# Supplementary material for: Unique structure and function of viral rhodopsins
Source: Nat Commun. 2019 Oct 30;10:4939. doi: 10.1038/s41467-019-12718-0 (PMC6821725; doi:10.1038/s41467-019-12718-0)
Supplement: Supplementary file 2 — Supplementary Data 1 [file 41467_2019_12718_MOESM2_ESM.txt]

>OlPVRII
-------------------------------------------------------------------------------------------------------------------------------------MSDLIEYSFYLTYAFLMTTGTITFIEALRTKNES-VRHILNLETCISVVAAFFYSNFIGKL------------------------------------------------EHI----------------NYE------------------EINLNRYVDWAITTPIMLLVLVLAFRVNQ-----------TNKAMVKFSDFMIILGMNYGMLGTGYLGDIGVIHKT-M------GTVLGF-LFFGGLF---YKLNTLRT---S-NASNDLLYGAFFVLWALYGVFYQME---QLPRNVGYNVLDLFSKCFVGIYFWAFYAKIFT--------
>TARA-076-SRF-0.22-0.45-C30525_9
--------------------------------------------------------------------------------------------------------------MSAIENTSTIIKKDQPNEPEYKKLNNRVKYSFTITYILLISVATVTAIESLRTKVLY-ERHILNLITCVTLVSAYFYSIFLEKI-----AN-SE-----------------------------------EKQINV----------------DWI------------------EISQNRYLDWSISTPLLLLILCIFLTSKT-----------SN--SVNLASFGIITLLNYFMFYMYYSGETGDINKN-I------GFAFGM-LSFFALFFTIYNLYVKNN---T-STGNITLYISFLIIWLFYGVSYLLD---EEYKNLLNNILDLISKFFIGFGLWMYYSKMITIX------
>Med-OCT2015-15m-C51722-cds2
--------------------------------------------------------------------------------------------------------------MSAIENTSTIIKKDQPNEPEYKKLNNRVKYSFTITYILLISVATVTAIESLRTKVLY-ERHILNLITCVTLVSAYFYSIFLEKI-----AN-SE-----------------------------------EKQINV----------------DWI------------------EISQNRYLDWSISTPLLLLILCIFLTSKT-----------NN--SVNLASFGIITLLNYFMFYMYYSGETGDINKN-I------GFAFGM-LSFFALFFTIYNLYVKNN---T-STGNITVYISFLIIWLFYGVSYLLD---EEYKNLLNNILDLISKFFIGFGLWMYYSKMITI-------
>TARA-009-SRF-0.22-1.6-C298204_1
---------------------------------------------------------------------------MNENLAPNDICCISYIAAYILNVCIIRDNKIPIYSIMSAINTSKIIKKAEENQPEFKKLDNRIKFSFTITYILLITVISITFIEALRTKTPY-ERHILNLETCIALISAYFYSVFVDKI-----VT-SE-----------------------------------EQMKPT----------------DWE------------------EISQNRYLDWLITSPLLLLTLCIFFTSED-----------KK--PVKLASILILVLLTYIILYIGYSGEIGTMNKY-V------SFVLGI-FGAIILFYVMYTKYIFPY---N-KRTNNILFVSFVMISSLYGVAYLFN---DEYKNMANNYLDMFSKVFIGLGFWMRFSNMVALX------
>TARA-067-SRF-0.22-0.45-C31633_4
----------------------------------------------------------------------------MSSINTSKIIKKREENE-----------------------------------PELKKLDNRTKFSFTITYILLITVISITFIEALRTKKPF-ERHILNLETCIALISAYFYSIFVDKI-----VT-SE-----------------------------------EQMKPA----------------DWE------------------EISQNRYLDWTITSPLLLLTLCIFFTSKD-----------NK--PIKLANILILILLTYIVLYIGYIGEIGTMNKY-V------SLVMGL-LGASVLFYFMYVKYIIPY---N-NRSNKLLFTSFMVISSLYGIAYLFD---DEYKNMANNYLDMFSKVFI---------------------
>TARA-102-SRF-0.22-3-C37999_4
---------------------------------------------------------------MSNYELNTETDITETNILPLPMVPKPPSTE--------------------PTKDLSDPSIKDKVEMVTDPAQYYVKATFMLTYILLLTTATVTFTESLRTTVEQ-NRHMLNLQTCISVVAGYFYSLFLKQI-----NT-AE-----------------------------------KENKPI----------------EWE------------------EILKTRYIDWGITTPIMLIVLCSVLATIL-----------NK--KLMFSTMASVIILNYTMLIFGFAGETNNLNRI-A------ASIFGF-ASFGTMFYIIYKNFMTTL-----RLDNMVIFGFYFIVWGLYGVMYLLN---NTYKNIGYNILDFLAKTVFSLGLWLYYSKLVSVPASVSAX
>TARA-048-SRF-0.22-1.6-C114942_3
------------------------------------------------------------------------------------------------------------------------------MKTPSPETYPLIIGTLTITYILLVTTAVVIFIEALRQGASNFISHMMNLETAISVVATYFYSLFMDEF-----TI-AE-----------------------------------NTNRPI----------------DWE------------------KVTAYRYIDWSITTPIMLLVLMLFMANNI-----------KL--PVKIGTFALVVILNYIMLLFGYLGERGTMDKS-T------GVIGGF-MAFGLMYYIIYTKFLKPK---Y-SFANSVLFWFYAIVWSFYGIVYMID---EGYKVAILNILDLISKCFVGLGLWAYYTRILALX------
>TARA-076-SRF-0.22-0.45-C37224_7
-----------------------------------------------------------------------------------------------------------------------------MGYQPPAELYPLIKGTFTITYIFLVTTGIVIFIEALRHGTGF-ISHIMNLETAISVVAAYFYGLFMTEL-----EQ-AE-----------------------------------KLNTPV----------------DWD------------------KMVTYRYIDWSITTPIMLLVLILYMGNNL-----------KI--PVKLGTYVIILLLNYIMLGFGFLGETGVTSRT-T------GSVGGF-ASFSLMFLIIYTTFMKKY-----NFSNSVLFWFYAIVWSLYGVMFTLN---NDYKIPITNILDLISKCFVGLGLWAYYTKILTVX------
>TARA-004-SRF-0.22-1.6-C207015_6
-----------------------------------------------------------------------------------------------------------------------------MGKQPPTNLYPLVKGTFTITYIFLVTTGIVIFIEALRQGVGF-ISHVMNLETAISVVAAYFYGLFMAEI-----EK-SE-----------------------------------SLNQPI----------------DWN------------------KMIVYRYIDWSITTPIMLLVLCLYLANNI-----------KL--SVKLGTYIIIVVLNYIMLSFGYLGEIGVTDRT-T------GVIGGF-AAFGLMYFIIYQTFMKKY-----NFANFILFWFYAIVWSFYGIVYMLD---NSYKIPLTNLLDLISKCFVGLGLWAYYTKILTIX------
>env_136605736
--------------------------------------------------------------------------------------------------------------------------------------------------------------------------HVLNLETCISIIAGYFYSLFLSQI-----DQ-YQ-----------------------------------AEGKKV----------------DWV------------------QLTQTRYADWSITTPIMLLVLCAVLGKNI-----------GK--SVKLMTILPIIGLNYLMLLSGYLGESGVLSHI-V------SLIPGF-GAFFGMFYLIYVNYVKPT---F-SSANYNLFYIYLGIWSLYGVVFMFN---EEYKNIFTNILDAIAKSGIGLGLWAYYTKIITL-------
>env_136189461
-------------------------------------------------------------------------------MGIHVVLDDKLDRC--------------------------SPLRLLSRMEIEHQSSGLVRLTFYLTYILLLTTGTITLIEALRTTSPA-VRHIMNLETCISVVAGYFYSQFIDKI-----NK-PG---------------------------------------VI----------------DFK------------------DINDTRYTDWFITTPLMLLVVLISLSYQNG----------KG--SVHAKDYLLVVVLNICMLLSGYMGEKGIISKP-V------GCLVGF-LFFIVLFGFIYFQYVCGS---S-GLFNYVFFGIYVVIWSLYGLVYLLD---EEHKNMAYNVLDVSAKCFVGLGLWAYFTKIMVL-------
>TARA-085-SRF-0.22-3-C86188_2
---------------------------------------------------------------------NKDKKEPMKNTNKDKESKTKTNKT-----------------------KEGYSNISIDNSNVSNIEKQLINNSFYFAYIFLITTGTICFIEALRTKNSN-IRHIMNLETCISIVAGYFYGYFIYVI-----RE-AD-----------------------------------KNNEII----------------DYK------------------KINNLRYTDWFISTPIMLLVLCLVLGMEN-----------KI--KLTLPIYVIVLLLNFGMLTLGYIGELEIIKKP-L------ANILGF-VAFFLMFGYIWKIFMNKI---K-TKPSKLIYGLFLVLWGFYGVVYLCK---DTTKVISYNILDLIAKAFVGIFFWIYFTKIIKIQLX----
>TARA-128-DCM-0.22-3-C103189_2
--------------------------------------------MSDLGKLFKKLESHVKEQNKVLNESMKNKNEEESIENKDKKEPMKNKDKKEPMKNKDKEEPMKNKESNKKPLKEGYSNILSDSSNTSNIEKKLIKNTFYFAYVFLITTGTICFIEALRTKDSN-VRHIMNLETCISIVAGYFYGYFIYVI-----KE-AE-----------------------------------KNNESI----------------DYK------------------KINNLRYTDWFISTPIMLLVLCLVLGMEN-----------KI--KLTLPIFVIVLLLNFGMLTLGYIGELNIIKKP-L------ANILGF-VAFFLMFGYIWKIFMNKR---K-TKQSKLIYGLFIVLWAFYGIVYLCK---DTTKVISYNILDLIAKAFVGIFFWIYFTKIMKIKLX----
>TARA-123-SRF-0.22-3-C14979_2
MSDLGKLLNKLYLSAKKQNDVANETMKTANKNIKEEMTNEKIEKKLKDMKKEILEDKDIDKDTDKDKDKDKDKDKDKDKNKDKDKNKDKNKDEKEPMKNKDKKESMKNKESNKKSSKEGYSNILGDNSNTSNIEKKLINNTFYFAYVFLITTGTICFIEALRTKDSN-VRHIMNLETCISIVAGYFYGYFIYVI-----KE-AE-----------------------------------KNNESI----------------DYK------------------KINNLRYTDWFISTPIMLLVLCLVLGMEN-----------KI--KLTLPIFVIVLLLNFGMLTFGYIGELNIIKKP-L------ANILGF-VAFFLMFGYIWKIFMNKR---K-T-------------------------------------------------------------------
>TARA-124-SRF-0.22-3-C155653_21
----------------------------------------------------------------KDKDKDKDKDKDKDKNKDKDKNKDKNKDEKEPMKNKDKKESMKNKESNKKSSKEGYSNILGDNSNTSNIEKKLINNTFYFAYVFLITTGTICFIEALRTKDSN-VRHIMNLETCISIVAGYFYGYFIYVI-----KE-AE-----------------------------------KNNESI----------------DYK------------------KINNLRYTDWFISTPIMLLVLCLVLGMEN-----------KI--KLTLPIFVIVLLLNFGMLTFGYIGELNIIKKP-L------ANILGF-VAFFLMFGYIWKIFMNKR---K-TKQSKLIYGLFIVLWAFYGVVYLCK---DTTKVISYNILDLIAKAFVGIFFWIYFTKIMKIKLX----
>TARA-070-SRF-0.22-0.45-C396148_8
-----------------------------------MGDLGKFFEKLESHVKKQNELLNEPTKNENIDKKEPMKNKNIDKKEPMKNKESIKNKESMKNKEPMKNANKDKKEVNKKSSKEGYSNILSDSSNTSNIEKKLINNTFYFAYVFLITTGTICFIEALRTKDSN-VRHIMNLETCISIVAGYFYGYFIYVI-----KE-AE-----------------------------------KNNESI----------------DYK------------------KINNLRYTDWFISTPIMLLVLCLVLGMEN-----------KI--KLTLPIFMIVLLLNFGMLTLGYIGELNIIKKP-L------ANILGF-VAFFLMFGYIWKTFMNNR---K-TKQSKLIYGLFIVLWAFYGVVYLCK---DTTKVISYNILDLIAKAFVGIFFWIYFTKIMKIKLX----
>TARA-067-SRF-0.22-0.45-C279575_5
----------------------------------------------------------------------------------------------------KNKESMKNKESMKNKTKEGYSNILSDNSNTSNIEKKLINNTFYFAYIFLITTGTICFIEALRTKDSN-VRHIMNLETCISIVAGYFYGYFIYVI-----KE-AE-----------------------------------KNNESI----------------DYK------------------KINNLRYTDWFISTPIMLLVLCLVLGMEN-----------KI--KLTLPIFMIVLLFNFGMLSFGYIGELNIIKKP-L------ANILGF-VAFFLMFGYIWKTFMNKR---K-TKQSKLIYGLFIVLWAFYGVVYLCK---DTTKVISYNILDLIAKAFVGIFFWIYFTKIMKIKLX----
>TARA-067-SRF-0.22-0.45-C110164_4
--------------------------------------------------------------------MESKKCKLVETFENASQLQLYQDKI----DNNLNLKFQDISYNIENTVEEGFNNNIDNTNNETDINTKLVKLTFYFAYIFLITTGTICFIEALRTSDEN-VRHVMNLETCISVVAGYFYGVFIKTL-----NE-YE-----------------------------------SAGKDI----------------PYE------------------KINNMRYTDWFISTPIMLLVLCIVLGMEN-----------KV--NVKFGLIGLVLLLNFAMLTMGYLGELGIVSKL-T------GLVTGF-IWFFAMYGLIWKTFMSGK---K-TNQSKLIYGLFIVLWGFYGIAYING---TTTKVISYNILDLIAKAFVGIFFWMYFTKVVKLX------
>TARA-150-DCM-0.22-3-C55130_2
------------------------------------------------------------------------MQSKKSKLVETFENANQLQLYQDKIDNNLNPNFQDISYNIANTIEEGFNNKLDNDNKQSYINTKLVKLTFYFAYIFLITTGTICFIEALRTSDEN-VRHVMNLETCISIVAGYFYGVFIKTL-----NE-YE-----------------------------------SAGKEL----------------PYE------------------KINNMRYTDWFISTPIMLLVLCIVLGMEN-----------KV--KVKFGLFGLVLLLNFAMLTMGYLGEIGIISKL-T------GLVTGF-IWFFAMYGLIWKTFMSGK---K-TNQSKFIYGLFIVLWGFYGIS-----------------------------------------------
>TARA-067-SRF-0.22-0.45-C76247_4
------------------------------------------------------MSCKKQREEFKNNDNPINESLFHDDIQKYYKEGDKLLEDNSLNLLSDSLDNKNLDNKNLYNKNLDNKNLDNKNLDSTNVETKLVKLTFYFAYIFLITTGTICFIEALRTTDNN-VRHVMNLETCISIVAGYFYGVFLQVI-----KD-TE-------------------------------------DTGI----------------PYA------------------KINNMRYTDWFISTPLMLLVLCMVLGMEN-----------KT--KVTIGVLLGVLLLNFAMLTTGYLGEIGIVSKM-V------GVSLGF-VWFFSMYGLIWKTFMKGK---K-TTQSIVIYSLFIVLWAFYGLAYMSG---TMTKVISYNILDLIAKAFVGIFFWMYFTKVVKFX------
>TARA-067-SRF-0.22-0.45-C109959_1
----------------------------------------------------------------------------------------------------------------------------------------------------------------------------------------------------------------------------------------------------------------------YA------------------KINNMRYTDWFISTPIMLLVLCMVLGMEN-----------GK--KVKFTTLIIILLLNFAMLTMGYLGEIGLTTKV-I------GLIGGF-VWFFAMYGLIWQTFMRNK---R-SRQSIIIYLLFIVLWSLYGVAYMAG---QVTRVISYNILDLVAKAFVGIFFWMYFTKVVKIX------
>TARA-149-SRF-0.22-3-C368182_1
---------------------------------------------------------------MSSCSKKKNLEAFNNIDLQNYQNKINENLN----INIIESTNINDISKNSTDTDNLPITSTENNTIIDDPNEKFVTLTFYFAYIFLITTGTICFIEALRTSDNN-VRHVMNLETCISIVAGYFYGVFVKLL-----HD-RQ-----------------------------------ESGKPI----------------PYA------------------KINNMRYTDWFISTPIMLLVLCMVLGMEN-----------NK--KVKFTTLMIILLLNFAMLTMGYLGEIGLTSKV-I------GLIGGF-VWFFAMYGVIWQTFMRNK---R-TRQSIIIYLLFIVLWSLYGVAYMSG---QVTRVISYNILDLVAKAFVGIFFWMYFTKVVKIX------
>TARA-067-SRF-0.22-0.45-C1328_4
------------------------------------------------------------------------------------------------------------------------------------MNLSTIKSSFYITYVFLITTGTICFIEALRSPIPQ-VRHIMNLETCISVVAGYFYSQFVKKI-----DN-QQ------------------------------------QDEQQ----------------LYK------------------TINDTRYTDWAISTPLMLLVLCMVLGYEN-----------KL--TVHFSNVLYILLLNFLMLGSGYIGELNMIPKI-F------ANIIGF-VFFFGMYRVIWNTYMKKS---R-TFNSKVIFYCFLILWAFYGIFYNMK---TMDKIFGYNILDLLAKAFVGIFFWLYLTKTIKFX------
>TARA-030-SRF-0.22-1.6-C167490_4
------------------------------------------------------------------------------------------------------------------------------------MEISLTKSSFYFTYIFLITTGTICFIEAVKNPIPQ-IRHIMNLETCISVVAGYFYAKFVDKI-----DN-FE--------------------------------------EDI-KEEKDETIKNNKQKKLYE------------------TINDTRYTDWAISTPLMLLVLCMVLGYEN-----------KL--NVHFTSVLYILILNFFMLGSGYLGEINKISKF-L------ATLMGF-VFFFGMYGLIWKTYMTNK---S-TFNSKIIFYSFLVLWAFYGLFYNMN---NINKIIGYNILDLLAKAFIGIFFWLYLTKTITFX------
>Med-OCT2015-15m-C368-cds22
------------------------------------------------------------------------------------------------------------------------------------MEISLTKSSFYFTYIFLITTGTICFIEAVKNPIPQ-IRHIMNLETCISVVAGYFYAKFVEKI-----DN-FE--------------------------------------EDI-KEEKDETIKNNKQKKLYE------------------TINDTRYTDWAISTPLMLLVLCMVLGYEN-----------KL--NVHFTSVLYILILNFFMLGSGYLGEINQISKF-L------ATLMGF-VFFFGMYGLIWKTYMTNK---S-TFNSKIIFYSFLVLWAFYGLFYNMN---NINKIIGYNILDLLAKAFIGIFFWLYLTKTIKF-------
>Med-OCT2015-75m-C20821-cds4
------------------------------------------------------------------------------------------------------------------------------------MKIGLIKNSFYFTYIFLITTGTICFIEALRTSNAK-VRHIMNLETCISIVAGYFYAVFVDKL-----NK-AE-----------------------------KEQEENKNAEEL----------------PYE------------------EINDMRYTDWVISTPLMLLVLCMVLGLEN-----------KK--VVEFWTYMLILLLNMLMLGSGYLGELNKISKN-L------AVILGG-SFFALMFGTIWNKFMSNG---K-TLSSMIIYLLFVFLWALYGVLYLSD---KLTKVFGYNILDLLSKAFVGIFFWLYLTKSVKF-------
>TARA-030-SRF-0.22-1.6-C195977_2
------------------------------------------------------------------------------------------------------------------------------------MQIGLIKSSFYFTYIFLITTGTICFIEALRNPNPR-IRHIMNLETCISLVAGYFYGLFLNKL-----NK-HE-KEKENIGENKTQNENIYNNDDSYDNEDIDQDKNKKNNELV----------------PYE------------------KINDMRYTDWVISTPIMILVLCLVLGMEN-----------KI--LVKFPKLMLILLFNFLMLLSGYLGEINKLSKT-T------ALISGF-VFFFAMYGTIWKTFMNKT---K-TLQSQIIYYLFLILWGFYGVFYMTN---KITKVVGYNILDLIAKAFVGIFFWLYLTKCIVFX------
>TARA-076-SRF-0.22-0.45-C318119_3
-------------------------------------------------------------------------------------------------------------------------------------------------------------------------------------------------------------------------------------------------------------------------------------------INDMRYTDWAISTPIMILVLCLVLGMEN-----------KV--NVKFPTLMLILAFNFLMLGSGYLGEINKLTKN-V------ALFSGF-LFFFAMYGTIWKTFMNKN---K-TKQSQVIYYLFLILWAFYGIFYMTN---KMTKVVGYNILDLLAKAFVGIFFWLYLTKCIVFX------
>TARA-030-SRF-0.22-1.6-C347957_1
----------------------------------------------------------------------------------------------------------------------------------------LIKSSFYFTYIFLITTGTICFIEALRNPDPR-IRHIMNLETCISVVAGYFYGLFLDKL-----DN-HE-KD-------------------------------SKENEEI----------------PYE------------------KINDMRYTDWAISTPIMILVLCLVLGMEN-----------KV--NVKFPTLMLILAFNFLMLGSGYLGEINKLTKN-V------ALFSGF-LFFFAMYGTIWKTFMNKN---K-TKQSQVIYYLFLILWAFYGIFYMTN---KITKVVGYNILDLLAKAFVGIFFWLYLTKCIVFX------
>TARA-004-DCM-0.22-1.6-C209643_2
------------------------------------------------------------------------------------------------------------------------------------MQVSLIKNSFYFTYIFLITTGTICFIEALRNPVPQ-IRHIMNLETCISVVAGYFYGVFVKEI-----NT-FE-EK-----------------Q-----------KEENKNSDT---------NNQKSELPLE------------------KINDMRYTDWVISTPLMLLVLCMVLGYEN-----------KI--TVTLLPFLLILLFNFLMLLFGYIGEIGKLTKT-T------ANMLGF-GAFFAMYATVWNVYMTSK---IKTYQSKIIYFLFLGLWSLYGVLYQTD---KLTKVFGYNILDLFAKAFVGIFFWFYLTKSIKLX------
>ANT01_211
------------------------------------------------------------------------------------------------------------------------------------MQVSLIKSSFYFTYIFLITTGTICFIEALRNPVPQ-IRHIMNLETCISVVAGYFYGLFVAKI-----NK-AE----------------------KDAQENPEQNKNQNKELEL----------------PLE------------------KINDMRYTDWAISTPLMLLVLCMVLGYEN-----------KK--VVTFLPFMLILIFNFLMLGAGYIGEIGKLTRT-M------ANSIGF-LFFFLMYGTVWKVYMTGA---KRTAQSVIIFGLFAFLWSLYGVLYQTD---KMTKVFGYNILDLLSKAFVGIFFWFYLTKSIRF-------
>TARA-102-SRF-0.22-3-C75051_2
-----------------------------------------------------------------------------------------------------------------------------MYNILYIMEVSLVKSSFYFTYIFLITTGTICFIEALRNPVPQ-IRHIMNLETCISVVAGYFYAVFVDKL-----NK-AE-----------------KEAQEAKENNANNNEENKELELEL----------------PYE------------------KINDMRYTDWAISTPLMLLVLCMVLGMEN-----------KK--IVSFMPFVLILLFNFLMLGSGYIGELGKLPTT-V------ANSMGF-VFFALMYGTVWKVYMTGS---RVTKQSQVIYWLFVVLWALYGVFYQTP---TLTKIFGYNILDLLSKAFVGIFFWFYLTKSIRFX------
>TARA-096-SRF-0.22-3-C71718_2
------------------------------------------------------------------------------------------------------------------------------------MQVSLVKSSFYFTYIFLITTGTICFIEALRNPIPQ-IRHIMNLETCISVVAGYFYGLFVDKI-----NK-AE--------------------KEEKEAKEAKENSGDSKESEL----------------PLE------------------KINDMRYTDWAISTPLMLLVLCMVLGMEN-----------KI--TVTFMPFVLILLFNFLMLGSGYVGELGKISTL-M------ANSIGF-LFFFLMYGTVWKVYMSGQ---KVTKQSQVIFWLFVGLWALYGVFYQTP---QLTKIFGYNILDLLSKAFVGIFFWFYLTKSIKFX------
>TARA-067-SRF-0.22-3-C77841_2
------------------------------------------------------------------------------------------------------------------------------------MQVSLVKSSFYFTYIFLITTGTICFIEALRNPVPQ-IRHIMNLETCISVVAGYFYGLFVDKL-----NK-AE------------------------QAKENNDSNEENKESEL----------------PLE------------------KINDMRYTDWAISTPLMLLVLCMVLGMEN-----------KI--TVTFMPFVLILLFNFLMLGSGYIGELGKLSVT-T------ANAIGF-LFFFLMYGTVWKVYMSGS---KVTKQSQVIYWLFVALWALYGLFYQMP---QLTKIFGYNILDLLSKAFVGIFFWFYLTKSIKFX------
>TARA-072-SRF-0.22-3-C73849_1
------------------------------------------------------------------------------------------------------------------------------------MQVSLVKSSFYFTYIFLITTGTICFIEALRNPVPQ-IRHIMNLETCISVVAGYFYGVFVDKL-----NK-AE---------------KEAKEAKEAKEKNGSALDESNKDLEL----------------PYE------------------RINDMRYTDWAISTPLMLLVLCMVLGMEN-----------KI--TVTFMPFVLILLFNFLMLGSGYIGELG---------------------------------------------------------------------------------------------------------------
>TARA-133-SRF-0.22-3-C201798_1
------------------------------------------------------------------------------------------------------------------------------------MQVSLVKSSFYFTYIFLITTGTICFIEALRNPNPQ-IRHIMNLETCISVVAGYFYGVFVDKL-----SK-AE--------------------KEAQEAKENNDSNEENKDLEL----------------PYE------------------KINDMRYTDWAISTPLMLLVLCMILGMEN-----------KI--TVTFMPFVLILLFNFLMLGSGYVGELGKLTTT-S------ANVIGF-IFFFLMYGTVWKVYMSGS---KVTKQSQVIFWLFAILWALYGVFYQTP---QLTKIFGYNILDLVSKAFVGIFFWFYLTKSIKFX------
>TARA-036-DCM-0.22-1.6-C144129_2
------------------------------------------------------------------------------------------------------------------------------------MQVSLVKSSFYFTYIFLITTGTICFIEALRNPNPQ-IRHIMNLETCISVVAGYFYGVFVDKL-----NK-VE--------------------KEAKEAKENNDSNEENKELEL----------------PYE------------------KINDMRYTDWAISTPLMLLVLCMVLGMEN-----------KI--TVTFMPFVLILLFNFLMLGSGYIGELGKLSTT-M------ANAVGF-LFFFLMYGTVWKVYMSGS---KITKQSQVIFWLFVGLWALYGVFYQTP---QLTKIFGYNILDLVSKAFVGIFFWFYLTKSIKFX------
>TARA-133-DCM-0.22-3-C430537_1
------------------------------------------------------------------------------------------------------------------------------------MQISLVKSSFYFTYIFLITTGTICFIEALRNPNPQ-IRHIMNLETCISVVAGYFYGVFVDKL-----NKAEK-------------------------EAKETKENNDSEELEL----------------PLE------------------KINDMRYTDWAISTPLMLLVLCMVLGMEN-----------KI--TVTFMPFVLILLFNFLMLGSGYIGELGKLSTT-M------ANAVG---------------------------------------------------------------------------------------------
>TARA-070-SRF-0.22-0.45-C394253_3
------------------------------------------------------------------------------------------------------------------------------------MQVSLVKNSFYFTYIFLITTGTICFIEALRNPNPK-IRHIMNLETCISVVAGYFYAVFVEKIKAYEKEN-KE----------------------------------NNENQET----------------KYT-------------EEQLDEINDTRYTDWSISTPIMLLVLCLVLGLEN-----------KV--VVNFWTFMKILLFNFLMLGAGYIGEMGKINKS-L------ANGIGF-IFFALLFGTVWNVYMKKS---K-TVNSLVIYLLFVVLWAFYGVFYQTD---TLTKVFGYNILDLLSKAFVGIFFWLYLTNSVKFX------
>TARA-111-DCM-0.22-3-C228669_2
------------------------------------------------------------------------------------------------------------------------------------MEITLVKNTFYFTYIFLITTGTICFIEALRNSNPK-IRHIMNLETCISVVAGYFYSLFVDKL-----NK-AE-----------------------------KLNEESDKKQEL----------------PFE------------------EINDTRYTDWVISTPLMLLVLCLVLGMEN-----------KK--IVNFWNFMLILAMNFLMLGSGYLGEVNTLSKN-M------ANLIGF-GFFAGVFGTIWNTFMSGK---R-TFNSLIIYLLFVILWAFYGVLYQSD---TLTKIFGYNILDLISKAFIGIFFWLYLTKSVKFX------
>TARA-078-DCM-0.22-0.45-C181139_1
----------------------------------------------------------------------------------------------------------------------------------------------------------------------K-IRHIMNLETCISVVAGYFYGLFVDKI-----NK-AE----------------------------------KENNDEL----------------PLE------------------EINDNRYTDWAISTPLMLLVLCLVLGLEN-----------KH--IVNFWKFLFILLLNFLMLGSGYIGELGILSKT-N------ANIIGF-IFFTFMFGTIWNTYMKNK---K-TINSIIVYVLFVILWALYGVFYQTD---TLTKIFGYNILDLLSKAFIGIFFWLYLTKSVKFX------
>TARA-150-SRF-0.22-3-C104575_5
------------------------------------------------------------------------------------------------------------------------------------MKISLVKNSFYFTYIFLITTGTICFIESLRNPNPK-IRHIMNLETCISVVAGYFYGLFVDKI-----NK-AE---------------------------------KENNNDEL----------------PLE------------------EINDNRYTDWAISTPLMLLVLCLVLGLEN-----------KH--IVNFWKFLFILLLNFLMLGSGYIGELGILSKT-N------ANIIGF-IFFTFMFGTIWNTYMKNK---R-TINSIIVYVLFVILWAFYGVFYQTD---TLTKIFGYNILDLLSKAFIGIFFWLYLTKSVKFX------
>TARA-102-DCM-0.22-3-C231328_3
------------------------------------------------------------------------------------------------------------------------------------MKISLVKNSFYFTYIFLITTGTICFIESLRNPNPK-IRHIMNLETCISVVAGYFYGLFVDKI-----NK-AE---------------------------------KENNNHEL----------------PLE------------------EINDNRYTDWAISTPLMLLVLCLVLGLEN-----------KH--IVNFWKFLFILLLNFLMLGSGYIGELGILSKT-N------ANIIGF-IFFTFMFGTIWNTYMKNK---R-TINSIIVYVLFVILWAFYGVFYQTD---TLTKIFGYNILDLLSKAFIGIFFWLYLTKSVKFX------
>TARA-112-DCM-0.22-3-C340430_1
------------------------------------------------------------------------------------------------------------------------------------MQISLVKNSFYFTYIFLITTGTICFIEALRNPDPR-VRHIMNLETCISVVAGYFYALFVDKI-----NK-AE---------------------------------NDDKPGDL----------------PLE------------------EINDNRYTDWAISTPLMILVLCLVLGMEN-----------KH--VVNFWRFLLILLFNFLMLGSGYLGENGTLEKS-S------ANMIGL-VFFALMFGTIWNTYMTNK---K-TFNSVVIYLLFVVLWVFYGLFYQTN---TLTKIFGYNI------------------------------
>TARA-004-DCM-0.22-1.6-C94515_4
------------------------------------------------------------------------------------------------------------------------------------MQISLVKNSFYFTYIFLITTGTICFVEALRNPDPK-VRHIMNLETCISVVAGYFYGLFVDKI-----DK-AE---------------------------------KDQKSQEL----------------HLN------------------EINDNRYTDWAISTPLMLLVLCLVLGMEN-----------KY--IVKFSTFMLILFFNFLMLGSGYIGETGLLSKT-S------ANMIGF-VFFTLMYGTIWNTFMKYK---K-TINSLVIYFSFVILWALYGLFYQTN---TLTKIFGYNILDLLSKAFIGIFFWLYLTKSVKFX------
>TARA-068-DCM-0.22-0.45-C266560_2
------------------------------------------------------------------------------------------------------------------------------------MEISLVKNSFYFTYIFLITTGTICFIEALRNSNPK-VRHIMNLETCISVVAGYFYALFVEKI-----NK-AE---------------------------------KDEKTKEL----------------PLE------------------EINDNRYTDWGISTPLMLLVLCLVLGMEN-----------KH--VVNFWTFMLILLFNFLMLGAGYLGEVGTLAKS-P------ANMFGF-IFFTLMFGTIWNTYMKNK---K-TLNSTVIYFIFVILWAFYGILYQAD---TLTKIFGYNVLDLLSKAFVGIFFWLYLTKSVKFX------
>TARA-076-SRF-0.22-0.45-C338794_3
------------------------------------------------------------------------------------------------------------------------------------MQISLVKNSFYFTYIFLITTGTICFIEALRNPDPK-VRHIMNLETCISVVAGYFYGLFVAKI-----DK-SE---------------------------------KDKKNEEM----------------PLE------------------EINDNRYTDWAISTPLMLLVLCLVLGMEN-----------KH--VVNFWTFMLILLFNFLMLGAGYIGEVGTLTKT-S------ANMLGF-VFFTLMYGTIWSVYMRNK---K-TINSQVIFWLFVVLWAFYGVFYQTD---TLTKIFGYNI------------------------------
>TARA-084-SRF-0.22-3-C118191_2
------------------------------------------------------------------------------------------------------------------------------------MQISLIKNSFYFTYIFLITTGTICFIEALRNPDPK-IRHIMNLETCISVVAGYFYGLFVEKI-----DK-AE---------------------------------KDEKSEEL----------------PLN------------------EINNNRYTDWGISTPLMLLVLCLVLGKEN-----------KH--VVNFWTFMLILLFNFLMLGAGYIGETGLLPKT-S------ANMFGF-VFFAFMFGTIWNTYMKNK---K-TLNSTIIYFLFVILWAFYGILYQAD---TLTKIFGYNILDLLSKAFIGIFFWLYLTKSVKFX------
>TARA-109-SRF-0.22-3-C87785_18
------------------------------------------------------------------------------------------------------------------------------------MQITLVKNSFYFTYIFLITTGTICFIEALRNTDPK-IRHIMNLETCISVVAGYFYGLFVAKI-----DK-AE------------------------------KDEKYEKYEEL----------------PLD------------------EINNNRYTDWGISTPLMLLVLCLVLGMEN-----------KH--VVNFWTFLLILLFNFLMLGSGYIGESGILPKT-Y------ANIVGF-IFFTLMFGTIWNTYMKNK---K-TINSQVVFWLFVVLWAFYGVFYQTN---TLTKIFGYNILDLLSKAFVGIFFWLYLTKSVKFX------
>TARA-067-SRF-0.22-0.45-C282051_2
------------------------------------------------------------------------------------------------------------------------------------MQISLVKNSFYFTYIFLITTGTICFIEALRNDNPK-VRNIMNLETCISVVAGYFYGLFVNKI-----DK-AE---------------------------------KDEKTEEL----------------PLK------------------EINDNRYTDWGISTPLMLLVLCLVLGMEN-----------KH--VVNFWTFMLILLFNFLMLGSGYIGESGILPKT-S------ANIIGF-VFFTLMFGTIWNTYMKNK---K-TFNSIIIYLLFVVLWAFYGIFYQAD---TLTKIFGYNILDLLSKAFIGIFFWLYLTKSVKFX------
>TARA-004-DCM-0.22-1.6-C94513_6
------------------------------------------------------------------------------------------------------------------------------------MQISLVKNSFYFTYIFLITTGTICFIEALRNDNPK-VRNIMNLETCISVVAGYFYGLFVNKI-----DK-AE---------------------------------KDEKTEEL----------------PLK------------------EINDNRYIDWGISTPLMLLVLCLVLGMEN-----------KH--VVNFWTFMLILLFNFLMLGSGYIGESGILPKT-S------ANMIGF-VFFTLMFGTIWNTYMKNK---K-TFNSIIIYLLFVVLWAFYGIFYQAD---TLTKIFGYNILDLLSKAFIGIFFWLYLTKSVKFX------
>TARA-122-SRF-0.22-0.45-C179519_2
------------------------------------------------------------------------------------------------------------------------------------MQISLVKNSFYFTYIFLITTGTICFIEALRNADPK-VRHIMNLETCISVVAGYFYGLFVDKI-----NK-AE---------------------------------KDEKSEEL----------------PLD------------------EINDNRYTDWGISTPLMLLVLCLVLGMEN-----------KH--VVNFWTFMLILLFNFLMLGSGYVGETGLLPKT-S------ANMIGF-VFFTLMFGTIWNTYMKNK---K-TVNSQVIFWLFVVLWAFYGVFYQAD---TLTKIFGYNILDLLSKAFVGIFFWLYLTKSVKFX------
>TARA-152-MIX-0.22-3-C69992_2
------------------------------------------------------------------------------------------------------------------------------------MQISLVKNSFYFTYIFLITTGTICFIEAIRNADPK-VRHIMNLETCISVVAGYFYGLFVDKI-----NK-AE---------------------------------KDEKTEEL----------------PLD------------------EINDNRYTDWGISTPLMLLVLCLVLGMEN-----------KH--VVNFWTFMLILLFNFLMLGSGYVGETGVLPKT-S------ANMIGF-VFFTLMFGTIWNTYMKNK---K-TFNSMVIYWLFVVLWAFYGVFYQAD---TLTKIFGYNILDLLSKAFVGIFFWLYLTKSVKFX------
>TARA-067-SRF-0.22-0.45-C116419_2
------------------------------------------------------------------------------------------------------------------------------------MQVGLVKSSFYFTYIFLITTGTICFIEALRNPNPK-IRHIMNLETCISVVAGYFYALFVEKV-----DK-IN--------------------------NTNNKNDKNNKQEEN----------------KLK------------------EINDTRYTDWAISTPLMLLVLCLVLGMEN-----------KK--IVNFWTFMLILLFNYLMLGSGYLGELNKLPRI-Q------ANIIGF-IFFFALYGTIWKTFMTST---K-SLQSIIIYGLFVGLWSLYGVFYQTS---ILTKIFGYNILDLISKAFVGIFFWLYLTKLVKFX------
>TARA-133-SRF-0.22-3-C6450_3
------------------------------------------------------------------------------------------------------------------------------------MKISLVKNSFYFTYIFLITTGTICFVEALRNPIPK-IRHIMNLETCISVIAGYFYAIFVEKI-----EN-NN---------------------------KENNKKEDDKNEER----------------KLK------------------EINDTRYTDWSISTPLMLLVLCLVLGMEN-----------KK--IVKFWTFMLILLFNYLMLGSGYIGELGKISKT-L------ANIIGF-IFFTLMYGIIWKNYMIGK---K-TLQSIIIFSLFVGLWALYGVFYQQN---TLTKIFGYNILDLLSKAFVGIFFWLYLTKSV---------
>TARA-133-SRF-0.22-3-C229867_2
------------------------------------------------------------------------------------------------------------------------------------MQVGLVKSSFYFTYIFLITTGTICFIEALRNPDPK-IRHIMNLETCISVVAGYFYAIFVDKI-----NN-KK------------------PESKNGESKNLESKNGESKSEEL----------------RLK------------------EINDTRYTDWAISTPLMLLVLCLVLGLEN-----------KH--VVKFWTFMLILLFNYLMLGSGYIGELGKLPKT-L------ANIIGF-IFFSAMYYTIWNSYMLGK---K-TLQSIIIFSLFVGLWALYGVFYQTD---TLTKIFGYNILDLISKAFVGIFFWLYLTKSVKFX------
>TARA-007-SRF-0.22-1.6-C188678_1
-------------------------------------------------------------------------------------------------------------------IMDFLGTNDKEINFNESDKDYYVKFTFYIAYALLVTTATVTFIEAITNKDPK-VRHILNLETCISVVATYFYGRFIQKI-----NT-QN---------------------------------------QI----------------NYK------------------DININRYLDWSITTPIMLLVLILTFSYTL-----------KS--KVRLFDFMIIVILNFLMLMFGFMGESKQLDKT-V------GNMLGF-IAFFALYYYIFVTYIQNK---K-ILSNQILFWVFVVFWSLYGVSYWFD---EKNKNISYNILDLFSKCFVGIGMWAYLTGVFVVX------
>TARA-093-SRF-0.22-3-C290933_1
------------------------------------------------------------------------------------------------------------------------------------MNDKIIEYSFYLTYAFLVTTGTVTFIESLRTKVDS-MRHILNLETCISIIAAFFYGQFVNHF-----KK-ET--------------------------------------MEI----------------DYK------------------SINVNRYVDWAITTPIMLLVLILAFRFNL-----------SKLAQVKFIDFIIILLLNYAMLGSGYLGEIGQMSRT-Y------ANIIGF-VFFGGLFGYIYHTYIKKY---N-NKSNNLLYGAFFVLWAFYGVFYQME---QVSRNVGYNILDLFSKC-----------------------
>TARA-042-SRF-0.22-1.6-C136897_3
-----------------------------------------------------------------------------------------------------------------MELSNEEPTTDVKKETNKPIEDKLVKSSFYISYAFLVTTGTITFIEALRTEIPA-MRHILNLETCISIVAAYFYGKFMTQI-----ETKMN---------------------------------KNEQLEHE----------------DYV------------------ELNSTRYVDWSITTPIMLLVLILAFQYNLG----------KS--GISFLSYLLILGLNFGMLASGYFGEQGLISRN-N------ANFVGF-LFFGAMYGFIYYKYLFKQ---R-NVTNELLYAVFFVLWALYGVFYQLK---ERIRNVGYNILDLFSKCFVGIYFWSYSSGIFKX-------
>TARA-007-SRF-0.22-1.6-C125564_4
-------------------------------------------------------------------------------------------------------------------------------------MNDSLYHSFYITYAFLVTTGTITFIESLRTNIVA-MRHILNLETCISIVAAFFYGNFIERL-----KQ-QP-----------------------------------HCDDEA----------------LQE------------------EINDNRYVDWMITTPIMLLVLMLAFQYNRK----------KV--GIRIEDFLLVLFMNYGMLGSGYLGEKGVIGKL-N------ANIAGF-GFFGLLYGYLYMKYLKGT---N-NATNQLLYMTFFVLWAFYGIFYLMK---EDVKNAGYNILDLFSKCFVGIYFWSYSSNIFRX-------
>Med-OCT2015-15m-C23254-cds2
-------------------------------------------------------------------------------------------------------------------------------------MNDSLYHSFYITYAFLVTTGTITFIESLRTNIVA-MRHILNLETCISIVAAFFYGNFIEKL-----KQ-QP-----------------------------------HCDDEA----------------LQE------------------EINDNRYVDWMITTPIMLLVLMLAFQYNRK----------KV--GIRIEDFLLVLFMNYGMLGSGYLGEKGVIGKL-N------ANIAGF-GFFGLLYGYLYMKYLKGT---N-NATNQLLYMTFFVLWAFYGIFYLMK---EDVKNAGYNILDLFSKCFVGIYFWSYSSNIFR--------
>TARA-076-SRF-0.22-0.45-C116217_6
-------------------------------------------------------------------------------------------------------------------------------------MNDSLYHSFYITYAFLVTTGTITFIESLRTNIVA-MRHILNLETCISIVAAFFYGNFIEKL-----KQ-QP-----------------------------------HCDDEA----------------LQE------------------EINDNRYVDWMITTPIMLLVLMLAFQYNRK----------KV--GIRIQDFLLVLFMNYGMLGSGYLGEKGVIGKL-N------ANIAGF-GFFGLLYGYLYMKYLKGT---N-NVTNQLLYMTFFVLWAFYGIFYLMK---EDVKNAGYNILDLFSKCFVGIYFWSYSSNIFRX-------
>TARA-078-SRF-0.22-0.45-C148009_14
-------------------------------------------------------------------------------------------------------------------------------------MNDSLYHSFYITYAFLVTTGTITFIESLRTNIVA-MRHILNLETCISIVAAFFYGNFIEKL-----KQ-QP-----------------------------------HFDDEA----------------LQE------------------EINDNRYVDWMITTPIMLLVLMLAFQYNRK----------KV--GIRIQDFLLVLFMNYGMLGSGYLGEKEVIGKL-N------ANIAGF-GFFGLLYGYLYMKYLKGT---N-NATNQLLYMTFFVLWAFYGIFYLMK---EDVKNAGYNILDLFSKCFVGIYFWSYSSNIFRX-------
>TARA-133-SRF-0.22-3-C547829_4
-------------------------------------------------------------------------------------------------------------------------------------------------------------------------------------------------L-----QE---------------------------------------------------------------------------------EINDNRYVDWMITTPIMLLVLMLAFQYNRK----------KV--GIRIQDFLLVLFMNYGMLGSGYLGEKGVIGKL-N------ANIAGF-GFFGLLYGYLYMKYLKGT---N-NATNQLLYMTFFVLWAFYGIFYLMK---EDVKNAGYNILDLFSKCFVGIYFWSYSSNIFRX-------
>TARA-102-SRF-0.22-3-C405115_4
----------------------------------------------------------------------------------------------------------------------------------------------------------------------------------------FFYGNFINTL-----KE-KK--------------------------------------DHI----------------DDE--------------TLQNEINDNRYVDWSITTPIMLVVLVLGFRYNA-----------GLK-SIKFNDILLILFLNYGMLGSGYLGEKNVIQKP-I------ANIIGF-LFFAFLYGFLYNTYLLKTKGGN-NPSNQLLYFSFLILWALYGVFYLMK---ENVKNAGYNILDLFSKCFVGIYFWTYSSKIFGX-------
>TARA-030-SRF-0.22-1.6-C192066_1
-------------------------------------------------------------------------------------------------------------------------------------MNLTLYHSFYITYAFLVTTGTITFIESLRTQIEP-MRHILNLETCISIVAAFFYGNFINTL-----KE-KK--------------------------------------DHI----------------DDE--------------TLQNEINDNRYVDWSITTPIMLVVLVLGFRYNA-----------GLK-SIKFNDILLILFLNYGMLGSGYLGEKNVIQKP-I------ANIIGF-VFFAFLYGFLYNTYLLKTKGGN-NPSNQLLYFSFLILWALYGVFYLMK---ENVKNAGYNILDLFSKCFVGIYFWTYSSKIFGX-------
>TARA-076-SRF-0.22-0.45-C309017_1
------------------------------------------------------------------------------------------------------------------------------------------------------------------------------------------YGKFIDKV-----NN-DN------------------------------------PNEES----------------LQN------------------EINDNRYVDWMITTPIMLLVLMLAFRYNSGNIK-------NY--GIKFMDFCLVLLLNYGMLGSGYLGEKGVIEKL-Q------ANILGF-AFFAGLYGFLYLKFLKND---KKNTTNQLLYTCFFVLWALYGVFYLMK---ENVKNAGYNVLDLFSKCFVGIYFWSYSSNIFNX-------
>TARA-133-SRF-0.22-3-C550773_1
-------------------------------------------------------------------------------------------------------------------------------------MDETLYHSFYITYAFLVTTGTITFIESLRTNIVP-MRHILNLETCISIVAAFFYGKFIEKV-----NN-DN----------------------------------PN--EES----------------LQN------------------EINDNRYVDWMITTPIMLLVLMLAFRYNSGNIK-------NY--GIKFMDFCLVLLLNYGMLGSGYLGEKGVIEKL-Q------ANILGF-AFFAGLYGFLYLKFLKND---KKNTTNQLLYTCFFVLWALYGVFYLMK---ENVKNAGYNVLDLFSKCFVGIYFWSYSSNIFNX-------
>TARA-093-DCM-0.22-3-C291286_1
-------------------------------------------------------------------------------------------------------------------------------------MNLTLYHSFYITYAFLVTTGTITFIESLRTNIVP-MRHILNLETCISIVAAFFYGNFITKL-----KD-KK--------------------------------------DQV----------------DDE--------------TLQNEINDNRYVDWMITTPIMLLVLILAFQYNSG----------KR--GVKFMDFLWILLFNYGMLGSGYLGEKQVIAKP-S------ANILGF-AFFAL--------------------------------------------------------------------------------------
>TARA-093-SRF-0.22-3-C311474_2
-------------------------------------------------------------------------------------------------------------------------------------MNLTLYHSFYITYAFLVTTGTITFIESLRTNIVA-MRHILNLETCISIVAAFFYGNFITKL-----KD-KK--------------------------------------DDV----------------DDE--------------TLQNEINDNRYVDWMITTPIMLLVLILAFQYNSG----------KR--GVKFMDFLWILLFNYGMLGSGYLGEKQVIAKP-S------ANIIGF-GFFALLYGFLYYTYLMKTKKGN-NSANQLLYFSFFILWAMYGIFYLMK---EQFKNAGYNVLDLFSKCFVGIYFWSYSSNIFVX-------
>TARA-078-SRF-0.22-0.45-C66591_2
-------------------------------------------------------------------------------------------------------------------------------------MDSYTYYTFYITCCFLVTTGTITFIEALRTNIVP-MRHILNLETCISIVAAYFYGNFIKTL-----EP-YK---------------------------------DQIIEENI----------------QDK----------EKLQKLENKLNDTRYVDWMITTPIMLLVLVLAFKYNA-----------GSKDSIKFTDFLLILLFNYGMLGTGYLGEKGMIHKL-N------ANIIGF-VFFGLLYGFIYHKYLLKMKNGN-NKTNQLLFLCFLILWAFYGIFYLMK---ESIKNTGYNILDLLSKCFVGIYFWTYSSKIFNX-------
>TARA-076-SRF-0.22-0.45-C330541_2
-------------------------------------------------------------------------------------------------------------------------------------MDSYTYYSFYITCSFLVTTGTITFIEALRTNIVP-MRHILNLETCISIIAAYFYGKFISML-----EP-MK-----------------------------KDIIEGVDEQNL----------------DEK----EKEARKAELAKLQNQINDTRYVDWMITTPIMLLVLILAFQYNS-----------GVK-GVKFPDFVLILLLNYGMLGSGYLGERNVVHKP-T------ANMIGF-LFFGGLYGFLYYKYLMKTKNGN-NVNNQMLFAAFFILWAFYGIFYLMK---ESLKNTGYNILDLLSKCFVGIYFWSYSSNIFVX-------
>TARA-072-SRF-0.22-3-C283042_2
-------------------------------------------------------------------------------------------------------------------------------------MDIYTYYSFYITCAFLVTTGTITFIEALRTPIVP-MRHILNLETCISIVAAYFYGKFVTML-----EP-MK-----------------------------KHIVGEQKGEHE----------------ELEKLQR--------------EINDTRYVDWMITTPIMLLVLVLAFQYNS-----------GVK-GVKFADFLLILFLNYGMLGTGYLGERNVIQKP-V------ANVAGF-GFFGAMYAFLYYKYLMKPKNGN-NMNNQMLFMAFFVLWAFYGIFYLMK---ESVKNTGYNVLDLFSKCFVGIYFWSYSSNIFRGX------
>TARA-078-SRF-0.22-0.45-C142390_1
-------------------------------------------------------------------------------------------------------------------------------------MDSYTYYSFYITCAFLVTTGTITFIEALRTPIVP-MRHILNLETCISIVAAYFYGKFITML-----GPVKD------------------------KILANQGDNKDKTLEEL----------------QHE-------------------INDTRYVDWMITTPIMLLVLVLAFQYNS-----------GAKNGIRFMDYVLILVLNYAMLGTGYLGERNVIQKP-V------ANVGGF-FFFGLLYGFMYYKYLMKTKNGN-NANNQLLYSVFFILWAFYGIFYLMK---ESVKNTGYNILDLFSKCFVGIYFWSYSSNIFRX-------
>TARA-078-SRF-0.22-0.45-C43238_1
-------------------------------------------------------------------------------------------------------------------------------------MDIYTYYSFYITCAFLVTTGTITFIEALRTPIAP-MRHILNLETCISIVAAYFYGKFVSML-----EPVKR----------------------------EIVGGRDEDEDNK----------------DNK-------DKSKMLESLQHEINDTRYVDWMITTPIMLLVLVLAFQYNS-----------GAKNGIRFMDYVVILALNYGMLGTGYLGEHEVIQKP-L------ANMVGF-GFFGLMYGFLYYKYLMKTKNGN-NANNQLLFAVFFILWAFYGIFYLMK---ESLKNTGYNVLDLFSKCFVGIYFWSYSSNIFQX-------
>TARA-133-SRF-0.22-3-C29919_2
------------------------------------------------------------------------------------------------------------------MNVSLSSFLHNIQKQLDLIMDMYTYYSFYITCAFLVTTGTITFIEALRTPIAP-MRHILNLETCISIVAAYFYGKFVSML-----EPVKR-------------------------EIVDGRDEDEGNKDNK----------------DNK-------DKSKMLEKLQHEINDTRYVDWMITTPIMLLVLVLAFQYNS-----------GAKNGIRFMDYVVILALNYGMLGTGYLGEHEVIQKP-L------ANMVGF-GFFGLMYGFLYYKYLMKTKNGN-NANNQLLFAVFFILWAFYGIFYLMK---ESLKNTGYNVLDLFSKCFVGIYFWSYSSNIFQX-------
>TARA-112-SRF-0.22-3-C322589_3
----------------------------------------------------------------------------------------------IHNTINVSLSSFLHNIQKQ---------------LDLIMD-MYTYYSFYITCAFLVTTGTITFIEALRTPIAP-MRHILNLETCISIVAAYFYGKFVSML-----EP-VKREIVDGR--------DEDEDNKD--------NKDKSKMLEK----------------LQH------------------EINDTRYVDWMITTPIMLLVLVLAFQYNS-----------GAKNGIRFMDYVVILALNYGMLGTGYLGEQEVIQKP-L------ANMVGF-GFFGLMYGFLYYKYLMKTKNGN-NANNQLLFAVFFILWAFYGIFYLMK---ESLKNTGYNVLDLFSKCFVGIYFWSYSSNIFQX-------
>TARA-067-SRF-0.22-0.45-C106372_5
-------------------------------------------------------------------------------------------------------------------------------------MNVLTYYSFFITCSFLVTTGTITFIEALRTDIVP-MRHILNLETCISIVAAYFYGKFITTL-----EP-LK-------------------------------EDITTSAEKI----------------DKN-----------ELNKLEKKINVTRYVDWMITTPIMLLVLILAFQYNSK----------KS--GVNFSDYLLILMLNYGMLGTGYLGEVDKLDKL-A------ANVIGF-IFFGLLYGFIYYKYLLKTKNGN-NINNKLLYLSFFILWAFYGVFYLMK---DSIKNTGYNILDLFSKCFVGIYFWSYSSNIFLX-------
>TARA-070-SRF-0.22-0.45-C198622_5
-------------------------------------------------------------------------------------------------------------------------------------MNLLTYYSFYITCSFLVTTGTITFIEALRTDIVS-MRHILNLETCISIVAAYFYGNFIKTL-----EP-LK-------------------------------DKIITSSDDI----------------EKE-----------ELNKLEKKINTTRYVDWMITTPIMLLVLVLAFQYNSK----------QK--GIVFFDYLIILLFNYGMLGTGYLGELNILDKL-T------ANIIGF-IYFGLLYGFIYYKYLLKTKNGN-NNNNKLLYLSFFILWALYGVFYLMK---DSIKNTGYNILDLLSKCFVGIYFWSYSSNIFIX-------
>TARA-068-SRF-0.22-0.45-C182498_2
-------------------------------------------------------------------------------------------------------------------------------------MNLLTYYSFYITCSFLVTTGTITFIEALRTDIVS-MRHILNLETCISIVAAYFYGNFIKTL-----EP-LK-------------------------------DKIITSSDDI----------------EKE-----------ELNKLEKKINTTRYVDWMITTPIMLLVLVLAFQYNSK----------QK--GIVFFDYLIILLFNYGMLGTGYLGELNILDKL-T------ANIIGF-INFGLLYGFIYYKYLLKTKNGN-NNNNKLLYLSFFILWALYGVFYLMK---DSIKNTGYNILDLLSKCFVGIYFWSYSSNIFIX-------
>TARA-067-SRF-0.22-0.45-C117107_1
-------------------------------------------------------------------------------------------------------------------------------------MNSFTYFSFFITCSFLVTTGTITFIEAMRTDIVQ-MRHILNLETCISIVAAYFYGKFITML-----EPMKN---------------------------------DIIENKEI----------------DSK-----------SLRKLENVINDTRYIDWMITTPIMLLVLVLAFQYNSK----------QK--GIKFSDFVLILFLNYGMLGSGYLGEKDRISKL-L------ANIIGF-VFFGLLYGFMYYKYLLKTKNGN-NKNNQLLFGAFFILWSMYGIFYLTK---ESFKNVGYNILDLFSKCFVGIYFWSYSSNIFV--------
>TARA-067-SRF-0.22-0.45-C74356_6
-------------------------------------------------------------------------------------------------------------------------------------MNYLTYFSFFITCSFLVTTGTITFIEALRTDIVP-MRHILNLETCISIVAAYFYGKFITML-----EPHKG--------------------------AILDNKQKKSEEEKA----------------SLK--------------KLESQINDTRYVDWMITTPIMLLVLILAFQYNSN----------HK--GVKFSDYLLILLLNYGMLGSGYLGEKDKLNKL-V------ANVIGF-VFFGLLYGFIYYKYLLKTKNGN-NANNQMLFGAFFILWAFYGIFYLSK---ESIKNTGYNILDLLSKCFVGIYFWSYSSNIFVX-------
>TARA-067-SRF-0.22-0.45-C2306_1
-------------------------------------------------------------------------------------------------------------------------------------MNYLTYLSFFITCSFLVTTGTITFIEALRTDIVA-MRHILNLETCISIVAAYFYGKFITTL-----EPYKN---------------------------QILSKKKDKGGKELD---------------DIE-----------------TKINDMRYVDWSITTPIMLLVLILAFQYNSG----------QK--GIKFTDYALILLMNYGMLGSGYLGEKDKLNKL-T------ANIIGF-VFFGLLYGFIYYKYLLNTKNGN-NANNQMLYGAFFILWAFYGIFYLAK---ESTKNTGYNILDLFSKCFVGIYFWSYSSNIFVX-------
>TARA-030-DCM-0.22-1.6-C89781_5
-------------------------------------------------------------------------------------------------------------------------------------MNYLTYFSFFITCSFLVTTGTITFIEALRTDIVA-MRHILNLETCISIVAAYFYGKFISML-----EPHKD-------------------------------LILDEKKEKT----------------EEE---------KKELAEIENKVNDTRYVDWMITTPIMLLVLILAFQYNSG----------QK--GVKFSDFLLILLMNYGMLGSGYLGEKDKLHKL-T------ANIIGF-VFFGLLYGFLYYKYLLKTKNGN-NLNNQLLYGAFFILWALYGIFYLTK---ESVKNTGYNVLDLFSKCFVGIYFWSYSSNIFVX-------
>TARA-133-DCM-0.22-3-C189541_5
-------------------------------------------------------------------------------------------------------------------------------------MNYLTYFSFFITCSFLVTTGTITFIEALRTDIVA-MRHILNLETCISIVAAYFYGKFISML-----EPHKE-------------------------------LILDEKKEKT----------------EEE---------KKELAEIENKVNDTRYVDWMITTPIMLLVLILAFQYNSG----------QK--GVKFSDFLLILLMNYGMLGSGYLGEKDKLHKL-T------ANIIGF-VFFGLLYGFLYYKYLLKTKNGN-NVNNQLLYGAFFILWALYGIFYLTK---ESVKNTGYNILDLFSKCFVGIYFWSYSSNIFVX-------
>TARA-067-SRF-0.22-0.45-C18592_2
-------------------------------------------------------------------------------------------------------------------------------------MNYLTYISFFITCSFLVTTGTITFIEALRTDIVA-MRHILNLETCISIVAAYFYGKFITML-----EPYKE-------------------------------VILSKKQDKT----------------EEE---------KKKLASIEKMVNDTRYVDWMITTPIMLLVLVLAFQYNSG----------QK--GVKFSDYLLILLMNYGMLGSGYLGEKDKLHKL-T------ANIIGF-VFFGLLYGFLYYKYLLKTKNGN-NANNQLLYGAFFILWAFYGIFYLTK---DSIKNTGYNVLDLFSKCFVGIYFWSYSSNIFVX-------
>TARA-067-SRF-0.22-0.45-C70801_2
-------------------------------------------------------------MSGFNNGGLVVNNGIGENVVGENVVGENVVDE----------------NVSMAINDYGSINDTGLVKENKKKDKKLMNDTFYITYVLLLTTATICFIEAIRTKDIK-IRNVLNLEVCISIVAAYFYSIFVEKI-----NK-AK-----------------------------------KVGGEV----------------DFS------------------QINLTRYTDWAITTPIMLLALILALLYNT-----------GG--SLGVSKFVVVLLLNFGMLASGYLGIRGNITKN-V------ALGSGF-VLLFALYGYIYMNFMHGK---Y-HFDNVLIFGAFLVFWSLYGVVYMLDNDKEEEKNIGYNILDLFSKCFVGIFFWAYFTGV----------
>TARA-078-SRF-0.22-0.45-C15282_2
-------------------------------------------------------------------------------------------------------------MNTLDSKYIDTKKSYDQLNEKLKGNDRFVVLTFYITYVFLMTTATITFIESIATDNQK-VRHILNLETCISVVATFFYSKFAKMI-----HV-EN----------------------------------------I----------------NYK------------------EINVNRYTDWMITTPLMLWVLCLVFCYNN-----------KE--NFKLSSFITILILNFAMILSGYFGEIGFIQDRNI------ANVIGF-IFFIALYGYIYFTYLHKK---S-NFDNNMIYGAFLVLWTFYGVFYQME---EKTKNIGYNILDLLSKCFVGIFFWAYFTKSLVLX------
>TARA-052-SRF-0.22-1.6-C291066_2
------------------------------------------------------------------------------------------------------------------------------------------------------------------------------------------------NI-------------------------------------------------------------------NYK------------------EINVNRYTDWMITTPLMLWVLCLVFCYNN-----------KE--NFKLSSFMTILILNFAMILSGYFGEIGFIQDRNI------ANVIGF-VFFIALYGYIYFTYLYKK---S-NFDNNMIYGAFLVLWTFYGVFYQME---EKTKNIGYNILDLLSKCFVGIFFWAYFTKSLVLX------
>TARA-031-SRF-0.22-1.6-C302139_4
------------------------------------------------------------------------MEEQPYNHPVLEYEKPSFEQQ-----------------------------------EDVLEENYFVKLTFYITYVFLMTTATITFIESITTDDVR-ARHILNLETCISVVATFFYSKFVEQI-----EE-GV---------------------------------------------------------DYK------------------QINIDRYTDWMITTPLMLLVLCLVFVYNT-----------KT--TLKLWSFFVVLVLNLGMILTGYLGEVDYMNRT-N------ANIIGF-GFFAVLFGYLYKTFLHKK---Y-NFDNMLIFSSFFILWALYGVFYEYD---EQFKNVAFNILDLFAKCFVGIFFWAYFTKTFTLX------
>TARA-102-SRF-0.22-3-C227740_3
---------------------------------------------------------------------------------------------------------MIQHTQENFSKPTGKKTIGKKATLKQYNHDYFVKVTFYITYVFLLTTATITFIEAMRTSDNK-VRHILNLETCISVVAAFFYSKFIDDI-----ET-RN-----------------------------------ASDIPL----------------DYK------------------SITIQRYTDWMITTPIMLLVLCLAFVYNT-----------KQ--SLNFFTFLIILLLNYAMLISGFAGETGIISNPYV------SQFMGF-FFFALLFGFLYFKFLAKK---F-NFDNEIIYFSFFILWAFYGIFYNMN---HELRNIGYNVLDLLAKCFVGIFFWAYFTKVFTLX------
>TARA-102-DCM-0.22-3-C222781_2
---------------------------------------------------------------------------------------------------------MIQHTQENFSKHIGKKATGKKATLKQYNHDYFVKVTFYITYVFLLTTATITFIEAMRTSDNK-VRHILNLETCISVVAAFFYSKFIDDI-----ET-RN-----------------------------------ASDIPL----------------DYK------------------SITIQRYTDWMITTPIMLLVLCLAFVYNT-----------KQ--SLNFFTFLIILLLNYAMLISGFAGETGIISNPYV------SQFMGF-FFFALLFGFLYFKFLAKK---F-NFDNEIIYFSFFILWAFYGIFYNMN---HELRNIGYNVLDLLAKCFVGIFFWAYFTKVFTLX------
>TARA-137-SRF-0.22-3-C45972_5
---------------------------------------------------------------------------------MSQIIEENFSEE--------------------------EQSNGKKVTIKSDNHDYFVKVTFYITYVFLLTTATVTFIEAMRTSDSK-VRHILNLETCISVVAAFFYSKFIADI-----ED-KE-----------------------------------TNKLPL----------------DYK------------------SITLQRYTDWMITTPIMLLVLCLAFVYNN-----------KQ--SLNFFTFLIILLLNYAMLISGFAGETGIIQNTNL------TQFMGF-FFFAILFGFLYVKFLSKK---N-NFDNKIIYYSFLILWAFYGVFYNME---HEFRNIGYNVLDLLAKCFVGIFFWAYFTKVFTLX------
>env_135537302
-----------------------------------------------------------------------------MLYTKHNNLLLNLKKIPIMKIIFVKCVQDNFLYILCIMSTKSKVENFSNADNENPYADHYVKMTFYITYVFLLTTGTITFIESMRTSDSK-VRHILNLETCISVVAAFFYSKFVSDI-----ED-KE-----------------------------------KNNKPL----------------NYK------------------DIVVQRYTDWMITTPIMLLVLVLAFAYNS-----------KT--TVNFFTFLVILVFNFGMLLTGFGGEMGFIQDLNL------ANLGGF-IFFFLLYGFIYLKFIYKK---Y-NFDNMIIFLSFIILWFFYGVFYPMP---YKFRNIGYNVLDLFSKCFVGIFFWAYFTKVFTLS------
>TARA-078-SRF-0.22-0.45-C148713_5
---------------------------------------------------------------------------------------------------------------------MDNFRMLNSKDESENPKDNLVKLTFYITYVFLMTTATITFIEALRNKDSK-VRHILNIETCISVVATFFYSKFVKEF-----EE-DE-------------------------------------KSEL----------------NYK------------------KIIVNRYTDWMITTPLMLLVLCLAFVYNT-----------KS--TLNFYTFVKILILNFAMILSGYVGEIGIISNTTL------TNFVGF-VFFAALYGYIYFKFLYKK---Y-NFDNMLIFTCFFVLWSFYGVFYTME---NEFRNVGYNILDLLSKCFVGIFFWAYYAKVFTLSX-----
>TARA-102-SRF-0.22-3-C216496_3
----------------------------------------------------------------------------MDNTQFSVNQKKQPKSH-----------------------------------IKTDYSDHNVKLTFYITYVFLMTTATITFIEAMRTNDPK-VRHILNVETCISVVAAFFYSKFVSDI-----EE-RE-----------------------------------KNDTPL----------------DYK------------------QIIIKRYSDWMITTPLMLLVLCLAFAYNS-----------KT--SVNFFTFVIILILNFAMIISGFVGEIGFIQDLKT------TNFIGF-GFFAALYGFIYYKFLHKK---Y-NFDNMLIYLSFLILWAFYGIFYMFD---HQFRNVGYNVLDLFAKCFVGIFFWAYFTKVFTLX------
>TARA-078-SRF-0.22-3-C143653_2
---------------------------------------------------------------------------------------------------------------------MNDSTEDKKQEDPIDFSDYHVKLTFYITYVFLMTTATITFIEAIRTNDSK-VRHILNVETCISVVAAFFYSKFVEDI-----ED-RK-----------------------------------KENIPL----------------DYK------------------EIIVSRYTDWMITTPLMLLVLCLALVYNT-----------KT--TLNFFTFLIILLLNFAMIFTGFIGEIGYVKDLAT------TNFFGF-IFFIALYGFIYFKFLYKK---Y-NFDNMLIFFSFFILWTFYGVFYMMD---NQFRNVGYNILDLLSKCFVGIFFWAYFTKVFTLNX-----
>TARA-041-SRF-0.22-1.6-C149362_2
-------------------------------------------------------------------------------------------------------------------MKENFSVKNKTQSKDLDYSDHNVKLTFYITYVFLMTTATITFIEAIRTNDSK-VRHILNIETCISVVAAFFYSKFVTDI-----EE-RK-----------------------------------KNDIPL----------------DYK------------------EIIVNRYTDWMITTPLMLLVLCLAFAYNS-----------KT--TLNFFTFLLILLLNFGMIISGFVGEIGYIKDLQT------TNLVGF-AFFLALYGFIYYRFLYKK---Y-NFDNLIIFLSFFILWSFYGVFYMYD---NQFRNVGYNVLDLLSKCFVGIFFWAYFTKVFTLNX-----
>TARA-078-SRF-0.22-3-C44932_1
---------------------------------------------------------------------------------------------------------------------------------------------------------TITFIEAIRTDDSK-VRHILNIETCISVVAAFFYSKFVKDI-----ED-RK-----------------------------------KENIPL----------------DYK------------------KIIVDRYTDWMITTPLMLLVLCLAFAYNS-----------KT--TLNFFNFLIILVLNFGMILTGFAGEIGYIKNLEL------SNMVGF-AFFLALYGYIYFKFLYKQ---Y-NFDNMIIFLSFFILWSFYGVFYMFD---NQFRNVGYNILDLLSKCFVGIFFWAYFTKVFTLNX-----
>TARA-078-SRF-0.22-3-C222506_1
----------------------------------------------------------------------------MEDININKILSENTKGN-----------------------------------REEIMKDKLVKMSFYITYAFLLTTATVTFIESMRTHDIK-IRSILNLETCISVVAAFFYSMFMKKI-----DV-DK----------------------------------------I----------------NYS------------------NINLNRYIDWSITTPIMLLVLILALSYNN-----------GN--KVTLYSFLIILVLNYSMLICGFLGESKMYDKL-K------SNIAGF-IFFIALYLYIYVIHIKDF---D-LFDNNILFWAFVFFWSLYGIAYWME---EKKKNVSYNVLDLFSKCFVGIFFWAYFTESITLSSX----
>TARA-042-DCM-0.22-1.6-C154403_2
------------------------------------------------------------------------MDSLEADKLLVNEQSKEEKKM------------------------------EGESTKVNKVKDKAVRFSFYVTYAFLMTTATVTFIEAIRTSDIK-IRSILNLETCISVVAAFFYGIFMKKI-----KD-VE---------------------------------------EI----------------NYK------------------DITVNRYVDWSITTPIMLLVLILAFCYNT-----------GQ--KVTLTSFLLILVLNYGMLLCGFLGETGVTDKL-K------SNVMGF-ILFAALYGYIFFYYLRGN-----IFDNNILYWSFFILWSLYGVAYWME---EEKKNVTYNVLDLFSKCFVGIFFWAYFTKSIVLX------
>TARA-036-DCM-0.22-1.6-C315922_4
-------------------------------------------------------------------------------------------------------------------------------------------------------------------RDSK-IRHILNLETCISVVAAFFYSVFMKKI-----KE-DE----------------------------------------I----------------NFK------------------DITVNRYVDWSITTPIMLLVLVLAFCYNT-----------GQ--SVKLTSFLFILVLNYGMLLCGFLGETGLTDKL-K------SNILGF-IFFAVLYGYIYIVYIQGR---G-IFDNNMLYLSFLILWAFYGVAYWFK---EREKNVSYNVLDLFSKCFVGIFFWVYFTKSIILKX-----
>TARA-102-DCM-0.22-3-C113579_4
----------------------------------------------------------------------------MDSLEADHLLNETTETD-----------------------TNIEKTDEKKEVNVEQVKDKAVRFSFYITYAFLMTTATVTFIEAIRTPDSK-IRSILNLETCISVVAAFFYGVFMKKI-----KD-DE----------------------------------------I----------------NYK------------------DININRYVDWSITTPIMLLVLVLAFCYNT-----------GQ--KVTLTSFLLILVLNYGMLLSGYLGENKITDKL-K------SNVIGF-GFFIALYGYIYIKYIGGY---N-IFDNNILYFSFVFLWALYGVSYWLK---EKEKNVSYNVLDLFSKCFVGIFFWAYFTKSIVLKAX----
>TARA-094-SRF-0.22-3-C478986_2
--------------------------------------------------------------------------------------------------------------------MDNLNLNNVFVGNKEDLKEKMVKFTFYITYAFLMTTATVTFIEAIRTSDPK-VRNILNLETCISVVAAFFYGVFMTKV-----KQ-DK----------------------------------------I----------------NYK------------------DINVNRYVDWAITTPIMLLVLLLAFGYNN-----------NK--SVTLWSFLIVLVLNYFMLGFGFMGENNIMDKV-K------SNVIGF-VFFVAMYYYIYVNYISGF---K-SFDNLILYWAFVIFWAMYGVVYYLD---EKEKNVGYNILDLFSKCFVGIFFWAYFTKALTLX------
>TARA-072-MES-0.22-3-C162919_7
--------------------------------------------------------------------------------------------------------------------METIQLSNTLNNDNKKNDDKMVKYSFYITYAFLLTTATITFIEAMRNKDTR-IRNVLNLETCISIVAAFFYGMFMKKM-----NE-PK----------------------------------------I----------------DYK------------------SINVNRYVDWSITTPIMLWVLLLAFNYNS-----------KK--KITVTNFLIILVLNYGMLGSGFLGETNKINKA-I------GNSVGF-AFFIGLYYFIYYNYIRKY---K-IFDNKILYWAFFIFWSLYGVAYWLE---EKEKNVMYNVLDLFSKCFVGIFFWAYFTKTLVLKGX----
>TARA-009-SRF-0.22-1.6-C174052_4
------------------------------------------------------------------------------------------------------------------METIQLSNTLNNDNNNKKNDDKMVKYSFYITYAFLLTTATITFIEAMRNKDTR-IRNVLNLETCISIVAAFFYGMFMKKM-----NE-PK----------------------------------------I----------------DYK------------------SINVNRYVDWSITTPIMLWVLLLAFNYNS-----------KK--KITVTNFLIILVLNYGMLGSGFLGETNKINKA-I------GNSVGF-AFFIGLYYFIYYNYIRKY---K-IFDNKLLYWAFFIFWSLYGVAYWLE---EKEKNVMYNVLDLFSKCFVGIFFWAYFTKTLVLKGX----
>TARA-072-SRF-0.22-3-C140115_2
----------------------------------------------------------------------------------MESLHSDSLNN-----------------------------------EGGDNGDRLVKYSFYITYAFLVTTATITFIEAMRNKDSK-IRHILNLETCISVVAAFFYGMFMKKI-----NT-TE----------------------------------------I----------------NYK------------------EININRYVDWGITTPIMLLVLLLAFGYNS-----------KK--KITVSNFAIVLLLNYAMLIMGFVGETNNLNKP-L------ANTLGF-VFFIGMYYFIYHHYIRKF---K-NFDNKMLYWAFVFFWALYGVAYMMG---EKERNVFYNILDLFSKCFVGIFFWAYFTKSLTLKGX----
>TARA-030-DCM-0.22-1.6-C417239_2
--------------------------------------------------------------------------------------------------------------------------MEVQPTAIIENKTHLVRFSFYNTYAFLLTTATITFIEAMRNPDPK-IRHILNLETVISIVAAFFYSQFVTRI-----QD-QE--------------------------------------KEI----------------DYR------------------SINITRYTDWAITTPVMLLVLVLAILYNSK----------AG--SLPISKYVIILVLNFAMLIFGYLGEMGAISKD-N------GQFFGF-VAFAALYGYIYYHFVRPN---P-IFDNRMIYWVFVFFWALYGVIYQMD---DQLRNIGYNVLDLFAKCFVGIFFWAYFTKIFSLKX-----
>TARA-004-SRF-0.22-1.6-C200227_2
----------------------------------------------------------------------------------------------------------------------------MEKIESKDFQVKLINSSFYVTYVFLITTGTITFIEAIRTKSPE-IRNILNLETCISIIAAYFYGKFVEQL-----ND-KK----------------------------------------V----------------DYE------------------KMNETRYTDWAITTPIMLLVLVLAFLYNSN----------GG--KLNFSTFLLILFFNYGMLAAGYLGEQEVIDKV-P------ANIIGF-VFFGALYYYIYAVFLQDN---Y-NFDNMILYLAFLILWAGYGILYFQD---ELTKNVGYNVLDLLSKCFVGIFFWAYYTGVFVLX------
>TARA-076-SRF-0.22-0.45-C310865_1
----------------------------------------------------------------------------------------------------------------------------MDSTKEISLENKLITNSFYVTYIFLLTTGTITFIEAIRTKSPE-IRNILNLETCISIIAAYFYGEFVKKL-----ND-KK----------------------------------------I----------------DYE------------------KMNETRYTDWAITTPIMLLVLVLAFLYNSN----------GG--KLKFSSYLLILFFNFGMLASGYLGEQGVIEKV-P------ANIIGF-IFFIALYYFIYA-------------------------------------------------------------------------------
>TARA-093-SRF-0.22-3-C52235_3
-------------------------------------------------------------------------------------------------------------------------MTTTTSSSLVNSDNQLIQSSFYVTYAFLITTGTITFIESIRTPDSK-IRNILNLETCISVVAAFFYGKFVSMF-----ES-QP-------------------------------------DKPI----------------PYK------------------KINNTRYLDWSITTPIMLLVLILALLYNTK----------GG--SLNFKSFLNVLIMNYGMLGAGYLGEISFLDKT-V------ANSIGF-LFFIGLFYYIYKHFVAKK---Y-NFDNTLLYSAFLGLWTIYGVAYFYD---EVTKNVVYNILDLFSKCFVGIFFWAYYAKIFTLX------
>TARA-137-SRF-0.22-3-C293373_2
---------------------------------------------------------------------------------------------------------------------MDNISLKKDNEIEEDNNHKLISFSFYITYVFLLTTGTITFIEAMRTNNAE-VRNILNLETCISVVAAYFYGKFVDEL-----DE-KN----------------------------------------I----------------NFN------------------EINDTRYVDWSITTPIMLLVLCLAFLYNSK----------KG--PLNFSAFLTILLFNYLMLGAGYIGELGYISKT-L------ANTIGF-GFFIALYSFIYKMFLSGK---Y-IFDNHLLFYCFLILWSFYGIFYTFG---EVEKNIGYNILDLFSKCFVGIFFWAYFTKVFSIX------
>TARA-067-SRF-0.22-0.45-C77188_2
----------------------------------------------------------------------------------------------------------MFSLKDINNEENIITKYQTNSVNKNNKNEEIVKFTFYITYAFLVTTATITFIEAMRTKNES-VRHILNLETCISVVAAFFYGLFIDKI-----NK-PE----------------------------------------I----------------NYT------------------EINVNRYVDWSITTPIMLLVLILAFAYNL-----------KT--KIVFSDYLVLLVFNYIMLGFGFLGENDYINKN-A------GLVLGF-GGFSALYYFIYVKYIKSK---K-IFDNQILFYAFLILWSLYGVSYLFD---PITRNVGYNILDLLSKCFVGIFFWAYFTKVFILKX-----
>TARA-067-SRF-0.22-0.45-C73672_2
-------------------------------------------------------------------------MFSLKDINNEEKVINRDKKN------------------------------KEIKAKKINKNEDIVKFTFYITYAFLVTTATVTFIEAMRTKNNS-VRHILNLETCISVVAAFFYGLFIDKI-----NK--P---------------------------------------EI----------------DYD------------------EINTNRYVDWSITTPIMLLVLVLAFAYNL-----------KT--KVRFSDYLIILLFNYIMLGFGFLGENDYINKD-S------GLILGF-GGFFALYYFIYVKYIKSK---K-IFDNQMLYYAFLILWSLYGVSYLFD---PITRNVGYNILDLFSKCFVGIFFWAYFTKVFILKX-----
>TARA-093-SRF-0.22-3-C45599_17
-------------------------------------------------------------------------------------------------------------------MEPLQLQLNKTKSVLSKNEEKMIKSTFYITYAFLMTTGTITFIEALRTSDKK-IRNIMNLETCISVVAAFFYSRFVSDF-----GE-GE----------------------------------------I----------------KFK------------------KLNVIRYTDWAITTPIMILVLCLALLFNDN----------KG--ALSFGSFFIILVLNYLMLLSGYAGETGRVSRR-S------ANIIGF-GFFALMYGYIYKILISNS---K-NFDNKLLFSAFLVLWMGYGILYEYD---DITKNVGYNVLDLFSKCFVGIFFWAYYTKVFKLPX-----
>TARA-140-SRF-0.22-3-C331565_2
-------------------------------------------------------------------------------------------------------------------MERLYSQIKETKKELSKNDEKMVKSSFYITYAFLITTGTITFIEALRTSDKK-IRNILNLETCISIVAAFFYGRFVNDF-----KK-EG----------------------------------------L----------------QFK------------------KINVVRYTDWAITTPIMLLVLCLAFLFNSK----------GG--ALSFTSFLVILILNYLMLLSGYAGETGRMDKR-N------ANIIGF-IFFALMYGFIYQKLLYKK---Y-NFDNQMLFWAFVILWSGYGALYEYD---HISRNIGYNILDLFSKCFVGIFFWAYYTKVFKLPX-----
>TARA-078-SRF-0.22-0.45-C141168_2
-------------------------------------------------------------------------------------------------------------------MERLYSQIKETKQQLSKNDEKMIKSSFYITYAFLITTGTITFIEALRTSDKK-IRNILNLETCISVVAAFFYGRFVNDF-----KK-EG----------------------------------------V----------------QFK------------------KINVVRYTDWAITTPIMLLVLCLAFLFNSK----------GG--ALSFTSFLVILVLNYLMLLSGYAGETGRMDKR-N------ANIIGF-IFFGLMYGFIYQKLLYKK---Y-NFDNQMLFWAFVILWSGYGALYEYD---HISRNIGYNVLDLFSKCFVGIFFWAYYTKVFKLPX-----
>TARA-072-SRF-0.22-3-C276934_3
-----------------------------------------------------------------------NIIKYYMEVLMQSKETYKNNKS-----------SILEKYKKYNEGDSSDSSDDEDENKLSRNKEKMIRSSFYITYAFLMTTATITFIEAIRTSDKK-IRNILNLETCISVVAAFFYGRFVGDI-----KN-KE----------------------------------------I----------------EFK------------------KINVIRYTDWAITTPIMLLVLCLAFLYNTK----------GG--ALSFGSFLTILILNYFMLLSGYAGETGRIGKT-N------ANIIGF-VFFALMYGFIYHKLLYKK---Y-NFDNQMLFWAFVILWAGYGVLYEFN---EITRNVGYNILDLLSKCFVGIFFWAYYAKVFKIPX-----
>TARA-099-SRF-0.22-3-C166864_25
-------------------------------------------------------------------------------------------------------------------MELLNEQLKATKNTLSKNDEKMIRSSFYITYAFLMTTATITFIEAIRTSDKK-IRNILNLETCISVVAAFFYGRFVSDI-----KN-KD----------------------------------------I----------------EFK------------------KINVVRYTDWAITTPIMLLVLCLAFLYNTK----------GG--ALSFSSFLLILVLNYLMLLSGYAGETGRMEKQ-S------ANIVGF-IFFALLYGYIYQKLLYKK---Y-NFDNQMLFWAFVILWAGYGVLYEYN---EITRNVGYNVLDLLSKCFVGIFFWAYYTKVFKLPX-----
>TARA-133-DCM-0.22-3-C430151_2
------------------------------------------------------------MDLYSQLNPDPISLNDFGVNLQKRMEEDNLSYIDESKKNEKQDDESKKDESKTDESKKDKSKPDETQEGMTNQNEQQIKTTFYITYAFLMTTATITFIEAMRTPDIK-IRNIMNLETCISVVAAYFYGNFVSEM-----GT-DN--------------------------------------TPI----------------NYE------------------KINMTRYTDWAITTPIMLLVLCLAFLYNTK----------GG--PLPISKFVNVLLLNYGMLGVGYLGEIGTWTKM-F------ANTIGF-GFFIALYGYIHKHFV--K---N-VFDNKMLFWVFVTLWSFYGVFYMMG---DITKNIGYNVLDLLSKCFVGIFFWAYFTKVFSLEX-----
>TARA-078-SRF-0.22-3-C49381_1
-------------------------------------------------------------------------------------------------------------MNTVSFKEPEPESEKKEVGKKVEPKHNLVHDSFYITYAFLMTTATITFIEALRTKDMK-IRNILNLETCISVVAAFFYGKFVFSL-----EN-DK---------------------------------------DI----------------NYE------------------KINDTRYTDWAITTPIMLLVLVLALLYNNN----------KG--AMKFSSYLIILVLNYGMLGMGYLGELGILSKL-N------ANIFGF-GFFTAMYGFIYQKYLAGS---S-NFDNSLLFWAFVILWALYGVVYMMD---EITKNVSYNILDLLSKCFVGIFFWAYYAKVFTLX------
>TARA-045-SRF-0.22-1.6-C63319_2
--------------------------------------------------------------------------------------------------------------MQALEQPIQQNEKEEKKVEKIEPKHEAIKDSFYVTYAFLMTTATITFIEAIRTKDMK-IRNILNLETCISVVAAFFYGKFVHSL-----ET-EK---------------------------------------EI----------------NYA------------------KINDTRYTDWAITTPIMLLVLVLALLYNNK----------SG--AMKFSSYLLILLLNYGMLGMGYIGELGLLSKT-N------SNIAGF-GFFAAMYGFIYYKYLHKK---Y-NFDNSILFWAFVILWAFYGVVYMMD---EVTKNVAYNVLDLLSKCFVGIFFWAYYARVFTLX------
>TARA-036-SRF-0.22-1.6-C214097_3
------------------------------------------------------------------------------------------------------------------MQEKAEKKQPEEKIRNMFSEKSLVNDTFYITYAFLMTTATITFIEAIRTKDMK-IRNILNLETCISVVAAFFYGKFVFSI-----EN-DS---------------------------------------DI----------------DYE------------------KINDTRYTDWAITTPIMLLVLVLALLYNNK----------KG--AMKFSSYLIILVLNYGMLGMGYLGELGFLSKW-N------ANIFGF-GFFAAMYGFIYKKYLSGT---F-NLDNNILFWAFAILWALYGVVYMMD---EVTKNVSYNILDLLSKCFVGIFFWAYYAKVFTIX------
>TARA-122-DCM-0.22-0.45-C437937_4
-----------------------------------------------------------------------------------------------------------MEEFQKVEVQEPKKKEETKQALDKYKNKSAVNDTFYITYAFLMTTATITFIEAIRTKDMK-IRNILNLETCISIVAAFFYGKFVHSL-----EN-DE---------------------------------------EI----------------NYE------------------KINDTRYTDWAITTPIMLLVLVLALLYNNK----------AG--AMKFSSYLIILVLNYCMLGMGYIGELGIMSKN-Q------TNIMGF-GFFAAMYGFIYYKYLHKK---F-NFDNTLLFWAFVILWALYGVVYMMD---EVTKNVAYNILDLLSKCFVGIFFWAYYAKVFTIX------
>TARA-067-SRF-0.22-0.45-C282348_1
----------------------------------------------------------------------------------------------------------MEEFQKVEVQEPKEKKEETKQALDKYKNKSAVNDTFYITYAFLMTTATITFIEAIRTKDMK-IRNILNLETCISVVAAFFYGKFVHSL-----EN-DE---------------------------------------EI----------------NYG------------------KINQTRYTDWAITTPIMLLVLVLALLYNNK----------AG--AMKFSSYLIILVLNYGMLGMGYIGELGMMSKT-N------SNILGF-GFFAAMYGFIYYKYLHKK---F-NFDNTMLFWAFVILWALYGVVYMMD---EVTKNVSYNILDLLSKCFVGIFFWAYYAKVFTIX------
>TARA-036-SRF-0.22-1.6-C209904_1
----------------------------------------------------------------------------------------------------------MEEFQKVEVQEPKEKKEETKQALDKYKNKNAVNDTFYITYAFLMTTATITFIEAIRTKDMK-IRNILNLETCISVVAAFFYGKFVHSL-----EN-DE---------------------------------------EI----------------NYE------------------KINDTRYTDWAITTPIMLLVLVLALLYNNK----------SG--AMKFSSYLIILVLNYGMLGMGYIGELGMMSKT-N------SNILGF-GFFAAMYGFIYYKYLHKK---F-NFDNTILFWAFVILWALYGVV-----------------------------------------------
>TARA-109-SRF-0.22-3-C70897_2
----------------------------------------------------------------------------------------------------------MEEFQKVEVQEPKEKKEETKQALDKYKNKSAVNDTFYITYAFLMTTATITFIEAIRTKDMK-IRNILNLETCISVVAAFFYGKFVHSL-----EN-DE---------------------------------------EI----------------NYE------------------KINDTRYTDWAITTPIMLLVLVLALLYNNK----------SG--AMKFSSYLIILVLNYGMLGMGYIGELGMLSKT-N------SNILGF-GFFAAMYGFIYYKYLHKK---F-NFDNTILFWAFVILWALYGVVYMMD---EVTKNVSYNILDLLSKCFVGIFFWAYYAKVFTLX------
>TARA-102-SRF-0.22-3-C390738_1
----------------------------------------------------------------------------------------------------------MEEFQKVEVQEPKEKKEETKQALDKYKNKSAVNDTFYITYAFLMTTATITFIEAIRTKDMK-IRNILNLETCISVVAAFFYGKFVHSL-----EN-DE---------------------------------------EI----------------NYE------------------KINDTRYTDWAITTPIMLLVLVLALLYNNK----------SG--AMKFSSYLIILVLNYGMLGMGYIGELGMLSKT-N------SNILGF-GFFAAMYGFIYYKYLHKK---F-NFDNTILFWAFVILWALYGVVYMMD---EVTKNVSYNILDLLSKCFVGIFFWAYYAKVFTIX------
>TARA-102-DCM-0.22-3-C113553_4
----------------------------------------------------------------------------------------------------------------------------------MSFNEEIIINTFYITYVFLLTTATITFIEAMRTKDIK-IRNILNLETCISVVAAYFYGKFVKEV-----EE-DN----------------------------------------I----------------DYE------------------KLTRTRYTDWAITTPIMLLVLCLAFLYNSK----------SG--PLSFKTYLKILGLNYGMLGMGYIGMVGMLDKT-I------SNIIGF-GFFASMYAYIYKTFLSKK---Y-NSDSMLLFYSFLILWSLYGVFYQFE---PITQNVGYNVLDLFSKCFVGIWFVCYFTKMFKLX------
>TARA-102-SRF-0.22-3-C407230_4
------------------------------------------------------------------------------------------------------------------------------------MTEETIINTFYITYVFFMTTATITFIEAITTSDQK-IRNILNLETCISVVAAFFYSKFVMKA-----ES-GN----------------------------------------L----------------DHE------------------SINKTRYLDWAITTPIMLLVLVLAFLYNTK----------GG--PLKFSKFLTMVGLNYGMLGMGYLGMMGIIDKT-M------ANIAGF-GFFFTLYGYIYKNFLNKY-----NFDNTMLFYSFLILWAFYGVFYQMD---NITKNVGYNVLDLFSKCFVGIFFVAYFTKMFKLX------
>TARA-111-SRF-0.22-3-C142646_20
----------------------------------------------------------------------------------------------------------------------------------MIMTEEMIINTFYITYVFFMTTATITFIEAMRTPDQK-IRNILNLETCISVVAAFFYSKFVMEA-----ET-GK----------------------------------------L----------------DHE------------------SINKTRYLDWAITTPIMLLVLVLAFLYNTK----------GG--PLKFSKFLTMLGFNYGMLGMGYLGMMGIIDKT-L------ANIVGF-GFFFALYGYIYKNFLKKY-----NFDNMMLFYSFLILWAFYGVFYQMD---NITKNVGYNVLDLFSKCFVGIFFVAYFTKMFKLX------
>TARA-102-DCM-0.22-3-C142746_2
----------------------------------------------------------------------------------------------------------------------------------MVMTEELIKNTFYITYVFFMTTATITFIEAMRTSDQK-IRNILNLETCISVVAAFFYSKFVMSA-----ES-GK----------------------------------------I----------------NHE------------------EINKTRYLDWAITTPIMLLVLVLAFLYNTK----------AG--PLKLSKFVTMLGLNYGMLGMGYLGMMGVIDKT-L------ANIVGF-GFFAGLYGYIYKNFLKKY-----NFDNMMLFYSFLILWSLYGVFYQMD---DITKNVGYNVLDLFSKCFVGIFFVCYFTKMFKLX------
>TARA-133-DCM-0.22-3-C168391_2
----------------------------------------------------------------------------------------------------------------------------------MAMTEQMIINTFYITYVFFMTTATITFIEAMRTTDQK-IRNILNLETCISVVAAFFYSKFVMEA-----ET-GK----------------------------------------L----------------NHE------------------EINKTRYLDWAITTPIMLLVLVLAFLYNTK----------GG--PLKFSKFLTMLGLNYGMLGMGYLGMMGVIDKT-L------ANIVGF-GFFAGLYGYIYKNFLKKY-----NFDNMMLFYSFLILWSLYGVFYQMD---DITKNVGYNVLDLFSKCFVGIFFVCYFTKMFKLX------
>TARA-067-SRF-0.22-0.45-C102865_4
-------------------------------------------------------------------------------------------------------------------------MTVSHDVSQLFNNRNLVNDSFYITYVFLMTTATITFIEAMRTKDLK-IRNILNLETCISVVAAFFYSKFVFSI-----EN-DE---------------------------------------TV----------------DYE------------------TINITRYTDWAITTPIMLLVLVLAILYNNG----------GG--SLSFSSYLKILGLNYGMLASGYLGELGILSRL-G------ANIIGF-GFFAALYGYIYTKYLKGK---F-NFDNSMLFSVFLVLWSLYGVFYFLD---DIPKNVGFNVLDLFSKCFVGIFFWAYFTKVFSLX------
>TARA-036-DCM-0.22-1.6-C169261_8
------------------------------------------------------------------------------------------------------------------------MIKQRENMNNLFENKNMVTDTFYITYVFLMTTATITFIEAIRTKDIK-IRNILNLETCISVVAAFFYSKFVFSI-----EN-DE---------------------------------------EL----------------NYE------------------KINDMRYTDWAITTPIMLLVLVLAFLYNNK----------QG--ALSIFTFLKVLILNYGMLGSGYLGELGYLGKI-P------ANIIGF-GFFAALYGYIYKTFLSKK---Y-NFDNSLLFYAFLILWAFYGVFYFTD---EVTKNVGYNILDLFSKCFVGIFFWAYFTKVFKIX------
>TARA-076-SRF-0.22-0.45-C148806_4
------------------------------------------------------------------------------MIFHFFFPKAKKNFQKWTKIFVQFSFFFLRIEKKYYVFLIYSMEKKLTTELLSLNDKLLIDNSFYITYVFLMTTATITFIEAIRTKDEK-VRHILNLETCISVVAAFFYSKFVENV-----EK-NP---------------------------------------ET----------------DYE------------------KLNKMRYTDWSITTPIMLLVLVLAFLYNSK----------GG--SLPFSKFLLILFFNFGMLGMGYLGELNVLSKL-T------ANGLGF-GFFAALYGYIYQQFLYKQ---Y-NFDNLILYLAFFILWAFYGVAYFFN---EVNKNVVYNVLDLFSKCFVGIFFWAYFTKTFTLRSX----
>TARA-078-SRF-0.22-0.45-C148663_18
-------------------------------------------------------------------------------------MEKKITAE-----------------------------------LLSLNDKLLIDNSFYITYVFLMTTATITFIEAIRTKDEK-VRHILNLETCISVVAAFFYSKFVENV-----EK-NP---------------------------------------ET----------------DYE------------------KLNKMRYTDWSITTPIMLLVLVLAFLYNSK----------GG--SLPFSKFLLILFFNFGMLGMGYLGELNVLSKL-T------ANGLGF-GFFAALYGYLYQQFLYKQ---Y-NFDNLILYLAFFVLWAFYGVAYFFN---EVNKNVVYNVLDLFSKCFVGIFFWAYFTKTFTLRTX----
>TARA-025-SRF-0.22-1.6-C132232_2
------------------------------------------------------------------------------------------------------------------------MEKKITAELLSLNDKLLIDNSFYITYVFLMTTATITFIEAIRTKDEK-VRHILNLETCISVVAAFFYSKFVENV-----EK-NP---------------------------------------ET----------------DYE------------------KLNKMRYTDWSITTPIMLLVLVLAFLYNSK----------GG--SLPFSKFLLILFFNFGMLGMGYLGELNVLSKL-T------ANGLGF-GFFAALYGYIYQQFLYKQ---Y-NFDNLILYLAFF--------------------------------------------------------
>sept14-15m-C45816-cds2
---------------------------------------------------------------------------------------------------------------------------KITRELLSLNDKLLIDNSFYITYVFLMTTATITFIEAIRTKDEK-VRHILNLETCISVVAAFFYSKFVENV-----EK-NP---------------------------------------ET----------------DYE------------------KLNKMRYTDWSITTPIMLLVLVLAFLYNNK----------GG--SMPFSKYLLILFFNFGMLGMGYLGELNILSKM-T------ANGLGF-GFFAALYGYLYQQFLYKQ---Y-NFDNLILYLAFFILWAFYGVAYFFN---EVNKNVVYNVLDLFSKCFVGIFFWAYFTKTFTLRN-----
>TARA-041-SRF-0.22-1.6-C288249_3
------------------------------------------------------------TKIFVQFSIFFLRIKKKYYVFLIYSMEKKITAE-----------------------------------LLSLNDKLLIDNSFYITYVFLMTTATITFIEAIRTKDEK-VRHILNLETCISVVAAFFYSKFVENV-----EK-NP---------------------------------------ET----------------DYE------------------KLNKMRYTDWSITTPIMLLVLVLAFLYNSK----------GG--SMPFGKYLLILFFNFGMLGMGYLGELNVLSKM-T------ANGLGF-GFFAALYGYLYQQFLYKQ---Y-NFDNMILYLAFFILWAFYGVAYFFN---EVNKNVVYNVLDLFSKCFVGIFFWAYFTKTFTLRNX----
>TARA-072-SRF-0.22-3-C22557_2
------------------------------------------------------------------------------------------------------------------------MDKKLTANLLSLNDKMLIDNSFYITYVFLMTTATITFIEAIRTDDKK-VRHILNLETCISVVAAFFYSKFVENV-----EK-NP---------------------------------------ET----------------DYE------------------KLNKMRYTDWSITTPIMLLVLVLAFLYNTK----------GG--SMPFGKFLLILLFNYGMLGMGYLGELNVLSKF-T------ANGLGF-GFFAALYGYLYQQFLYKQ---Y-NFDNLILYLAFFILWAFYGVAYFFN---EVNKNVVYNVLDLFSKCFVGIFFWAYFTKTFTLKX-----
>TARA-036-SRF-0.22-1.6-C204080_2
------------------------------------------------------------------------------------------------------------------------MDKKITANLLSLNDKMLIDNSFYITYVFLMTTATITFIEAIRTDDKK-VRHILNLETCISVVAAFFYGKFVENV-----EK-DP---------------------------------------ET----------------NYE------------------KLNKMRYTDWAITTPIMLLVLVLAFLYNTK----------GG--SLPFSKFLLILLFNYGMLGMGYLGELDILSKF-T------ANGLGF-GFFAALYGYLYQQFLHKQ---Y-NFDNVILYLAFFVLWAFYGVAYFFN---EVNKNVVYNVLDLFSKCFVGIFFWAYFTKTFSLKX-----
>TARA-109-SRF-0.22-3-C142971_1
-------------------------------------------------------------------------------------MDKKITAN-----------------------------------LLSLNDKMLIDNSFYITYVFLMTTATITFIEAIRTDDKK-VRHILNLETCISVVAAFFYSKFVENV-----EK-DP---------------------------------------ET----------------NYE------------------KLNKMRYTDWAITTPIMLLVLVLAFLYNTK----------GG--SLPFSKFLLILLFNYGMLGMGYLGELDVLSKF-T------ANGLGF-GFFAALYGYLYQQFLYKQ---Y-NFDNLILYLA----------------------------------------------------------
>TARA-094-SRF-0.22-3-C290145_4
-------------------------------------------------------------------------------------------------------------------------MEKSIIPSNIVQDKQLIDNSFYITYVFLMTTATITFIEALRTPEIK-IRNILNLETCISVVAAFFYGKFVDNV-----EK-EP---------------------------------------QT----------------NYE------------------KINKMRYTDWAITTPIMLLVLVLAFLYNNK----------GG--SLPISNYALILLMNYGMLGTGYLGELGIMSKL-N------ANIGGF-GFFAGLFGYMYNKYLHKQ---Y-NFDNMLLFLVFFVLWALYGVVYFAD---EVTKNVAYNILDLFSKCFVGIFFWAYFTKTFSLKX-----
>TARA-004-SRF-0.22-1.6-C379711_4
-------------------------------------------------------------------------------------------------------------------------MESKILSSMINNDKMLIDNSFYITYVFLMTTATITFIEAIRTKDMK-IRNILNLETCISVVAAFFYAKFVENV-----ER-EK---------------------------------------QT----------------DYE------------------KLNKMRYTDWAITTPIMLLVLVLAFLYNTK----------SG--SLPISNYVIILVLNYGMLGLGYLGELGVLSKL-N------ANIGGF-GFFAALYGYIYSKYLYKQ---Y-NFDNMLLYLVFFILWSFYGVAYFAD---EVTKNVTYNILDLLSKCFVGIFFWAYFTKTFSLEX-----
>TARA-042-SRF-0.22-1.6-C136912_1
-------------------------------------------------------------------------------------------------------------------------MESKIISSMINNDKMLIDNSFYITYVFLMTTATITFIEAIRTKDMK-IRNILNLETCISVVAAFFYAKFVENV-----ER-EP---------------------------------------QT----------------NYE------------------KLNKMRYTDWAITTPIMLLVLVLAFLYNTK----------SG--SLPISNYAIILVLNYGMLGLGYLGELGVLSKL-N------ANIGGF-GFFAALYGYIYSKYLYKQ---Y-NFDNMLLYLVFFILWAFYGVAYFAD---EVTKNVAYNILDLLSKCFVGIFFWAYFTKTFSLEX-----
>TARA-140-SRF-0.22-3-C331290_2
---------------------------------------------------------------------------------------------------------------------------------MDLQNKTLVDNSFYITYVFLMTTATITFIEAMRTKDIK-IRNILNLETCISVVAAFFYSKFVVDL-----EK-EE---------------------------------------EI----------------DYE------------------KINKMRYTDWAITTPIMLLVLVLAFLYNTN----------SG--ALPISNYAIILLLNYGMLGFGYLGEIGTLSKM-N------ANIIGF-GFFAALYGYMYYKYLHKQ---Y-NLDNILLYIVFLVLWAFYGVVYFAD---EVTKNVAYNVLDLLAKCFVGIFFWAYFTKTFSLKX-----
>TARA-004-SRF-0.22-1.6-C20139_21
---------------------------------------------------------------------------------------------------------------------------------MDLKDKMLIDNSFYITYVFLMTTATITFIEAIRTKDIK-IRNILNLETCISVVAAFFYSKFVVDL-----EK-QE---------------------------------------EV----------------DYE------------------KLNKMRYTDWAITTPIMLLVLVLAFLYNTK----------KG--ALPISNYVIILLLNYGMLGFGYLGELGTLSKM-N------ANIIGF-GFFAGLYGYMYYKYLYKQ---Y-NFDNLLLYLVFFILWSFYGIVYFAD---EVTKNVSYNILDLLSKCFVGIFFWAYFTKTFSLKX-----
>TARA-133-SRF-0.22-3-C33248_21
-------------------------------------------------------------------------------------------------------------------------MEKDLISTLNLKDKMLIDNSFYITYVFLMTTATITFIEAIRTKDIK-IRNILNLETCISVVAAFFYSKFVVDL-----EKESQ----------------------------------------T----------------NYE------------------KINKMRYTDWAITTPIMLLVLVLAFLYNTN----------SG--SLPISNYAIILLLNYGMLGFGYLGELGVFSKL-T------ANAFGF-ASFAGLFGYMYNKYLYKQ---Y-NFDNMLLYLVFFILWSLYGVVYFAD---EVTKNVSYNILDLFSKCFVGIFFWAYFTKTFSLKX-----
>sept14-15m-C24-cds70
-------------------------------------------------------------------------------------------------------------------------MEKDLLSTFDLKDKMLIDNSFYITYVFLMTTATITFIEAIRTKDIK-IRNILNLETCISVVAAFFYSKFVVDL-----EKESE----------------------------------------T----------------NYE------------------KINKMRYTDWAITTPIMLLVLVLAFLYNTN----------SG--SLPISNYAIILLLNYGMLGFGYLGELGVFSKL-T------ANAFGF-ASFAGLFGYMYNKYLYKQ---Y-NFDNLLLYLVFFILWSLYGVVYFAD---EVTKNVSYNILDLLSKCFVGIFFWAYFTKTFSLK------
>TARA-100-SRF-0.22-3-C354081_2
-------------------------------------------------------------------------------------------------------------------------MKKNLLSALELNDKMLIDNSFYITYVFLMTTATITFIEAIRTKDIK-IRNILNLETCISVVAAFFYSKFVLDL-----EKETE----------------------------------------T----------------NYE------------------KINKMRYTDWAITTPIMLLVLVLAFLYNTK----------SG--SLPISNYAIILLLNYGMLGFGYLGELGVFSKI-N------ANAFGF-ASFAGLFGYMYSKYLYKQ---Y-NFDNMLLYLVFFVLWSLYGVVYFAD---EVTKNVSYNILDLFSKCFVGIFFWAYFTKTFSLKX-----
>TARA-076-SRF-0.22-0.45-C320333_1
---------------------------------------------------------------------------------------------------------------------------------------------------------------------------ILNLETCISVVAAFFYSKFVLDL-----EKETE----------------------------------------T----------------NYE------------------KINKMRYTDWAITTPIMLLVLVLAFLYNTK----------SG--SLPISNYAIILLLNYGMLGFGYLGELGVFSKL-T------ANAFGF-VSFAGLFGYMYSKYLYKQ---Y-NFDNLLLYLVFFVLWSLYGVVYFAD---EVTKNVSYNILDLLSKCFVGIFFWAYFTKTFSLKX-----
>TARA-109-DCM-0.22-3-C143842_2
-------------------------------------------------------------------------------------------------------------------------MKKNLLSTLELNDKMLIDNSFYITYVFLMTTATITFIEAIRTKDIK-IRNILNLETCISVVAAFFYSKFVLDL-----EK-EN---------------------------------------ET----------------NYE------------------KINKMRYTDWAITTPIMLLVLVLAFLYNTK----------SG--SLPISNYAIILLLNYGMLGFGYLGELGVFSKL-T------ANAFGF-VSFAGLFGYMYSKYLYKQ---Y-NFDNLLLYLVFFVLWSLYGVVYFAD---EVTKNVSYNILDLLSKCFVGIFFWAYFTKTFSLKX-----
>TARA-004-SRF-0.22-1.6-C163240_3
----------------------------------------------------------------------------------------------------------------------------MESLVQFQDKDREVRYTFYITYALLMTTATITFIEAIRTSNPQ-IRHILNLETCISVVAAFFYGVFMNKI-----NK-QN----------------------------------------I----------------DYK------------------DINLNRYLDWSITTPIMLLVLILALGLNI-----------KK--KVKLLDFVIILVLNFGMLYAGYVGEIEKDKKTPNNKKIIYGNIIGF-IFFTFMYGFIYFKFVRSY---K-NFDNNILFGAFVFLWALYGVVWWME---ERNKNVGYNVLDLLSKCFVGIFFWAYFTKVIVLX------
>TARA-100-SRF-0.22-3-C340839_1
----------------------------------------------------------------------------------------------------------------------------MESLVQYNDKDREVRYTFYITYALLMTTATITFIEAIRTSNPQ-IRHILNLETCISVVAAFFYGVFMNKI-----NK-PN----------------------------------------I----------------DYK------------------DINLNRYLDWSITTPIMLLVLILALGLNI-----------KK--RVRLLDFVIILVLNFGMLYAGYVGEIEKDKKNSNNKKIIYGNIIGF-VFFTLMYGFIYSKFVRGH---K-NFDNNILFGAFVFLWALYGVVWWFN---EKAKNVGYNILDLFSKCFVGIFFWAYFTKVIVLX------
>TARA-030-SRF-0.22-1.6-C85845_3
----------------------------------------------------------------------------------------------------------------------------MEVANRSENATRAVKTTFYITYVFLLTTATITFIESMRTNVSR-VRHILNLETCISVVAAYFYSVFMKKI-----NA-SD---------------------------------------EV----------------DYK------------------EINIVRYTDWAITTPIMLLVLCLAFLYNLNPDKGDPSKYVSS--KFSFFTFLIILALNFGMLAFGYFGELKLIPRT-T------ALVGGF-AGFFALFGYLYAKFLKGK---K-SFDNKMLYWAFFIFWIGYGILYNAE---PALRNAGYNVLDLFAKCFVGIFFWAYFTKTFNLKQAX---
>TARA-038-DCM-0.22-1.6-C178601_3
---------------------------------------------------------------------------------------------------------------------------MTGKITDTEQGTRMVKTTFYVTYVFLLTTATITFIEAMRTNVSR-VRHILNLETCISVVAAYFYSVFMEKI-----NK-QE---------------------------------------NV----------------DYK------------------EINIVRYTDWAITTPIMLLVLCLAFLYNLNPDKGNPSRYIPS--KFSFFTFLIILALNFTMLGFGYLGEVDLISKN-Y------AMIGGF-SGFFALYYFLYNKFLKGK---K-SFDNQLLYWAFFIFWIGYGILYMTE---DALRNTGYNILDLFSKCFVGIFFWAYFTKTFHLNX-----
>TARA-133-SRF-0.22-3-C12424_2
---------------------------------------------------------------------------------------------------------------------------MENKITDTEHGNRLVKTTFYVTYVFLLTTATITFIEAMRTNVSR-VRHILNLETCISVVAAYFYGVFMEKI-----NK-QE---------------------------------------NV----------------DYK------------------EINIVRYTDWAITTPIMLLVLCLAFLYNLNPDKGNPSRYIPS--KFSFFTFLIILAMNFAMLAFGYLGEVDLISRN-N------AMIGGF-AGFFALYYFLYNKFLKGK---K-SFDNQLLYWAFFIFWSGYGILYMME---DSLKNAGYNILDLFSKCFVGIFFWAYFTKTFHLNX-----
>TARA-076-SRF-0.22-0.45-C142928_1
-------------------------------------------------------------------MISGFINNLVEKNIILIYKMIKMNEK-----------------------------------MDVSSKENLVRFSFYITYAFLLTTATITFIEAMRTGDAK-IRNILNLETCISVVAAFFYSQFVEKI-----KD-EE----------------------------------------L----------------NYR------------------QINITRYTDWAITTPIMLLVLVLAFLYNI-----------KGQPSLNFFSFLLILLFNYAMLGFGYLGELGLMDKM-K------SWILGM-ISFFALYGYIYYKYMSQK---F-IFDNQILYWAFFIFWICYGLIYYMD---NENRNIGYNVLDLLSKCFVGIFFWAYFTKVFTLNX-----
>TARA-067-SRF-0.22-0.45-C281902_4
------------------------------------------------------------------------------------------------------------------------------MEVNNNKKDKLVQYTFYLTYAFLLTTGTITFIESMRTNIPK-IRHILNLETCISVVAAFFYSQFMKRL-----EQ-GG--------------------------------------DNI----------------NYK------------------QINETRYTDWAITTPIMLLVLVLAILYNT-----------GG--SLNFFDFLIILLFNYVMLASGYLGEIGKITKR-Q------GVIIGF-IGFVLLYGFIYAKYMTGK---Y-IFDNQMIFWAFVILWAIYGLIYEAD---EEKRNVGYNILDLFSKCFVGIFFWAYFTKTFTLKX-----
>TARA-096-SRF-0.22-3-C137439_1
--------------------------------------------------------------------------------------MESLNRD-----------------------------------MDVRTRKNLVKYSFYLTYAFLLTTATITFIEAMRTNIPK-VRHILNLETCISIVAAFFYTQFMEKI-----KK-AR-------------------------------------ESNI----------------DFK------------------QINVTRYTDWAITTPIMLLVLVLAILYNR-----------GG--TLNFFDFLIILALNYLMLGAGYLGEIGVMTRR-N------GLIWGF-VAFVLLYGFIYAKYLSGR---F-IFDNHMIFWAFVVFWAIYGVIYEVE---DEKRNIGYNILDLFSKCFVGIFFWAYFTKTFTLHX-----
>TARA-048-SRF-0.22-1.6-C83960_2
----------------------------------------------------------------------------------------------------------------------------MVALNKNTTKTELVKYSFYLTYAFLLTTGTITFIESMRTSIPK-VRHILNLETCISVVAAFFYSQFMERI-----KK-SK--------------------------------------DTI----------------DYK------------------KINVTRYTDWAITTPIMLLVLVLAILYNK-----------GG--SLNFFDFLLILAFNYLMLGAGYLGEIGVISKK-K------GLLLGF-IGFILLYGFIYVKYMTGK---V-IFDNQIVYWAFVILWAIYGIIYESE---DEKRNIGYNILDLFSKCFVGIFFWAYFTKTFTLNX-----
>TARA-067-SRF-0.22-0.45-C94753_2
----------------------------------------------------------------------------------------------------------------------------MVALNKNTTKTELVKYSFYLTYAFLLTTGTITFIESMRTTIPK-VRHILNLETCISVVAAFFYSQFMERI-----KK-SK--------------------------------------NGI----------------DYK------------------KINVNRYTDWAITTPIMLLVLVLAILYNK-----------GG--TLNFFDFLLILAFNYLMLGAGYLGEIGVISKK-K------GVVIGF-LGFILLYGFIYVKYMSGK---A-IFDNQMIYWAFVILWAIYGLIYESE---DEKRNIGYNILDLFSKCFVGIFFWAYFTKTFTLKX-----
>Med-OCT2015-15m-C55332-cds2
--------------------------------------------------------------------------------------METLNKN-----------------------------------MNTRNRKNLVKYSFYLTYAFLLTTATITFIEAMRTNIPK-VRHILNLETCISVVAAFFYSQFMERI-----KK-SG--------------------------------------DNI----------------DYK------------------QINVTRYTDWAITTPIMLLVLVLALLYNR-----------GG--SLNFFDFLIILAFNYLMLGAGYMGEIGQISKR-N------GLLFGF-LGFILLYGFIYMKYMTGK---Q-IFDNKMIFWAFVIFWAIYGVIYETE---DEKRNIGYNLLDLFSKCFVGIFFWAYFTKTFTLN------
>TARA-122-DCM-0.22-3-C443247_3
------------------------------------------------------------------------------------------------------------------------------------KK-NLVKYSFYLTYAFLLTTATITFIEAMRTSIPK-VRHILNLETCISVVAAFFYSQFMERI-----KK-SG--------------------------------------DTI----------------DYK------------------QINVTRYTDWAITTPIMLLVLVLALLYNK-----------GG--SLNFFDFLIILAFNYLMLGAGYMGEIGQISKK-K------GLMIGF-LGFFLLYGFIYSKYMTGP---A-IFDNQMIFWAFVIFWSFYGLIYEVE---PEKRNIGYNVLDLFSKCFVGIFFWAYFTKTFTLKX-----
>TARA-102-DCM-0.22-3-C5941_2
---------------------------------------------------------------------------------------------------------------------------MDSLLGNDVVNSRAVKSSFYITYVFFLTTATITFIEAMRTKDIK-IRNILNLETCISVVAAFFYKMFTDKV-----EK-GE----------------------------------------M----------------NYK------------------EINVTRYTDWAITTPIMLLVLCLAFLYNSK----------AG--SLNFFKFLMILVLNYGMLGTGYLGETGQLEKP-I------ANIVGF-GFFFLLYFYIHQLFLKGR---K-NSDNSMLFWAFAILWAMYGVFYQVD---PVPRNVGYNVLDLFSKCFVGIFFWAYFTKTFKLKX-----
>TARA-004-DCM-0.22-1.6-C405656_1
---------------------------------------------------------------------------------------------------------------------------MDSLLGNDVVNSRAVKSSFYITYVFFLTTATITFIEAIRTKDIK-IRNILNLETCISVVAAFFYKMFTDKV-----EK-GE----------------------------------------M----------------NYK------------------EINVTRYTDWAITTPIMLLVLCLAFLYNSK----------AG--SLNFFKFLMILVLNYGMLGTGYLGETGQLEKP-I------ANIVGF-GFFFLLYFYIHQLFLKGR---K-NSDN----------------------------------------------------------------
>TARA-009-SRF-0.22-1.6-C156924_2
---------------------------------------------------------------------------------------------------------------------------MENQSLVANKQDNAVKVSFYITYSFLLTTATITFIEAMRNKDSK-IRHILNLETCISIVAAFFYGQFMEKL-----KT-MN-----------------------------------EEDKDI----------------NYK------------------QINFTRYTDWMITTPIMLLVLCLVFVYNS-----------GG--NLTAWFFLLVLILNYLMLGAGYAGELNVIPKR-H------GLIWGF-VFFFLLYGVIYMKFLYNK---P-NRDNSMIFWAFVVFWTIYGVIYESD---EITKNIGYNVLDLFSKCFVGIFFWAYLAKVIKIFX-----
>Med-OCT2015-15m-C154217-cds1
------------------------------------------------------------------------------------------------------------------------MENQALVSNNVDKSDNSVRVSFYITYSFLLTTATITFIEAMRNKDPK-IRHILNLETCISIVAAFFYTQFINKI-----KN-TN-----------------------------------EQNKEL----------------NYK------------------QINFTRYTDWMITTPIMLLVLCLVFAYNS-----------RT--QLT------------------------------A--------------------------------------------------------------------------------------------------------
>TARA-124-SRF-0.22-3-C260139_3
-----------------------------------------------------------------------MDLTKIDVVNAMKQLTEKLSKM-----------------EDIQNSKEEGEAKGEKEGFVNIKSDTTVRNTFYITYVFFLTTATITFIEAMRTTDIK-ARHILNLETAISVIAAYFYGTFIEKI-----NK-KQ----------------------------------------L----------------NYK------------------DINVTRYLDWSMTTPIMLLVLVLAFLYNT-----------GG--RLRLGTFATILLLNFIMLGSGYLGDIGNIPKM-T------GWGVGF-TAFFAMYYYIYNTFLKGK---Y-KFDNSILYWAFFILWSMYGLLYLAD---EKIKNVGYNILDLFAKCFVGIFFWAYFTKVITLX------
>TARA-093-DCM-0.22-3-C14074_2
----------------------------------------------------------------------IYMDLTNSLKKLTLMLSKKEEMTNKECMDCGMGHDGKECMGCGNKEGMGHVNKKGKEGFIGMASDKTVRNTFYITYVFFLTTATITFIESMRTKDFK-ARHILNLETAISVIATYFYGTFIEKL-----KK-KE----------------------------------------V----------------DYK------------------EINETRYLDWSMTTPIMLLVLVLAFLYNT-----------GG--RLRLGTYLVILILNGLMLGMGYLGEIGTISKN-M------SFTTGF-AAFFAMYYYIYATFLKGK---Y-KFDNSILYWAFFILWSMYGVLYMMD---EKSKNIGFNILDLFAKCFVGIFFWAYFTKVITLX------
>TARA-109-SRF-0.22-3-C138563_3
---------------------------------------------------------------------------------------------------------MGHKETMGHKETMGHVNKKGKEGFIGMASDKTVRNTFYITYVFFLTTATITFIESMRTKDFK-ARHILNLETAISVIATYFYGTFIEKL-----KK-KE----------------------------------------V----------------DYK------------------EINETRYLDWSMTTPIMLLVLVLAFLYNT-----------GG--RLRLGTYLVILILNGLMLGMGYLGEIGTVSKN-M------GFTTGF-VAFFAMYYYIYATFLKGK---Y-KFDNSILYWSFFILWSMYGVLYMMD---EKSKNVGFNILDLFAKCFVGIFFWAYFTKVITLX------
>TARA-133-DCM-0.22-3-C193741_3
-----------------------------------------------------------------------MYMEFTNILKKFTMMLSKKEDV--------------------EKAKKETSTKGKKEGFAIKASDKTVRNTFYITYVFFLTTATITFIEAMRTKDYK-ARHILNLETAISVIAGYFYHTFIEKL-----NK-NE----------------------------------------V----------------DYK------------------EINETRYLDWSMTTPVMLLVLVLAFLYNT-----------GG--KLRLGTYMVILMLNLIMLGTGYLGEIGTISKK-T------GFGVGF-TAFFALFYYIYITFLKGK---Y-KFDNSILYWAFFILWSMYGILYMMD---ETTKNVGFNILDLFAKCFVGIFFWAYFTKVITLX------
>TARA-041-DCM-0.22-1.6-C422256_2
------------------------------------------------------------------MDITNILKKFTIMLSKKEDVENKEKKE----------------------------DVENKEGFAIKATDKTVRNTFYITYVFFLTTATITFIEAMRTKDVK-ARHILNLETAISVIAGYFYMTFIEKL-----KK-KE----------------------------------------V----------------NYK------------------EINETRYLDWSMTTPVMLLVLVLAFLYNT-----------GG--KLRIGTYMVILILNLFMLGMGYLGEIGSISKK-T------GFGVGF-TAFFALFYYIYVTFLKGK---Y-KFDNSILYWAFFILWSMYGILYMMD---EKTKNVGYNILDLFAKCFVGIFFWAYFTKVITIX------
>TARA-076-SRF-0.22-0.45-C337039_2
---------------------------------------------------------------------------------MEMDIPNNVTKE---------------------------LEVLKKDFKKFDRDDHLVKTSFYITYAFLITTGTITFIEAIRTKDIR-IRNILNLETCISIVAAFFYGHFVNDL-----KE-GV---------------------------------------------------------NYE------------------VINITRYTDWAITTPIMLLVLVLAFLYNTQ----------EG--AMSFSSYLIILVLNYLMLGFGYIGEIGVMDKT-Q------SNSLGF-VAFIGLYYYIYANYIEGR---D-NSDNRILYFAFLILWALYGVFYTME---TTIKNIGYNVLDLFSKCFVGIFFWAYFTGTFKIX------
>TARA-036-SRF-0.22-1.6-C66236_1
---------------------------------------------------------------------------------------------------------------------------------MDIRNEELITNSFYITYVFLITTGTICFIESLRTKEEK-VRNILNLETCISIIAAFFYGKFVQDL-----EK------------------------------------------GI----------------DYK------------------KINETRYVDWAITTPIMLLVLVLAFLFNNK----------EG--AFSFSKYLVILILNYAMLGFGYVGELGLMDKI-T------SNGLGF-VAFAGMYYYIYQNYIKGR---T-NNDNVLLYSLFFILWAFYGVFYFFD---SVTRNVGYNVLDLLSKCFVGIFFWAYYTKVFKLPX-----
>TARA-152-SRF-0.22-3-C156343_2
---------------------------------------------------------------------------------------------------------------------------------MDISKEELITNTFYITYVFLITTGTITFIESLRTKEEK-VRNILNLETCISVIAAFFYGKFVKDL-----DK------------------------------------------GI----------------DYK------------------KINETRYVDWAITTPIMLLVLVLAFLFNNK----------DG--ALSFSKYLVILVLNYAMLGFGYVGELGLMDKT-T------SNGFGF-VAFAGMYYYIYQNYIKGR---N-NNDNFMLYSLFLFLWALYGVFYFFD---SVTRNIGYNVLDLFSKCFVGIFFWAYYTKVFKLPX-----
>TARA-152-MIX-0.22-3-C371864_1
---------------------------------------------------------------------------------------------------------------------------------MDISKEELITNTFYITYVFLITTGTITFIESLRTKEEK-VRNILNLETCISVIAAFFYGKFVKDL-----DK------------------------------------------GI----------------DYK------------------KINETRYVDWAITTPIMLLVLVLAFLFNNK----------EG--ALSFSKYLVILVLNYAMLGFGYVGELGLMDKT-T------SNGFGF-VAFAGMYYYIYQNYIKGR---N-NNDNFMLYSLFLFLWALYGVFYFFD---SVTRNIGYNVLDLFSKCFVGIFFWAYYTKVFKLPX-----
>TARA-009-SRF-0.22-1.6-C112281_3
-------------------------------------------------------------------------------------------------------------------------MVNMIKKYLGENKEQLVKTTFYITYVFLLTTATITFIEAMRTKDAK-IRNILNLETCISVVAAYFYGKFVDDI-----EK-DG----------------------------------------I----------------NYE------------------KINITRYTDWFITTPIMLLVLVLAFLYNT-----------GG--RLNFFTFIKVLILNFSMLTFGYLGETGAISKL-S------GFAFGF-GAFFALYAFLYRVFLSKK---Y-IFDNSLLYWSFFIFWTGYGLLYFAD---NEIKNSGYNMLDLFAKCFVGIFFWAYFTKVFTLKX-----
>TARA-145-SRF-0.22-3-C375726_2
-------------------------------------------------------------------------------------------------------------------------MMNLVEKYLGENKDELVKMTFYITYVFLLTTATITFIEAMRTKDAK-IRNILNLETCISVVAAYFYGKFVNDI-----EK-EG----------------------------------------V----------------NYK------------------KINLTRYTDWYITTPIMLLVLVLALLYNT-----------GG--RLNFFTFLKILVLNFTMLTFGYLGETGAISKM-N------GQIFGF-AAFFALYGFIYKTFLSKK---Y-IFDNSILYWSFVIFWSGYGLLYFAE---DQLKNSGFNMLDLFAKCFVGIFFWAYFTKVFTLKX-----
>TARA-152-SRF-0.22-3-C56942_67
-------------------------------------------------------------------------------------------------------------------------MTNLVEKYLGENKDELVKMTFYITYVFLLTTATITFIEAMRTKDAK-IRNILNLETCISVVAAYFYGKFVNDI-----EK-EG----------------------------------------V----------------NYK------------------KINLTRYTDWYITTPIMLLVLVLALLYNT-----------GG--RLNFFTFLKILAMNFTMLTFGYLGETGAINKM-S------GQIFGF-AAFFALYGFIYKTFLSKK---Y-IFDNSILYWSFVIFWAGYGLLYLAE---DQTRNTGYNLLDLFAKSFVGIFFWAYFTKVFTLKX-----
>TARA-076-DCM-0.22-3-C247519_2
----------------------------------------------------------------------------------------------------------------------------MVEKYLGENKDELVKMTFYITYVFLLTTATITFIEAMRTKDAK-IRNILNLETCISVVAAYFYGKFVDDI-----EK-EG----------------------------------------V----------------NYK------------------KINLTRYTDWFITTPIMLLVLVLALLYNT-----------GG--RLNFFTFLKILAMNFTMLTFGYLGETGAINKM-S------GQIFGF-AAFFALYGFIYKTFLSKK---Y-IFDNSILYWSFVIFWAGYGLLYFAD---DQTRNTGYNLLDLFAKSFVGIFFWAYFTKVFTLKX-----
>TARA-122-DCM-0.22-0.45-C402573_2
---------------------------------------------------------------------------------------------------------------------MNKTQQLKQSEAKPNNKERLVKTTFYITYVFLLTTATITFIEAMRTKDSK-IRNILNLETCISVVAAYFYGLFVKEI-----EG-KT----------------------------------------L----------------NYE------------------QINVTRYTDWAITTPIMLLVLVLAFLYNT-----------GG--RLSFWTFCIILALNYAMLGFGYLGETGVIGKL-Q------GIVLGF-GAFAALYGFIYKTFLHKK---Y-KFDNSILYWAFLILWSGYGALYLAD---HEIRNVGYNILDLFAKCFVGIFFWAYFTKTFTLX------
>sept14-15m-C4-cds66
---------------------------------------------------------------------------------------------------------------------MYKTQQLKQSEAKPNNKERLVKTTFYITYVFLLTTATITFIEAMRTKDSK-IRNILNLETCISVVAAYFYGRFVKEI-----EG-KT----------------------------------------L----------------DYK------------------QLNITRYTDWAITTPIMLLVLVLAFLYNT-----------GG--NLSFWTYCIILVLNYAMLGFGYLGETGVIDKF-Q------GVILGF-GAFAALYGFIYKTFLHKK---Y-KFDNSILYWSFFILWSGYGALYFAN---EEIKNAGFNILDLFAKCFVGIFFWAYFTKTFTL-------
>TARA-067-SRF-0.22-0.45-C282195_2
---------------------------------------------------------------------------------------------------------------------MNKTQQLKQSEAKPNNKERLVKTTFYITYVFLLTTATITFIEAMRTKDSK-IRNILNLETCISVVAAYFYGKFVKEI-----EG-KT----------------------------------------L----------------DYK------------------QLNITRYTDWAITTPIMLLVLVLAFLYNT-----------GG--NLSFWTYCIILVLNYAMLGFGYLGETGVIGKL-Q------GVFLGF-GAFAVLYGFIYKTFLHKK---Y-KFDNSILYWAFFILWSGYGALYFAN---EEIKNVGFNILDLFAKCFVGIFFWAYFTKTFTLX------
>TARA-030-DCM-0.22-1.6-C62094_2
---------------------------------------------------------------------------------------------------------------------MNKTQQLKQSEAKPNNKERLVKTTFYITYVFLLTTATITFIEAMRTKDSK-IRNILNLETCISVVAAYFYGRFVKEI-----EG-KT----------------------------------------L----------------DYK------------------QLNITRYTDWAITTPIMLLVLVLAFLYNT-----------GG--NLSFWTYCIILVLNYAMLGFGYLGETGVIGKL-Q------GVFLGF-GAFAALYGFIYKKFLHKK---Y-KFDNSILYWSFFILWSGYGALYFAN---EEIKNVGFNILDLFAKCFVGIFFWAYFTKTFTLX------
>TARA-030-SRF-0.22-1.6-C75824_1
-----------------------------------------------------------------------------------------------------------------------------------MNNEVLVENSFYITYAFLMTTATITFIEAMRTKDPK-VRHIMNLETCISVVAAFFYGKFMTDL-----EE-KV---------------------------------------------------------DYE------------------KINTNRYLDWAITTPIMLLVLVLALLYNNK----------QG--SMKFMNYLVILFFNYVMLGFGYLGEINMMNKN-M------ANIIGF-GGFAGLYYFIYNKYLLNK---S-NLDNKILFGAFVFLWALYGVIYMLE---PQARNVGYNVLDLFSKCFVGIFFWAYFTGIFKX-------
>TARA-067-SRF-0.22-0.45-C55794_3
-----------------------------------------------------------------------------------------------------------------------------------MNNEVLVENSFYITYAFLITTGTITFIEAMRTKDPK-VRHIMNLETCISIVAAFFYGKFMEDL-----EN-KV---------------------------------------------------------DYE------------------TINTNRYLDWAITTPIMLLVLVLALLYNNK----------QG--SMNFISYLIILFFNYVMLGFGYLGEIEMMDKN-M------ANIIGF-GGFAGLYYFIYNKYLRNN---S-NMDNKILFGAFVFLWALYGVIYMFE---PQARNIGYNILDLFSKCFVGIFFWAYFTGIFKPLKIX---
>TARA-133-SRF-0.22-3-C536834_3
---------------------------------------------------------------------------------------------------------------------------------------------FYITYVFLLTTATVTFIEAMRTKIPK-IRNILNLETCISVVAAYFYSLFVEKM-----KD-KE----------------------------------------I----------------NYK------------------EINVTRYTDWAITTPIMLLVLLLAFLYNT-----------GG--SLNFGTFLIVLLLNYTMLGSGYLGEIGIIPRP-I------GLGVGF-LFFFAMYGYIYKKFLYKK---S-LFDNQILYWAFAILWSGYGLLYMTE---QQTRNAGYNILDLFAKCFVGIFFWAYFTKTFTLKKGVX--
>TARA-078-SRF-0.22-0.45-C281690_1
--------------------------------------------------------------------------------------------------------------------------------------------------------------------------------TCISIVAAFFYGRFISEI-----KE-GV---------------------------------------------------------DYK------------------TINVTRYTDWAITTPIMLLVLVLAFLYNTN----------GG--PMGFTSYLVILFFNYFMLGFGYLGEIGFLEKN-Y------ANMLGF-IGFFGLYYYIYIKYISGK---D-NFDNKILYWAFFILWIFYGVFYFMD---DTTRNVGYNILDLLSKCFVGIFFWAYFTGVFTLNX-----
>Med-OCT2015-15m-C126256-cds1
--------------------------------------------------------------------------------------------------------------------MDNLTLTHNNLKKTMSKKDNLVNTTFYITYAFLMTTATITFIEAIRTKDIK-IRNILNLETCISVVAAFFYGNFVEYM-----KE-DD----------------------------------------F----------------DYG------------------KINLNRYTDWAITTPIMLLVLVLALLYNNK----------GG--ALNFFSFCLIILLNYGMLGFGYLGEIGYMERT-K------SNIVGF-AFFIALYGYIYNNFLKNK---F-NKDNSILFWSFVILWAFYGVFYQTE---DVMRNVGYNILDLLSKCFVGIFFWAYF-------------
>TARA-102-SRF-0.22-3-C208867_2
---------------------------------------------------------------------------------------------------------------------------MIESVVEFFNTEKMVKNSFYLTYIFLLTTATITFIEAMRTKNSK-VRHILNLETCISVVAAYFYGRFVEQI-----EG------------------------------------------NI----------------NYR------------------KINMTRYVDWFITTPIMLLVLCLAFLYNL-----------NK--KLHFGTFLKVLALNFAMLASGYMGELNYINRN-T------GLIIGF-IFFFLLYGFIYMKFLYKN---P-MFDNKILYWAFFIFWICYGLVFNMP---EKFKNVAFNYLDLFAKCFVGIFFWAYFTGVFTLKKSGIX-
>TARA-100-SRF-0.22-3-C191933_14
----------------------------------------------------------------------------------------------------------------------------MKKIINFLNTEKMVKNSFYLTYVFLLTTATITFIEAMRTKNKK-VRHILNLETCISVVAAYFYGKFVQQI-----NV-KN----------------------------------------I----------------NYR------------------KINMTRYVDWFITTPIMLLVLCLAFLYNT-----------GG--KLQFFTFLKILALNFAMLGTGYLGETKYLERN-I------SLALGF-VFFFALYGYIYYKFLRKK---S-IFDNQILYWAFFTFWILYGVVYNLP---EKMKNVSFNYLDLFAKCFVGIFFWAYFTGVFTLKKSGIX-
>Med-OCT2015-15m-C110524-cds1
-------------------------------------------------------------------------------------------------------------------------MLLNNKVVQFFNTETMVKNSFYLTYVFLLTTATITFIEAMRTKNTK-VRHILNLETCISVVAAYFYGKFVEQL-----DG-DV---------------------------------------------------------NYR------------------KINMTRYSDWFITTPIMLLVLCLAFLYNT-----------GG--KLHFGTFLKILAMNFAMLTSGYLGETNQINRT-V------GLVIGF-VFFFALFGFIYYKFLSKK---P-IFDNKILYWAFFTFWILYGVVYNMP---EKFKNVSFNYLDLFAKCFVGIFFWAYFTGVFTLKK-----
>TARA-004-DCM-0.22-1.6-C187363_2
---------------------------------------------------------------------------------------------------------------------------MIDKAIDFLNTEKMVKNSFYLTYVFLMTTATITFIEAMRTKEKK-IRHILNLETCISVVAAFFYSKFMTII-----DK-PS----------------------------------------I----------------DYK------------------EINMTRYVDWVITTPIMLLVLCLAFLYNT-----------GG--QLRFVTFLKILTLNFLMLFSGYAGETNIIDKS-V------GWITGM-IFFFALFGFIYYKFIAKK---P-LFDNKILYWSFFTFWIGYGLVYYQQ---DKLKNVAFNYLDLFAKCFVGIFFWAYFTKVFTLKKGIYX-
>TARA-124-SRF-0.22-3-C542453_2
-----------------------------------------------------------------------------------------------------------------------------MGIIEFLNTETMVKNSFYLTYVFLLTTATITFIEAMRTKIDK-VRHILNLETCISVVAAYFYGTFVKLI-----DT-PN----------------------------------------I----------------DYE------------------KINMNRYVDWAITTPIMLLVLCLAFLYNT-----------GG--RLKFSTFLTVLLFNYLMLFSGYAGSINMIDKL-V------AWFVGF-IFFFALYGYIYKVFISKK---P-IFDNLILYWAFVIFWAGYGLVYLQP---NKFKNVAFNYLDLFAKCFVGIFFWAYFTKTFVLX------
>TARA-133-SRF-0.22-3-C567138_2
-----------------------------------------------------------------------------------------------------------------------MDIYIMNSAIRFLNTDEMVKNSFYLTYVFLLTTATITFIEAMRTKVDK-VRHILNLETCISVVAAYFYGKFVKQI-----EE-PS----------------------------------------I----------------DYE------------------QINLTRYVDWAITTPIMLLVLCLAFLYNS-----------GG--RLSFKTFLTILFFNYSMLFSGYAGTTNMIDKM-T------AMGIGF-VFFFALYGFLYQKFIAKK---P-IFDNLILYWAFFTFWIMYGLVYLQP---NKFKNVCFNYLDLFAKCFVGIFFWAYFTKTFTLKX-----
>TARA-109-SRF-0.22-3-C262237_3
--------------------------------------------------------------------------------------------------------------------------------MYSISNEELVKNTFYITYAFLMTTATITFIEAIRTKDPK-IRNILNLETCISVVAAFFYSKFVTDM-----EK------------------------------------------EV----------------NYE------------------QINVTRYVDWSITTPIMLLVLILAFLYNNK----------EG--AFSFSSYLIILFLNYFMLGFGYVGEIGLLDKN-T------ANGLGF-----------------------------------------FG-------------------------------------------------
>TARA-072-SRF-0.22-3-C279806_3
--------------------------------------------------------------------------------------------------------------------------------MYSISNEELVKNTFYITYAFLMTTATITFIEAIRTKDPK-IRNILNLETCISVVAAFFYSKFVTDM-----EK------------------------------------------EI----------------NYE------------------EINVTRYVDWSITTPIMLLVLILAFLYNNK----------EG--AFSFSSYLIILFLNYFMLGFGYVGEIGLLDKN-T------ANSMGF-LGFFGMYYYIYDNYIKKY---G-NTDNQLLFWLFFILWAFYGVFYSMD---AVKRNIGYNVLDLLSKCFVGIFFWAYFTNV----------
>TARA-076-SRF-0.22-0.45-C30525_7
--------------------------------------------------------------------------------------------------------------------------------MYNVSSDELVKNSFYITYAFLMTTATITLIEALRTKNPK-IRNILNLETCISVVAAFYYGKFVDDL-----EV------------------------------------------DI----------------DYE------------------KINVTRYVDWSITTPIMLLVLILAFNYNNK----------KG--PISFFNFLIILFFNYFMLGFGYLGEVGTLDKT-T------ANGLGF-LGFFGLYYFIYKKYIAGK---K-NSDNNMLFYSFLILWAFYGVFYTME---PVLRNVGYNVLDLLSKCFVGIFFWAYFTGVFKIX------
>TARA-145-SRF-0.22-3-C5581_3
---------------------------------------------------------------------------------------------------------------------------MLYSVIEFLNTEKMVKNSFYLTYVFLLTTATITFIEAMRTKVEK-VRHILNLETCISVVAAYFYGRFVEIA-----DK-GQ----------------------------------------I----------------DYK------------------QLNMTRYVDWFITTPIMLLVLCLAFLYNS-----------GG--RLGFSTFLKILAMNFAMLASGYAGSANIIDKV-T------ALGIGI-VFFFALYGFIYYKFIAKK---P-IFDNLILYWAFFTFWICYGLVYLQE---NKFKNVAYNYLDLFAKCFVGIFFWAYFTKVFTLKX-----
>TARA-093-DCM-0.22-3-C129889_12
---------------------------------------------------------------------------------------------------------------------------MLSSAIDFLSTEKMVKNSFYLTYVFLLTTATITFIEAMRTKVEK-VRHILNLETCISVVAAYFYGRFVSIV-----DN-GN----------------------------------------I----------------DYE------------------QLNKTRYVDWFITTPIMLLVLCLAFLYNS-----------GG--RLKFTTFLKILAMNFAMLASGYAGATNMVDKV-T------ALGVGF-IFFFALYGFIYYKFIAKK---P-LFDNVILYWAFFTFWICYGLVYLQE---NKFKNVAYNYLDLFAKCFVGIFFWAYFTKVFTLKX-----
>sept14-15m-C22665-cds3
---------------------------------------------------------------------------------------------------------------------------------MTIQNDELVKNTFYITYAFLMTTATITFIEAIRTKDIK-IRNILNLETCISVVAGFFYTKFVFDL-----DK------------------------------------------EV----------------DYK------------------KINDTRYVDWAITTPIMLLVLVLAFLYNNK----------EG--ALSFSKYIIILVLNYAMLGFGYVGEMGILDKL-T------ANGLGF-LAFGGLYYYIYNNFLAKR---N-NYDNKLLFWIFVILWAFYGVFYMMD---DITRNVGYNVLDLLSKCFVGIFFWAYFTKVFKLN------
>TARA-030-SRF-0.22-1.6-C72654_5
---------------------------------------------------------------------------------------------------------------------------------MTIQNDELVKNTFYITYAFLMTTATITFIEAIRTKDIK-IRNILNLETCISVVAGFFYTKFVFDL-----DK------------------------------------------EV----------------DYK------------------KINDTRYVDWAITTPIMLLVLVLAFLYNNK----------EG--ALSFSKYIIILVLNYAMLGFGYVGEMGMLDKL-T------ANGLGF-LAFGGLYYYIYNNFLAKR---N-NSDNKLLFWIFVILWAFYGVFYMMD---DITRNVGYNVLDLLSKCFVGIFFWAYFTKVFKLNX-----
>TARA-152-MIX-0.22-3-C377769_2
--------------------------------------------------------------------------------------------------------------------------------MYNISNDELVKNTFYITYAFLMTTATITFIEAIRTKDLK-IRNILNLETCISVVAAFFYSKFVADL-----DK--N----------------------------------------V----------------DYE------------------QINTTRYVDWAITTPIMLLVLVLAFLYNNK----------EG--SLSFAKYIIILVLNYAMLGFGYSGEIGMLSKP-F------ANGLGF-VSFSTMYYYIYRHFIRGR---N-NFDNKLLFSIFVILWALYGVFYFMD---TTTRNVGYNILDLLSKCFVGIFFWAYFTKVFKLPX-----
>TARA-076-SRF-0.22-0.45-C323811_2
--------------------------------------------------------------------------------------------------------------------------------MYDMSNEELVTNSFYVTYAFLMTTATITFIEAIRTKNPK-IRNILNLETCISVVAAFYYGQFVEDL-----KS--G----------------------------------------V----------------DYE------------------KINVTRYVDWSITTPIMLLVLVLAFLYNSK----------KG--PMRFSNFLIILLFNYLMLGFGYVGEIGMLDKT-W------ANTFGF-LAFFALYYFIYVKYIAGK---N-NSDNNMLFGAFVFLWALYGVFYTMD---SVTRNVGYNVLDLFSKCFVGIFFWAYFTGVFKLX------
>Med-OCT2015-30m-C55955-cds3
-------------------------------------------------------------------------------------------------------------------------------IMYDMSNEELVTNSFYVTYAFLMTTATITFIEAIRTKNPK-IRNILNLETCISVVAAFYYGHFVEDL-----KS--G----------------------------------------V----------------DYE------------------KINVTRYVDWSITTPIMLLVLVLAFLYNSK----------KG--PMRFSNFLIILLFNYLMLGFGYVGEIGMLDKT-W------ANTFGF-LAFFALYYFIYVKYIAGK---N-NSDNNMLFGAFVFLWALYGVFYTMD---SVTRNVGYNVLDLFSKCFVGIFFWAYFTGVFKL-------
>TARA-085-DCM-0.22-3-C120077_5
----------------------------------------------------------------------------------------------------------------------------MTNIVNFLNTDTMVKNSFYLTYVFLITTATITFIEAMRTKVEK-VRHILNLETCISVVAAYFYGKFVGII-----EK-PS----------------------------------------I----------------DYK------------------KINMTRYVDWSITTPIMLLVLCLAFLYNS-----------GG--RLKFKTYLIILALNFSMLFSGYAGSVNMIDKY-V------ALMIGF-VFFFALYGFIYQQFISKK---P-IFDNLILFWSFFTFWIIYGLVYLQP---DKLKTVAFNYLDLFSKAFVGIFFWAYFTKVFTLX------
>TARA-076-SRF-0.22-0.45-C143617_3
--------------------------------------------------------------------------------------------------------------------------------MNSITNDELISNTFYITYAFLMTTATITFIEAIRTKNPK-IRNILNLETCISVVAAFYYGQFVDDL-----QV--G----------------------------------------V----------------NYE------------------KINLTRYVDWSITTPIMLLVLVLALLFNNK----------KG--AMKFSNFLIILFFNYIMLGFGYAGEIGMLDKT-L------ANVLGF-GGFAGLYYFIYDKYIKNY---N-NKDNNLLFISFLVLW-----------------------------------------------------
>TARA-133-SRF-0.22-3-C296674_6
--------------------------------------------------------------------------------------------------------------------------------MNSITNDELISNTFYITYAFLMTTATITFIEAIRTKNPK-IRNILNLETCISVVAAFYYGQFVDDL-----QE--G----------------------------------------V----------------NYE------------------KINLTRYVDWSITTPIMLLVLVLALLFNNK----------KG--PMKFANFLIILFFNYVMLGFGYAGEIGMLDKT-L------ANVLGF-GGFAGLYYFIYDKYIKNY---N-NKDNNMLFISFLVLWAMYGVFYMLD---DVTRNVGYNVLDLLSKCFVGIFFWAYYTGVFKLX------
>TARA-009-SRF-0.22-1.6-C95549_5
--------------------------------------------------------------------------------------------------------------------------------MNSITNDELISNTFYITYAFLMTTATITFIEAIRTKNPK-IRNILNLETCISVVAAFYYGQFVDDL-----QE--G----------------------------------------V----------------NYE------------------KINLTRYVDWSITTPIMLLVLVLALLFNNK----------KG--PMKFANFLIILFFNYVMLGFGYAGEIGMLDKT-L------ANVLGF-GGFAGLYYFIYDKYIKNY---N-NKDNNLLFISFLVLWAMYGVFYMLD---DVTRNVGYNVLDLLSKCFVGIFFWAYYTGVFKLX------
>TARA-067-SRF-0.22-0.45-C255111_1
-----------------------------------------------------------------------------------------------------------------------------------------------------------------------------------------------------------------------------------------------------------------------------------------------RYVDWSITTPIMLLVLCLAFLYNT-----------GG--RLKFQTFLKILAMNFLMLFSGYAGSVNLIDKY-V------ALMIGF-VFFFALYGFIYQKFIAKK---P-MFDNLILYWSFFIFWICYGLVYLQP---DKFKNVVFNYLDLFSKAFVGIFFWAYFTKVFTLKX-----
>TARA-078-SRF-0.22-0.45-C135265_1
----------------------------------------------------------------------------------------------------------------------------------------------------------------------------------------------------------------------------------------------------M----------------------------------------------YEIT---------------------------GD--ELVSNTFYITYAFLMTTATITFIEAIRTKNPK-I------RNILNLETCISVVAAFYYGLFVADL---KEGVDYEKINVTRYVDWSITTPIMLL----VLVLALLYN-------------------------------
