# Supplementary material for: Unique structure and function of viral rhodopsins
Source: Nat Commun. 2019 Oct 30;10:4939. doi: 10.1038/s41467-019-12718-0 (PMC6821725; doi:10.1038/s41467-019-12718-0)
Supplement: Supplementary file 6 — Source Data [file 41467_2019_12718_MOESM6_ESM.xlsx]

## Sheet: Fig. 5a
Fig. 5a
		Time, ms		Current, pA (no protonophore)		Current, pA (with protonophore)
		0		1.53687		2.94801
		1		1.53687		2.94801
		2		1.53687		2.94801
		3		1.20117		2.94801
		4		1.20117		2.61232
		5		1.20117		2.61232
		6		1.20117		2.94801
		7		0.86548		2.94801
		8		1.20117		3.28371
		9		0.86548		3.6194
		10		1.20117		3.6194
		11		1.20117		3.6194
		12		1.53687		3.6194
		13		1.87256		3.28371
		14		2.20825		3.6194
		15		2.20825		3.95509
		16		2.20825		3.95509
		17		2.20825		3.6194
		18		2.20825		3.6194
		19		2.20825		3.28371
		20		1.87256		3.28371
		21		1.87256		2.94801
		22		1.87256		2.94801
		23		1.53687		2.94801
		24		1.20117		2.94801
		25		1.20117		2.94801
		26		1.20117		3.28371
		27		0.86548		3.28371
		28		0.86548		3.28371
		29		0.86548		3.28371
		30		0.86548		3.28371
		31		0.86548		3.28371
		32		0.86548		3.28371
		33		0.86548		3.28371
		34		0.86548		3.28371
		35		0.52979		3.28371
		36		0.86548		3.28371
		37		1.20117		3.28371
		38		1.53687		3.6194
		39		1.53687		3.6194
		40		1.53687		3.28371
		41		1.87256		3.28371
		42		1.87256		2.94801
		43		1.87256		2.61232
		44		1.53687		2.61232
		45		1.53687		2.94801
		46		1.53687		2.94801
		47		1.53687		2.94801
		48		1.53687		2.94801
		49		1.53687		2.94801
		50		1.53687		3.28371
		51		1.53687		3.28371
		52		1.53687		3.6194
		53		1.53687		3.6194
		54		1.53687		3.6194
		55		1.53687		3.28371
		56		1.53687		3.28371
		57		1.20117		3.28371
		58		1.20117		3.28371
		59		1.20117		2.94801
		60		1.53687		2.94801
		61		1.53687		2.94801
		62		1.53687		2.94801
		63		1.53687		2.94801
		64		1.20117		2.61232
		65		0.86548		2.61232
		66		0.86548		2.61232
		67		1.20117		2.61232
		68		0.86548		2.61232
		69		1.20117		2.94801
		70		1.20117		2.94801
		71		0.86548		2.94801
		72		0.86548		2.94801
		73		0.52979		2.94801
		74		0.86548		3.28371
		75		0.86548		3.28371
		76		1.20117		3.28371
		77		1.20117		3.28371
		78		0.86548		2.94801
		79		0.86548		2.94801
		80		1.20117		2.61232
		81		1.20117		2.61232
		82		1.20117		2.61232
		83		1.20117		2.94801
		84		1.20117		2.94801
		85		1.20117		3.28371
		86		1.20117		2.94801
		87		0.86548		3.28371
		88		0.86548		3.6194
		89		0.86548		3.6194
		90		0.86548		3.6194
		91		1.20117		3.6194
		92		1.20117		3.6194
		93		1.53687		3.6194
		94		1.53687		3.6194
		95		1.53687		3.6194
		96		1.53687		3.6194
		97		1.53687		3.6194
		98		1.53687		3.6194
		99		1.53687		3.6194
		100		1.87256		3.6194
		101		1.87256		3.6194
		102		1.87256		3.28371
		103		1.53687		2.94801
		104		1.53687		2.94801
		105		1.53687		2.94801
		106		1.53687		2.94801
		107		1.53687		2.61232
		108		1.53687		2.61232
		109		1.53687		2.61232
		110		1.53687		2.61232
		111		1.20117		2.61232
		112		1.20117		2.61232
		113		0.86548		2.61232
		114		0.86548		2.61232
		115		0.86548		2.61232
		116		0.86548		2.61232
		117		0.52979		2.61232
		118		0.52979		2.61232
		119		0.86548		2.61232
		120		0.86548		2.61232
		121		1.20117		2.61232
		122		1.20117		2.61232
		123		1.20117		2.61232
		124		1.20117		2.94801
		125		1.20117		2.61232
		126		1.20117		2.61232
		127		1.20117		2.61232
		128		1.20117		2.61232
		129		1.20117		2.94801
		130		1.20117		2.94801
		131		1.20117		3.28371
		132		1.20117		3.28371
		133		1.20117		3.28371
		134		1.20117		3.28371
		135		1.20117		3.28371
		136		1.20117		3.28371
		137		1.20117		3.28371
		138		1.20117		3.28371
		139		1.20117		3.6194
		140		1.53687		3.28371
		141		1.53687		2.94801
		142		1.20117		2.94801
		143		1.20117		3.28371
		144		1.20117		2.94801
		145		1.20117		2.61232
		146		1.20117		2.94801
		147		0.86548		2.94801
		148		0.52979		3.28371
		149		0.86548		2.94801
		150		0.86548		3.28371
		151		0.52979		3.28371
		152		0.52979		3.28371
		153		0.52979		2.94801
		154		0.86548		2.94801
		155		1.20117		3.28371
		156		1.20117		3.28371
		157		1.20117		3.28371
		158		1.20117		3.28371
		159		1.20117		3.28371
		160		1.20117		3.28371
		161		1.53687		3.28371
		162		1.53687		3.28371
		163		1.53687		3.28371
		164		1.53687		3.28371
		165		1.53687		3.28371
		166		1.53687		3.28371
		167		1.20117		3.6194
		168		1.20117		3.6194
		169		1.53687		3.6194
		170		1.20117		3.6194
		171		1.20117		3.95509
		172		1.20117		3.95509
		173		1.20117		3.6194
		174		1.20117		3.95509
		175		1.20117		3.95509
		176		1.20117		3.95509
		177		1.20117		3.6194
		178		1.20117		3.6194
		179		1.53687		3.6194
		180		1.20117		3.6194
		181		1.53687		3.6194
		182		1.53687		3.6194
		183		1.20117		3.28371
		184		1.20117		3.28371
		185		1.53687		2.94801
		186		1.53687		3.28371
		187		1.53687		3.28371
		188		1.20117		3.6194
		189		1.53687		3.6194
		190		1.20117		3.6194
		191		1.20117		3.6194
		192		1.20117		3.6194
		193		1.53687		3.6194
		194		1.53687		3.6194
		195		1.87256		3.6194
		196		1.87256		3.6194
		197		1.87256		3.6194
		198		1.87256		3.6194
		199		2.20825		3.28371
		200		1.87256		3.28371
		201		1.53687		3.28371
		202		1.87256		3.28371
		203		1.53687		3.28371
		204		1.53687		2.94801
		205		1.53687		3.28371
		206		1.20117		3.6194
		207		1.20117		3.6194
		208		1.20117		3.6194
		209		1.20117		3.6194
		210		1.20117		4.29079
		211		1.20117		3.95509
		212		1.20117		3.6194
		213		1.53687		3.6194
		214		1.20117		3.6194
		215		1.53687		3.6194
		216		1.20117		3.28371
		217		1.53687		3.28371
		218		1.53687		2.94801
		219		1.53687		2.94801
		220		1.53687		2.94801
		221		1.87256		2.94801
		222		1.53687		2.94801
		223		1.53687		2.94801
		224		1.53687		3.28371
		225		1.20117		3.28371
		226		1.20117		3.28371
		227		1.20117		3.6194
		228		0.86548		3.6194
		229		0.86548		3.95509
		230		0.86548		3.95509
		231		0.52979		3.95509
		232		0.86548		3.95509
		233		0.86548		3.95509
		234		1.20117		3.95509
		235		1.20117		3.95509
		236		1.20117		3.95509
		237		1.20117		3.6194
		238		1.20117		3.6194
		239		1.20117		3.6194
		240		1.20117		3.6194
		241		1.20117		3.6194
		242		1.20117		3.6194
		243		1.20117		3.6194
		244		1.20117		3.6194
		245		1.20117		3.6194
		246		1.20117		3.95509
		247		1.20117		3.95509
		248		1.20117		3.95509
		249		1.20117		3.95509
		250		1.20117		4.29079
		251		1.20117		4.29079
		252		1.20117		4.29079
		253		1.20117		3.95509
		254		1.20117		3.95509
		255		1.20117		4.29079
		256		1.20117		3.95509
		257		1.20117		3.95509
		258		1.53687		3.6194
		259		1.53687		3.28371
		260		1.20117		3.28371
		261		1.20117		3.28371
		262		1.20117		3.28371
		263		1.20117		2.94801
		264		0.86548		2.94801
		265		0.86548		2.94801
		266		1.20117		2.94801
		267		0.86548		2.94801
		268		0.86548		3.28371
		269		0.86548		2.94801
		270		0.52979		3.28371
		271		0.52979		2.94801
		272		0.86548		2.94801
		273		0.86548		2.94801
		274		1.20117		2.94801
		275		1.20117		2.94801
		276		1.20117		2.94801
		277		1.20117		2.94801
		278		1.20117		2.94801
		279		1.53687		2.94801
		280		1.53687		2.94801
		281		1.53687		2.94801
		282		1.53687		2.94801
		283		1.53687		3.28371
		284		1.53687		3.28371
		285		1.53687		3.28371
		286		1.20117		3.28371
		287		1.20117		3.28371
		288		1.20117		3.6194
		289		1.20117		3.28371
		290		1.20117		2.94801
		291		1.20117		2.94801
		292		1.20117		2.94801
		293		1.20117		2.94801
		294		1.20117		3.28371
		295		1.53687		3.28371
		296		1.87256		3.28371
		297		1.53687		2.94801
		298		1.87256		2.94801
		299		1.87256		2.94801
		300		1.87256		2.94801
		301		1.87256		2.61232
		302		1.53687		2.61232
		303		1.53687		2.61232
		304		1.53687		2.61232
		305		1.20117		2.61232
		306		1.20117		2.61232
		307		0.86548		2.94801
		308		0.86548		2.94801
		309		1.20117		2.94801
		310		1.20117		3.28371
		311		1.20117		3.28371
		312		1.20117		3.28371
		313		0.86548		3.6194
		314		0.86548		3.28371
		315		1.20117		3.28371
		316		1.53687		3.28371
		317		1.53687		2.94801
		318		1.20117		2.94801
		319		1.20117		2.94801
		320		1.53687		2.94801
		321		1.53687		2.94801
		322		1.53687		2.94801
		323		1.20117		3.28371
		324		1.20117		3.28371
		325		0.86548		3.28371
		326		0.86548		2.94801
		327		1.20117		2.94801
		328		1.20117		2.94801
		329		0.86548		2.94801
		330		0.86548		2.94801
		331		0.86548		2.94801
		332		1.20117		2.94801
		333		1.20117		3.28371
		334		1.20117		3.28371
		335		1.53687		3.6194
		336		1.53687		3.6194
		337		1.87256		3.6194
		338		1.87256		3.28371
		339		1.87256		3.28371
		340		1.87256		3.28371
		341		1.53687		3.28371
		342		1.53687		3.28371
		343		1.53687		3.28371
		344		1.53687		2.94801
		345		1.53687		2.94801
		346		1.20117		2.94801
		347		1.20117		3.28371
		348		1.20117		2.94801
		349		1.20117		2.94801
		350		1.20117		2.94801
		351		1.20117		3.28371
		352		1.20117		3.28371
		353		1.20117		3.28371
		354		1.20117		3.28371
		355		1.20117		3.28371
		356		1.20117		3.6194
		357		1.20117		3.6194
		358		1.20117		3.6194
		359		1.20117		3.28371
		360		1.20117		2.94801
		361		1.20117		3.28371
		362		1.20117		3.28371
		363		1.20117		3.28371
		364		1.20117		3.28371
		365		1.20117		3.28371
		366		1.20117		3.28371
		367		1.20117		3.28371
		368		1.20117		3.6194
		369		1.20117		3.6194
		370		1.20117		3.6194
		371		1.20117		3.6194
		372		0.86548		3.6194
		373		0.86548		3.28371
		374		0.86548		3.6194
		375		0.86548		3.6194
		376		0.86548		3.6194
		377		0.86548		3.6194
		378		0.86548		3.6194
		379		0.86548		3.6194
		380		0.86548		3.28371
		381		1.20117		3.28371
		382		1.20117		3.6194
		383		0.86548		3.28371
		384		0.86548		3.28371
		385		1.20117		3.6194
		386		1.20117		3.6194
		387		1.20117		3.6194
		388		1.20117		3.6194
		389		1.20117		3.6194
		390		0.86548		3.6194
		391		0.86548		3.6194
		392		1.20117		3.6194
		393		1.20117		3.6194
		394		1.20117		3.6194
		395		1.53687		3.6194
		396		1.53687		3.6194
		397		1.53687		3.6194
		398		1.53687		3.95509
		399		1.53687		3.6194
		400		1.53687		3.28371
		401		1.53687		3.28371
		402		1.53687		3.28371
		403		1.53687		3.28371
		404		1.20117		3.28371
		405		1.20117		3.28371
		406		1.20117		3.28371
		407		1.20117		3.28371
		408		1.20117		3.28371
		409		1.20117		3.6194
		410		1.20117		3.6194
		411		0.86548		3.6194
		412		0.86548		3.6194
		413		0.86548		3.6194
		414		0.86548		3.95509
		415		1.20117		3.6194
		416		1.20117		3.6194
		417		1.20117		3.28371
		418		1.20117		3.6194
		419		1.20117		3.6194
		420		1.53687		3.28371
		421		1.53687		3.6194
		422		1.20117		3.6194
		423		1.20117		3.6194
		424		0.86548		3.6194
		425		0.86548		3.28371
		426		0.52979		3.28371
		427		0.52979		3.28371
		428		0.52979		3.28371
		429		0.86548		3.6194
		430		0.52979		3.95509
		431		0.52979		3.95509
		432		0.86548		3.6194
		433		0.86548		3.6194
		434		0.86548		3.28371
		435		1.20117		3.28371
		436		1.20117		3.28371
		437		1.53687		3.28371
		438		1.53687		2.94801
		439		1.53687		2.94801
		440		1.87256		2.94801
		441		1.87256		2.94801
		442		1.53687		2.94801
		443		1.87256		2.94801
		444		1.53687		2.94801
		445		1.53687		2.94801
		446		1.53687		2.94801
		447		1.53687		2.94801
		448		1.20117		3.28371
		449		1.20117		3.28371
		450		1.20117		3.28371
		451		1.53687		3.28371
		452		1.53687		3.28371
		453		1.20117		3.6194
		454		1.53687		3.6194
		455		1.53687		3.6194
		456		1.53687		3.6194
		457		1.53687		3.6194
		458		1.53687		3.6194
		459		1.53687		3.28371
		460		1.53687		3.28371
		461		1.20117		3.28371
		462		1.53687		2.94801
		463		1.20117		3.28371
		464		1.20117		2.94801
		465		1.20117		2.61232
		466		1.20117		2.61232
		467		0.86548		2.94801
		468		0.86548		2.61232
		469		1.20117		2.94801
		470		1.20117		3.28371
		471		1.20117		2.94801
		472		0.86548		3.28371
		473		1.20117		3.28371
		474		0.86548		2.94801
		475		1.20117		3.28371
		476		1.53687		3.28371
		477		1.53687		3.28371
		478		1.87256		3.28371
		479		1.53687		3.28371
		480		1.87256		2.94801
		481		1.53687		2.94801
		482		1.53687		2.94801
		483		1.53687		2.94801
		484		1.53687		2.94801
		485		1.53687		3.28371
		486		1.20117		2.94801
		487		0.86548		2.94801
		488		0.86548		2.94801
		489		0.52979		3.28371
		490		0.86548		3.6194
		491		0.86548		3.6194
		492		1.20117		3.28371
		493		1.53687		3.28371
		494		1.53687		3.28371
		495		1.87256		3.28371
		496		2.20825		3.28371
		497		3.55103		3.28371
		498		6.90796		3.28371
		499		12.6148		2.94801
		500		20		3.28371
		501		28.3923		3.28371
		502		37.456		4.29079
		503		46.5198		5.96925
		504		55.5835		10.3333
		505		64.3115		16.7114
		506		73.0396		24.7681
		507		80.4248		33.4961
		508		87.4744		42.5598
		509		93.8525		51.6236
		510		99.895		61.023
		511		105.266		70.4224
		512		109.63		78.8147
		513		113.658		87.207
		514		117.015		94.928
		515		119.701		101.978
		516		121.715		108.02
		517		123.394		113.727
		518		124.736		118.762
		519		125.743		123.798
		520		126.415		127.826
		521		127.086		131.519
		522		126.75		134.54
		523		126.415		137.225
		524		125.743		139.575
		525		125.408		141.254
		526		124.401		142.932
		527		123.394		144.611
		528		122.386		145.953
		529		121.379		146.96
		530		120.037		147.632
		531		119.03		147.968
		532		117.687		148.303
		533		116.344		148.975
		534		115.001		149.31
		535		113.323		149.31
		536		111.98		148.975
		537		110.302		148.639
		538		108.959		148.303
		539		107.616		147.968
		540		106.609		147.296
		541		104.93		146.625
		542		103.252		146.289
		543		101.573		145.953
		544		99.895		145.618
		545		98.5522		144.946
		546		97.2095		144.275
		547		95.531		143.939
		548		94.1882		143.604
		549		92.8454		142.932
		550		91.167		142.261
		551		89.8242		141.925
		552		88.4814		141.589
		553		87.4744		141.254
		554		86.4673		140.582
		555		85.4602		139.911
		556		84.4531		139.24
		557		83.446		138.904
		558		82.1033		137.897
		559		81.0962		137.225
		560		80.0891		136.89
		561		79.4177		136.554
		562		78.4106		135.883
		563		77.4036		135.547
		564		76.3965		134.875
		565		75.3894		134.54
		566		74.718		133.868
		567		73.7109		133.868
		568		72.7039		133.533
		569		72.0325		133.197
		570		71.0254		132.526
		571		70.0183		132.526
		572		69.6826		132.19
		573		68.6755		131.854
		574		68.0041		131.183
		575		66.9971		130.847
		576		66.6614		130.511
		577		65.6543		130.176
		578		64.9829		130.176
		579		64.3115		129.84
		580		63.6401		129.504
		581		62.9688		128.833
		582		61.9617		128.833
		583		61.2903		128.497
		584		60.6189		128.162
		585		59.6118		128.162
		586		58.9404		127.826
		587		58.6047		127.826
		588		57.9333		127.49
		589		57.262		127.155
		590		56.2549		127.155
		591		55.5835		127.155
		592		55.2478		126.819
		593		54.9121		126.483
		594		54.5764		126.147
		595		53.905		125.812
		596		53.2336		125.812
		597		52.898		125.476
		598		52.5622		125.14
		599		52.2266		124.805
		600		51.8909		125.805
		601		50.8838		124.133
		602		50.5481		123.798
		603		50.2124		123.798
		604		49.2053		123.462
		605		48.8696		123.126
		606		48.1982		123.126
		607		47.5269		123.126
		608		47.1912		123.126
		609		46.8555		122.791
		610		46.1841		122.791
		611		45.8484		122.791
		612		45.177		122.455
		613		44.8413		122.455
		614		44.5056		122.119
		615		43.8342		122.119
		616		43.8342		121.783
		617		43.1628		121.783
		618		42.8272		121.783
		619		42.4915		121.783
		620		41.8201		121.112
		621		41.4844		120.776
		622		41.1487		120.441
		623		40.813		120.776
		624		40.1416		120.441
		625		40.1416		120.105
		626		39.8059		119.769
		627		39.4702		119.769
		628		39.1345		119.769
		629		39.1345		119.769
		630		38.7988		119.769
		631		38.4631		119.434
		632		38.4631		119.434
		633		38.1274		119.434
		634		37.7918		119.434
		635		37.7918		119.098
		636		37.456		119.098
		637		37.1204		118.762
		638		36.7847		118.762
		639		36.449		118.762
		640		36.1133		118.762
		641		35.7776		118.427
		642		35.4419		118.427
		643		35.4419		118.091
		644		35.1062		118.091
		645		35.1062		118.091
		646		34.7705		117.755
		647		34.7705		118.091
		648		34.4348		118.091
		649		34.4348		117.755
		650		33.7634		117.755
		651		33.4277		117.755
		652		33.4277		117.755
		653		33.4277		117.755
		654		33.092		117.755
		655		33.092		117.755
		656		32.7563		117.419
		657		32.7563		117.419
		658		32.4207		117.419
		659		32.4207		117.084
		660		32.085		117.084
		661		32.085		117.419
		662		31.7493		117.084
		663		31.4136		116.748
		664		31.0779		116.412
		665		30.7422		116.412
		666		30.4065		116.748
		667		29.7351		116.748
		668		29.7351		117.084
		669		29.3994		116.748
		670		29.3994		117.084
		671		29.0637		117.084
		672		29.0637		116.748
		673		28.728		116.748
		674		28.728		116.412
		675		28.728		116.412
		676		28.728		116.412
		677		28.3923		116.077
		678		28.3923		116.077
		679		28.0566		116.077
		680		28.0566		116.077
		681		27.7209		115.741
		682		27.7209		115.741
		683		27.3852		115.741
		684		27.0496		115.405
		685		26.7139		115.405
		686		26.3782		115.07
		687		26.3782		115.07
		688		26.0425		115.07
		689		25.7068		115.07
		690		25.3711		115.07
		691		25.3711		115.07
		692		25.0354		115.07
		693		25.0354		115.07
		694		25.0354		115.405
		695		25.0354		115.741
		696		25.0354		115.405
		697		25.0354		115.405
		698		24.6997		115.405
		699		24.364		115.405
		700		24.364		115.405
		701		24.0283		115.07
		702		23.6926		114.734
		703		23.3569		115.07
		704		23.3569		115.07
		705		23.0212		115.07
		706		23.0212		115.07
		707		22.6855		114.734
		708		22.6855		114.734
		709		22.6855		114.734
		710		22.3498		114.734
		711		22.0142		114.734
		712		22.0142		114.734
		713		22.3498		114.734
		714		22.3498		114.734
		715		22.3498		114.734
		716		22.0142		114.734
		717		22.0142		114.398
		718		22.0142		114.398
		719		21.6785		114.398
		720		21.6785		114.398
		721		21.3428		114.398
		722		21.3428		114.063
		723		21.0071		114.063
		724		21.0071		114.063
		725		21.0071		114.398
		726		21.0071		114.398
		727		21.0071		114.398
		728		20.6714		114.398
		729		20.6714		114.398
		730		20.3357		114.398
		731		20.3357		114.398
		732		20		114.063
		733		20		114.063
		734		20		114.063
		735		20		114.063
		736		20		114.063
		737		19.6643		113.727
		738		19.6643		113.727
		739		20		113.727
		740		20		113.727
		741		19.6643		113.727
		742		19.6643		113.727
		743		19.3286		114.063
		744		19.3286		113.727
		745		18.9929		113.727
		746		18.9929		113.727
		747		18.9929		113.727
		748		18.6572		113.727
		749		18.3215		113.727
		750		17.9858		113.727
		751		17.9858		113.727
		752		17.9858		113.727
		753		17.9858		113.727
		754		18.3215		113.727
		755		17.9858		113.727
		756		17.9858		113.391
		757		17.9858		113.391
		758		17.9858		113.055
		759		17.6502		113.055
		760		17.6502		113.055
		761		17.6502		113.055
		762		17.6502		113.055
		763		17.6502		113.055
		764		17.3145		113.055
		765		17.3145		112.72
		766		16.9788		112.72
		767		16.9788		112.72
		768		16.9788		112.72
		769		16.9788		113.055
		770		16.6431		113.055
		771		16.6431		113.055
		772		16.9788		112.72
		773		16.9788		112.72
		774		16.9788		113.055
		775		16.6431		113.055
		776		16.6431		113.055
		777		16.6431		112.72
		778		16.6431		113.055
		779		16.3074		112.72
		780		16.3074		112.72
		781		16.3074		112.72
		782		15.9717		112.384
		783		15.636		112.72
		784		15.636		113.391
		785		15.3003		113.055
		786		14.9646		113.055
		787		14.9646		113.391
		788		14.9646		113.391
		789		14.9646		113.391
		790		14.9646		113.055
		791		14.6289		113.391
		792		14.6289		113.391
		793		14.6289		113.391
		794		14.6289		113.391
		795		14.6289		113.391
		796		14.6289		113.055
		797		14.6289		113.391
		798		14.6289		113.391
		799		14.6289		113.391
		800		14.6289		113.055
		801		14.6289		113.055
		802		14.6289		112.72
		803		14.6289		112.72
		804		14.2932		112.72
		805		14.2932		112.72
		806		14.2932		112.384
		807		13.9575		112.384
		808		13.9575		112.72
		809		13.9575		112.72
		810		13.9575		112.72
		811		13.6218		112.72
		812		13.9575		112.72
		813		14.2932		112.72
		814		14.2932		112.72
		815		14.2932		112.72
		816		14.2932		112.72
		817		14.2932		112.384
		818		14.2932		112.72
		819		13.9575		112.384
		820		13.9575		112.384
		821		13.6218		112.048
		822		13.6218		111.713
		823		13.6218		112.048
		824		13.6218		112.048
		825		12.9504		112.048
		826		12.9504		112.048
		827		12.9504		112.384
		828		13.2861		112.384
		829		13.2861		112.384
		830		12.9504		112.384
		831		12.6148		112.72
		832		12.6148		112.72
		833		12.9504		112.72
		834		12.9504		112.72
		835		12.9504		112.72
		836		12.9504		112.72
		837		12.9504		112.384
		838		12.9504		112.384
		839		12.9504		112.048
		840		12.9504		112.048
		841		12.9504		112.384
		842		12.9504		112.384
		843		12.6148		112.384
		844		12.6148		112.048
		845		12.6148		112.048
		846		12.279		112.048
		847		12.279		112.048
		848		11.9434		112.048
		849		11.9434		112.048
		850		11.6077		112.048
		851		11.6077		112.048
		852		11.6077		112.048
		853		11.272		112.048
		854		11.272		112.048
		855		11.272		112.048
		856		11.272		112.384
		857		11.272		112.048
		858		11.272		112.384
		859		10.9363		112.048
		860		10.9363		112.048
		861		11.272		112.048
		862		11.272		112.048
		863		11.272		112.048
		864		10.9363		112.048
		865		10.9363		112.048
		866		10.9363		112.048
		867		10.6006		112.384
		868		10.6006		112.384
		869		10.6006		112.384
		870		10.2649		112.72
		871		10.6006		112.72
		872		10.6006		112.72
		873		10.6006		112.384
		874		10.6006		112.384
		875		10.6006		112.384
		876		10.9363		112.048
		877		10.9363		112.048
		878		10.9363		112.048
		879		10.9363		111.713
		880		11.272		111.713
		881		10.9363		111.713
		882		11.272		111.713
		883		10.9363		111.377
		884		10.9363		111.377
		885		10.9363		111.377
		886		10.6006		111.377
		887		10.6006		111.377
		888		10.2649		111.377
		889		10.2649		111.377
		890		10.6006		111.377
		891		10.6006		111.713
		892		10.6006		111.713
		893		10.2649		111.713
		894		10.2649		111.713
		895		10.2649		111.713
		896		10.6006		112.048
		897		10.6006		111.713
		898		10.9363		111.713
		899		10.9363		111.713
		900		10.9363		111.713
		901		10.9363		112.048
		902		10.9363		112.048
		903		10.9363		112.048
		904		10.6006		112.048
		905		10.6006		111.713
		906		10.2649		112.048
		907		9.9292		112.048
		908		9.9292		112.048
		909		10.2649		112.048
		910		9.9292		112.048
		911		9.59351		112.384
		912		9.59351		112.384
		913		9.9292		112.048
		914		9.59351		112.384
		915		9.59351		112.048
		916		9.59351		112.048
		917		9.59351		112.048
		918		9.59351		112.048
		919		9.59351		111.713
		920		9.9292		111.713
		921		9.9292		111.713
		922		9.59351		111.713
		923		9.59351		111.713
		924		9.25781		111.713
		925		8.92212		111.377
		926		8.92212		111.377
		927		8.92212		111.377
		928		8.92212		111.713
		929		9.25781		111.713
		930		9.25781		112.048
		931		9.25781		112.384
		932		9.25781		112.384
		933		9.25781		112.048
		934		9.25781		112.384
		935		9.25781		112.048
		936		9.25781		112.384
		937		9.25781		112.384
		938		9.59351		112.384
		939		9.59351		112.048
		940		9.59351		112.048
		941		9.59351		112.048
		942		9.59351		112.048
		943		9.59351		112.048
		944		9.25781		112.048
		945		9.25781		112.048
		946		9.25781		112.048
		947		8.92212		112.048
		948		8.58643		112.048
		949		8.58643		112.384
		950		8.58643		112.384
		951		8.58643		112.384
		952		8.58643		112.384
		953		8.58643		112.384
		954		8.58643		112.384
		955		8.58643		112.72
		956		8.58643		112.384
		957		8.58643		112.048
		958		8.58643		112.048
		959		8.58643		112.048
		960		8.58643		112.048
		961		8.58643		111.713
		962		8.92212		111.713
		963		8.92212		112.048
		964		8.58643		112.048
		965		8.58643		112.048
		966		8.58643		111.713
		967		8.58643		111.713
		968		8.58643		111.713
		969		8.58643		111.713
		970		8.92212		111.713
		971		8.92212		112.048
		972		8.92212		112.048
		973		8.92212		111.713
		974		8.58643		111.713
		975		8.58643		112.048
		976		8.25073		111.713
		977		8.58643		112.048
		978		8.58643		111.713
		979		8.58643		111.713
		980		8.58643		111.377
		981		8.92212		111.377
		982		8.92212		111.377
		983		8.92212		111.713
		984		8.92212		111.713
		985		8.58643		111.713
		986		8.58643		111.713
		987		8.58643		111.713
		988		8.25073		112.048
		989		8.25073		112.048
		990		8.25073		112.048
		991		8.25073		112.048
		992		8.25073		112.048
		993		8.25073		112.048
		994		8.25073		112.048
		995		8.25073		112.048
		996		8.58643		111.713
		997		8.58643		111.713
		998		8.58643		111.713
		999		8.25073		111.713
		1000		7.91504		111.713
		1001		7.91504		111.713
		1002		7.57935		111.377
		1003		7.57935		111.377
		1004		7.57935		111.377
		1005		7.57935		111.377
		1006		7.24365		111.377
		1007		7.24365		111.377
		1008		7.24365		111.713
		1009		7.24365		111.713
		1010		7.24365		111.713
		1011		7.24365		112.048
		1012		7.24365		112.048
		1013		7.24365		112.048
		1014		7.24365		112.384
		1015		7.57935		112.384
		1016		7.57935		112.384
		1017		7.57935		112.048
		1018		7.91504		112.048
		1019		7.91504		112.048
		1020		7.91504		112.384
		1021		7.91504		112.384
		1022		7.91504		112.384
		1023		7.57935		112.384
		1024		7.57935		112.048
		1025		7.57935		112.048
		1026		7.24365		112.384
		1027		6.90796		112.384
		1028		6.90796		112.384
		1029		6.90796		112.384
		1030		6.90796		112.384
		1031		6.90796		112.384
		1032		6.57227		112.384
		1033		6.90796		112.048
		1034		6.57227		112.384
		1035		6.57227		112.384
		1036		6.57227		112.384
		1037		6.57227		112.384
		1038		6.57227		112.384
		1039		6.23657		112.384
		1040		6.23657		112.048
		1041		6.57227		112.048
		1042		6.57227		112.048
		1043		6.57227		112.048
		1044		6.57227		112.048
		1045		6.90796		112.048
		1046		6.90796		112.048
		1047		6.90796		112.048
		1048		7.24365		112.048
		1049		7.24365		112.384
		1050		6.90796		112.048
		1051		6.90796		112.384
		1052		7.24365		112.384
		1053		7.24365		112.72
		1054		7.24365		112.72
		1055		7.57935		112.72
		1056		7.24365		112.72
		1057		7.24365		112.72
		1058		7.24365		112.384
		1059		7.24365		112.384
		1060		7.57935		112.048
		1061		7.91504		112.048
		1062		7.91504		112.048
		1063		7.91504		112.048
		1064		7.57935		112.048
		1065		7.57935		112.048
		1066		7.24365		112.384
		1067		6.90796		112.048
		1068		6.90796		112.048
		1069		6.90796		112.048
		1070		6.90796		112.384
		1071		6.90796		112.72
		1072		6.90796		112.384
		1073		6.90796		112.384
		1074		7.24365		112.384
		1075		7.24365		112.384
		1076		7.57935		112.384
		1077		7.57935		112.384
		1078		7.57935		112.384
		1079		7.24365		112.048
		1080		7.24365		112.048
		1081		7.24365		112.048
		1082		7.57935		111.713
		1083		7.24365		111.713
		1084		7.24365		111.713
		1085		7.24365		111.377
		1086		6.90796		111.377
		1087		6.90796		111.377
		1088		6.90796		111.377
		1089		6.90796		111.377
		1090		6.90796		111.713
		1091		6.90796		112.048
		1092		6.57227		112.048
		1093		6.57227		112.048
		1094		6.90796		112.048
		1095		6.90796		112.048
		1096		6.90796		112.048
		1097		6.90796		112.048
		1098		6.90796		112.048
		1099		6.90796		112.048
		1100		6.90796		112.048
		1101		6.90796		112.048
		1102		6.90796		112.048
		1103		6.90796		112.048
		1104		6.57227		112.048
		1105		6.90796		112.048
		1106		6.57227		111.713
		1107		6.57227		112.048
		1108		6.23657		112.048
		1109		6.57227		112.048
		1110		6.23657		112.384
		1111		6.57227		112.048
		1112		6.57227		112.048
		1113		6.57227		111.713
		1114		6.57227		112.048
		1115		6.23657		112.048
		1116		6.57227		112.048
		1117		6.57227		112.048
		1118		6.57227		112.048
		1119		6.23657		111.713
		1120		6.23657		111.713
		1121		6.57227		111.713
		1122		6.23657		111.713
		1123		6.23657		111.713
		1124		6.57227		111.713
		1125		6.23657		111.713
		1126		6.23657		111.713
		1127		6.23657		111.713
		1128		5.90088		112.048
		1129		5.90088		112.048
		1130		5.90088		112.048
		1131		5.90088		112.048
		1132		5.90088		112.384
		1133		5.90088		112.384
		1134		6.23657		112.384
		1135		6.23657		112.048
		1136		6.23657		112.048
		1137		6.57227		112.048
		1138		6.57227		112.048
		1139		6.23657		112.048
		1140		6.23657		112.048
		1141		6.23657		112.048
		1142		5.90088		112.048
		1143		5.90088		111.713
		1144		5.90088		111.713
		1145		5.90088		111.713
		1146		5.90088		111.713
		1147		5.56519		112.048
		1148		5.56519		112.048
		1149		5.56519		112.048
		1150		5.22949		112.384
		1151		5.22949		112.384
		1152		5.22949		112.384
		1153		5.56519		112.384
		1154		5.56519		112.384
		1155		5.56519		112.384
		1156		5.56519		112.384
		1157		5.90088		112.384
		1158		5.90088		112.384
		1159		5.90088		112.384
		1160		6.23657		112.384
		1161		6.23657		112.048
		1162		6.23657		112.048
		1163		5.90088		112.048
		1164		5.90088		112.048
		1165		6.23657		111.713
		1166		5.90088		112.048
		1167		5.56519		112.048
		1168		5.56519		112.048
		1169		5.90088		112.048
		1170		5.56519		112.048
		1171		5.56519		112.384
		1172		5.56519		112.048
		1173		5.56519		112.048
		1174		5.56519		112.048
		1175		5.56519		112.048
		1176		5.56519		112.048
		1177		5.56519		112.048
		1178		5.90088		111.713
		1179		5.90088		111.713
		1180		5.90088		112.048
		1181		5.90088		112.048
		1182		5.56519		112.048
		1183		5.56519		111.713
		1184		5.56519		111.713
		1185		5.22949		112.048
		1186		5.22949		112.048
		1187		5.22949		112.048
		1188		5.22949		112.048
		1189		5.22949		112.048
		1190		5.22949		112.048
		1191		5.22949		112.048
		1192		5.22949		112.384
		1193		5.56519		112.048
		1194		5.56519		112.048
		1195		5.56519		112.048
		1196		5.90088		112.048
		1197		5.90088		112.048
		1198		6.23657		112.048
		1199		5.90088		111.713
		1200		5.90088		111.713
		1201		5.90088		111.713
		1202		5.90088		111.713
		1203		5.90088		111.713
		1204		5.90088		111.713
		1205		5.56519		111.713
		1206		5.56519		111.713
		1207		5.22949		111.713
		1208		5.22949		111.713
		1209		5.22949		111.713
		1210		5.22949		111.713
		1211		5.22949		111.713
		1212		5.22949		111.713
		1213		5.22949		111.713
		1214		5.22949		111.713
		1215		5.22949		112.048
		1216		5.22949		111.713
		1217		5.22949		111.713
		1218		5.56519		111.377
		1219		5.22949		111.377
		1220		5.22949		111.377
		1221		5.56519		111.377
		1222		5.22949		111.377
		1223		5.22949		111.377
		1224		4.8938		111.377
		1225		4.8938		111.377
		1226		4.8938		111.713
		1227		4.55811		111.713
		1228		4.55811		112.048
		1229		4.55811		112.048
		1230		4.55811		112.384
		1231		4.22241		112.384
		1232		4.22241		112.72
		1233		4.22241		112.72
		1234		4.22241		112.72
		1235		4.55811		112.384
		1236		4.8938		112.384
		1237		5.22949		112.048
		1238		5.22949		112.384
		1239		5.56519		112.384
		1240		5.22949		112.048
		1241		5.56519		112.048
		1242		5.22949		111.713
		1243		5.22949		112.048
		1244		5.22949		111.713
		1245		5.22949		111.713
		1246		5.22949		111.713
		1247		5.22949		111.713
		1248		5.22949		112.048
		1249		5.22949		112.048
		1250		5.22949		111.713
		1251		5.22949		112.048
		1252		5.56519		112.048
		1253		5.56519		112.048
		1254		5.56519		112.048
		1255		5.22949		112.048
		1256		5.56519		112.048
		1257		5.56519		112.048
		1258		5.56519		112.048
		1259		5.22949		111.713
		1260		5.22949		112.048
		1261		5.56519		112.048
		1262		5.56519		112.048
		1263		5.56519		112.048
		1264		5.56519		112.048
		1265		5.56519		112.048
		1266		5.56519		111.713
		1267		5.22949		111.713
		1268		4.8938		112.048
		1269		5.22949		112.048
		1270		4.8938		112.048
		1271		4.8938		112.048
		1272		4.8938		112.72
		1273		5.22949		112.72
		1274		5.22949		112.384
		1275		5.22949		112.72
		1276		5.56519		112.72
		1277		5.90088		112.72
		1278		5.90088		112.384
		1279		5.90088		112.384
		1280		5.90088		112.384
		1281		5.90088		112.384
		1282		5.90088		112.048
		1283		5.90088		112.048
		1284		5.56519		112.384
		1285		5.56519		112.384
		1286		5.22949		112.048
		1287		5.22949		112.384
		1288		5.22949		112.384
		1289		5.22949		112.384
		1290		4.8938		112.72
		1291		4.8938		112.72
		1292		4.8938		112.72
		1293		5.22949		112.384
		1294		5.22949		112.384
		1295		4.8938		112.384
		1296		4.8938		112.384
		1297		4.8938		112.384
		1298		4.8938		112.384
		1299		4.8938		112.048
		1300		4.55811		112.048
		1301		4.8938		112.048
		1302		4.8938		112.048
		1303		4.8938		112.048
		1304		5.22949		112.048
		1305		5.22949		112.048
		1306		5.22949		112.048
		1307		5.22949		112.048
		1308		4.8938		112.048
		1309		4.8938		112.048
		1310		4.8938		112.384
		1311		4.55811		112.384
		1312		4.8938		112.72
		1313		4.8938		112.384
		1314		4.8938		112.72
		1315		4.8938		112.72
		1316		4.8938		112.72
		1317		4.8938		112.72
		1318		4.8938		113.055
		1319		4.8938		112.72
		1320		4.8938		112.384
		1321		5.22949		112.384
		1322		5.22949		112.384
		1323		5.22949		112.384
		1324		5.22949		112.048
		1325		5.22949		112.048
		1326		4.8938		112.048
		1327		4.8938		112.048
		1328		4.8938		112.048
		1329		5.22949		111.713
		1330		4.8938		112.048
		1331		4.55811		112.048
		1332		4.8938		112.048
		1333		4.8938		112.048
		1334		5.22949		112.048
		1335		5.22949		112.048
		1336		5.22949		112.048
		1337		5.22949		112.048
		1338		5.22949		112.048
		1339		4.8938		112.048
		1340		4.8938		112.048
		1341		4.55811		112.384
		1342		4.55811		112.384
		1343		4.55811		112.384
		1344		4.55811		112.048
		1345		4.55811		112.048
		1346		4.55811		112.384
		1347		4.55811		112.048
		1348		4.22241		112.048
		1349		4.22241		112.048
		1350		4.22241		112.384
		1351		4.22241		112.384
		1352		4.55811		112.384
		1353		4.55811		112.048
		1354		4.55811		112.048
		1355		4.8938		112.048
		1356		4.8938		112.048
		1357		4.8938		112.048
		1358		4.8938		111.713
		1359		4.8938		111.713
		1360		5.22949		111.713
		1361		5.22949		111.377
		1362		5.22949		111.377
		1363		5.22949		111.377
		1364		4.8938		111.041
		1365		4.8938		111.041
		1366		4.8938		111.377
		1367		4.8938		111.377
		1368		4.55811		111.377
		1369		4.8938		111.713
		1370		4.55811		111.713
		1371		4.55811		112.048
		1372		4.22241		112.048
		1373		4.55811		112.048
		1374		4.55811		112.048
		1375		4.55811		112.048
		1376		4.8938		112.048
		1377		4.8938		112.048
		1378		4.8938		112.048
		1379		4.55811		111.713
		1380		4.55811		111.713
		1381		4.55811		112.048
		1382		4.8938		111.713
		1383		4.8938		111.713
		1384		4.55811		111.713
		1385		4.55811		111.713
		1386		4.55811		111.377
		1387		4.55811		111.713
		1388		4.55811		112.048
		1389		4.55811		112.048
		1390		4.55811		112.384
		1391		4.55811		112.384
		1392		4.8938		112.048
		1393		4.8938		112.048
		1394		4.55811		112.048
		1395		4.55811		112.048
		1396		4.55811		112.048
		1397		4.55811		111.713
		1398		4.55811		111.713
		1399		4.55811		111.713
		1400		4.8938		111.713
		1401		4.55811		111.713
		1402		4.55811		111.377
		1403		4.55811		111.377
		1404		4.55811		111.377
		1405		4.55811		111.377
		1406		4.8938		111.377
		1407		4.8938		111.377
		1408		4.8938		111.377
		1409		4.8938		111.377
		1410		4.55811		111.713
		1411		4.55811		111.713
		1412		4.55811		111.713
		1413		4.22241		111.713
		1414		4.55811		111.713
		1415		4.55811		111.713
		1416		4.55811		111.713
		1417		4.55811		111.713
		1418		4.55811		111.713
		1419		4.55811		111.713
		1420		4.55811		111.377
		1421		4.55811		111.713
		1422		4.55811		111.713
		1423		4.55811		111.713
		1424		4.55811		111.713
		1425		4.8938		111.713
		1426		4.8938		111.713
		1427		4.55811		112.048
		1428		4.22241		112.048
		1429		4.22241		112.048
		1430		4.22241		112.384
		1431		3.88672		112.384
		1432		3.88672		112.384
		1433		4.22241		112.384
		1434		4.55811		112.384
		1435		4.55811		112.048
		1436		4.55811		112.048
		1437		4.8938		112.048
		1438		4.55811		112.048
		1439		4.55811		112.384
		1440		4.8938		112.048
		1441		4.8938		112.048
		1442		4.8938		111.713
		1443		4.8938		111.713
		1444		4.55811		111.377
		1445		4.55811		111.041
		1446		4.55811		111.377
		1447		4.55811		111.377
		1448		4.55811		111.377
		1449		4.55811		111.377
		1450		4.55811		111.713
		1451		4.55811		111.713
		1452		4.55811		111.713
		1453		4.55811		111.713
		1454		4.55811		111.713
		1455		4.8938		111.713
		1456		4.8938		111.713
		1457		4.8938		111.713
		1458		4.8938		111.713
		1459		4.55811		112.048
		1460		4.55811		112.048
		1461		4.55811		112.048
		1462		4.55811		112.048
		1463		4.55811		112.048
		1464		4.55811		112.048
		1465		4.55811		112.048
		1466		4.55811		112.048
		1467		4.55811		112.048
		1468		4.55811		112.048
		1469		4.55811		112.048
		1470		4.22241		112.048
		1471		4.22241		112.048
		1472		4.55811		112.048
		1473		4.8938		111.713
		1474		4.8938		111.713
		1475		4.8938		111.713
		1476		5.22949		112.048
		1477		5.22949		111.713
		1478		5.22949		111.377
		1479		5.22949		111.713
		1480		5.22949		111.713
		1481		5.22949		111.713
		1482		5.22949		111.377
		1483		5.22949		111.377
		1484		5.22949		111.377
		1485		5.22949		111.377
		1486		5.22949		111.377
		1487		5.22949		111.377
		1488		4.8938		111.377
		1489		5.22949		111.377
		1490		4.8938		111.713
		1491		4.55811		111.713
		1492		4.55811		111.713
		1493		4.8938		112.048
		1494		4.8938		111.713
		1495		4.8938		111.713
		1496		4.8938		111.713
		1497		4.8938		111.377
		1498		4.55811		111.713
		1499		4.22241		111.713
		1500		4.22241		111.713
		1501		4.22241		111.377
		1502		4.22241		111.377
		1503		3.88672		111.377
		1504		3.88672		111.377
		1505		3.88672		111.041
		1506		3.88672		111.041
		1507		3.88672		111.377
		1508		3.88672		111.713
		1509		3.88672		111.713
		1510		3.88672		111.713
		1511		3.88672		112.048
		1512		3.88672		112.048
		1513		4.22241		112.048
		1514		4.55811		112.048
		1515		4.55811		112.384
		1516		4.55811		112.384
		1517		4.55811		112.384
		1518		4.55811		112.384
		1519		4.55811		112.048
		1520		4.55811		112.048
		1521		4.55811		112.048
		1522		4.8938		112.048
		1523		4.55811		111.713
		1524		4.55811		111.377
		1525		4.55811		111.377
		1526		4.22241		111.377
		1527		4.22241		111.041
		1528		4.22241		111.377
		1529		4.22241		111.377
		1530		3.88672		111.377
		1531		3.88672		111.377
		1532		3.88672		111.713
		1533		3.88672		111.377
		1534		3.88672		111.713
		1535		3.88672		111.713
		1536		4.22241		111.713
		1537		4.22241		112.048
		1538		4.55811		111.713
		1539		4.22241		111.377
		1540		4.55811		111.377
		1541		4.22241		111.377
		1542		4.22241		111.377
		1543		4.22241		111.377
		1544		4.22241		111.377
		1545		4.22241		111.713
		1546		4.22241		111.713
		1547		3.88672		111.713
		1548		3.88672		111.713
		1549		3.88672		112.048
		1550		3.88672		112.048
		1551		3.88672		112.048
		1552		3.88672		112.048
		1553		3.88672		112.048
		1554		4.22241		112.384
		1555		4.22241		112.384
		1556		4.22241		112.384
		1557		4.22241		112.048
		1558		4.8938		112.048
		1559		4.8938		111.713
		1560		5.22949		111.713
		1561		4.8938		111.377
		1562		4.55811		111.377
		1563		4.55811		111.377
		1564		4.55811		111.377
		1565		4.55811		111.377
		1566		4.22241		111.377
		1567		4.22241		111.377
		1568		4.22241		111.041
		1569		4.22241		111.377
		1570		4.22241		111.377
		1571		3.88672		111.041
		1572		4.22241		111.377
		1573		4.22241		111.377
		1574		3.88672		111.713
		1575		4.22241		112.048
		1576		4.22241		112.048
		1577		4.22241		111.713
		1578		4.22241		111.713
		1579		4.55811		111.713
		1580		4.55811		111.713
		1581		4.55811		111.713
		1582		4.55811		111.713
		1583		4.55811		111.713
		1584		4.55811		111.377
		1585		4.55811		111.713
		1586		4.22241		111.377
		1587		4.22241		111.377
		1588		4.22241		111.377
		1589		4.22241		111.713
		1590		4.22241		112.048
		1591		4.22241		112.048
		1592		3.88672		112.048
		1593		3.88672		111.713
		1594		4.22241		112.048
		1595		4.22241		112.048
		1596		4.55811		111.713
		1597		4.55811		112.048
		1598		4.55811		112.048
		1599		4.55811		111.713
		1600		4.55811		111.377
		1601		4.55811		111.713
		1602		4.55811		111.713
		1603		4.55811		111.713
		1604		4.55811		111.377
		1605		4.55811		111.377
		1606		4.55811		111.377
		1607		4.22241		111.713
		1608		4.22241		111.713
		1609		4.22241		111.713
		1610		4.22241		112.048
		1611		4.22241		112.384
		1612		4.55811		112.384
		1613		4.55811		112.048
		1614		4.55811		112.384
		1615		4.55811		112.72
		1616		4.8938		112.72
		1617		5.22949		112.384
		1618		4.8938		112.384
		1619		4.8938		112.384
		1620		4.8938		112.384
		1621		4.8938		112.048
		1622		4.8938		112.048
		1623		4.8938		112.048
		1624		4.55811		111.713
		1625		4.22241		111.713
		1626		4.55811		112.048
		1627		4.22241		112.048
		1628		4.22241		112.048
		1629		4.22241		112.048
		1630		3.88672		112.048
		1631		4.22241		112.048
		1632		4.22241		112.048
		1633		4.55811		112.048
		1634		4.55811		112.048
		1635		4.55811		112.048
		1636		4.8938		112.048
		1637		4.55811		112.048
		1638		4.8938		111.713
		1639		4.8938		111.713
		1640		5.22949		111.713
		1641		4.8938		111.713
		1642		4.8938		111.377
		1643		4.8938		111.713
		1644		4.8938		111.377
		1645		4.55811		111.377
		1646		4.55811		111.377
		1647		4.22241		111.713
		1648		4.22241		111.713
		1649		4.55811		112.048
		1650		3.88672		112.048
		1651		3.88672		112.048
		1652		3.88672		112.048
		1653		3.88672		112.048
		1654		3.88672		112.048
		1655		3.88672		112.048
		1656		3.88672		112.048
		1657		3.88672		112.048
		1658		4.22241		112.048
		1659		3.88672		111.713
		1660		3.88672		111.713
		1661		4.22241		111.713
		1662		3.88672		111.713
		1663		3.88672		111.377
		1664		3.88672		111.377
		1665		4.22241		111.377
		1666		3.88672		111.377
		1667		3.88672		111.377
		1668		3.88672		111.377
		1669		3.88672		111.377
		1670		4.22241		111.377
		1671		4.22241		111.377
		1672		4.22241		111.377
		1673		4.22241		111.377
		1674		4.22241		111.377
		1675		4.22241		111.377
		1676		4.22241		111.713
		1677		4.22241		111.713
		1678		4.22241		112.048
		1679		4.22241		112.048
		1680		4.22241		111.713
		1681		4.22241		111.713
		1682		3.88672		111.713
		1683		3.88672		111.713
		1684		3.88672		111.713
		1685		3.88672		111.713
		1686		3.88672		111.377
		1687		3.88672		111.377
		1688		3.88672		111.713
		1689		3.88672		111.713
		1690		3.88672		111.713
		1691		3.88672		111.713
		1692		3.88672		111.713
		1693		4.22241		111.713
		1694		4.55811		111.713
		1695		4.55811		111.713
		1696		4.8938		111.713
		1697		4.8938		111.713
		1698		4.55811		111.713
		1699		4.55811		111.713
		1700		4.22241		111.713
		1701		4.22241		111.713
		1702		4.22241		111.713
		1703		3.88672		111.713
		1704		3.88672		111.713
		1705		3.55103		111.713
		1706		3.21533		111.713
		1707		3.21533		112.048
		1708		3.21533		112.384
		1709		3.21533		112.384
		1710		3.21533		112.384
		1711		2.87964		112.384
		1712		2.87964		112.384
		1713		2.87964		112.384
		1714		2.87964		112.384
		1715		3.21533		112.72
		1716		3.21533		112.384
		1717		3.55103		112.384
		1718		3.55103		112.384
		1719		3.55103		112.384
		1720		3.55103		112.384
		1721		3.88672		112.048
		1722		3.88672		112.048
		1723		3.88672		112.048
		1724		3.88672		111.713
		1725		4.22241		111.377
		1726		3.88672		111.713
		1727		3.88672		111.713
		1728		3.88672		111.377
		1729		3.88672		111.377
		1730		3.88672		111.713
		1731		4.22241		111.713
		1732		3.88672		111.713
		1733		4.22241		111.377
		1734		3.88672		111.377
		1735		4.22241		111.713
		1736		4.55811		111.713
		1737		4.22241		111.377
		1738		4.55811		111.377
		1739		4.22241		111.713
		1740		4.55811		111.713
		1741		4.55811		111.377
		1742		4.22241		111.713
		1743		4.22241		111.713
		1744		4.22241		111.713
		1745		3.88672		111.713
		1746		3.88672		111.713
		1747		3.88672		111.377
		1748		3.88672		111.713
		1749		3.88672		111.713
		1750		3.88672		111.713
		1751		3.55103		111.713
		1752		3.55103		111.713
		1753		3.55103		111.713
		1754		3.88672		111.713
		1755		3.88672		111.713
		1756		3.88672		111.713
		1757		3.88672		111.377
		1758		3.88672		111.377
		1759		3.88672		111.377
		1760		3.88672		111.377
		1761		3.88672		111.041
		1762		3.88672		111.041
		1763		4.22241		111.041
		1764		4.22241		111.041
		1765		3.88672		110.706
		1766		3.88672		110.706
		1767		3.88672		110.706
		1768		3.88672		111.041
		1769		3.88672		111.377
		1770		3.88672		111.377
		1771		3.88672		111.713
		1772		3.55103		111.713
		1773		3.55103		111.713
		1774		3.55103		111.713
		1775		3.88672		111.713
		1776		3.88672		111.713
		1777		3.88672		111.713
		1778		4.22241		111.377
		1779		3.88672		111.377
		1780		3.88672		111.377
		1781		3.88672		111.377
		1782		3.55103		111.377
		1783		3.55103		111.377
		1784		3.88672		111.377
		1785		3.88672		111.377
		1786		3.55103		111.041
		1787		3.55103		111.041
		1788		3.55103		111.377
		1789		3.55103		111.713
		1790		3.55103		111.377
		1791		3.55103		111.377
		1792		3.88672		111.377
		1793		4.22241		111.377
		1794		3.88672		111.377
		1795		3.88672		111.377
		1796		3.88672		111.377
		1797		3.88672		111.377
		1798		3.88672		111.377
		1799		3.88672		111.377
		1800		4.22241		111.377
		1801		3.88672		111.713
		1802		4.22241		111.713
		1803		4.22241		111.713
		1804		3.88672		111.377
		1805		3.88672		111.377
		1806		3.88672		111.713
		1807		3.88672		111.713
		1808		3.55103		111.713
		1809		3.55103		111.713
		1810		3.55103		111.377
		1811		3.21533		111.377
		1812		3.55103		111.377
		1813		3.88672		111.713
		1814		3.88672		111.713
		1815		3.88672		111.713
		1816		3.55103		111.713
		1817		3.88672		111.713
		1818		3.88672		111.713
		1819		3.88672		112.048
		1820		3.55103		112.048
		1821		3.88672		112.048
		1822		3.55103		112.384
		1823		3.55103		112.048
		1824		3.21533		112.048
		1825		3.21533		112.048
		1826		3.21533		112.048
		1827		3.21533		112.048
		1828		3.21533		112.384
		1829		3.21533		112.384
		1830		3.21533		112.384
		1831		3.21533		112.384
		1832		3.55103		112.384
		1833		3.55103		112.048
		1834		3.55103		112.048
		1835		3.55103		112.384
		1836		3.55103		112.048
		1837		3.55103		112.048
		1838		3.88672		112.048
		1839		3.88672		112.048
		1840		3.88672		112.048
		1841		3.88672		111.713
		1842		3.88672		111.713
		1843		3.88672		111.713
		1844		3.88672		111.377
		1845		3.88672		111.377
		1846		3.55103		111.377
		1847		3.55103		111.377
		1848		3.21533		111.377
		1849		3.55103		111.377
		1850		3.21533		111.377
		1851		3.21533		111.377
		1852		2.87964		111.377
		1853		3.21533		111.713
		1854		3.21533		112.048
		1855		3.21533		112.048
		1856		3.21533		112.048
		1857		3.21533		112.048
		1858		3.21533		112.048
		1859		3.55103		111.713
		1860		3.55103		112.048
		1861		3.55103		112.048
		1862		3.88672		111.713
		1863		3.88672		111.713
		1864		3.55103		111.713
		1865		3.55103		111.713
		1866		3.21533		112.048
		1867		2.87964		112.048
		1868		2.87964		112.048
		1869		3.21533		112.048
		1870		3.21533		112.384
		1871		3.21533		112.384
		1872		3.21533		112.384
		1873		3.55103		112.048
		1874		3.88672		112.048
		1875		3.88672		112.048
		1876		3.88672		112.384
		1877		3.88672		112.048
		1878		4.22241		112.048
		1879		3.88672		112.048
		1880		3.88672		112.048
		1881		3.88672		111.713
		1882		4.22241		111.713
		1883		4.22241		111.713
		1884		4.22241		111.377
		1885		4.22241		111.377
		1886		3.88672		111.377
		1887		3.55103		111.377
		1888		3.88672		111.377
		1889		3.88672		111.713
		1890		3.88672		111.713
		1891		3.88672		111.713
		1892		3.55103		111.713
		1893		3.55103		111.713
		1894		3.55103		111.713
		1895		3.55103		111.713
		1896		3.55103		111.713
		1897		3.55103		111.713
		1898		3.88672		111.713
		1899		3.88672		111.713
		1900		3.88672		111.713
		1901		3.55103		111.377
		1902		3.88672		111.377
		1903		3.55103		111.713
		1904		3.88672		111.713
		1905		3.88672		111.713
		1906		3.55103		111.377
		1907		3.55103		111.377
		1908		3.21533		111.377
		1909		3.55103		111.377
		1910		3.55103		111.377
		1911		3.21533		111.713
		1912		3.55103		111.377
		1913		3.55103		111.713
		1914		3.55103		112.048
		1915		3.55103		112.048
		1916		3.55103		112.048
		1917		3.55103		112.048
		1918		3.55103		112.048
		1919		3.55103		112.048
		1920		3.55103		112.048
		1921		3.88672		111.713
		1922		3.88672		111.377
		1923		3.88672		111.713
		1924		3.88672		111.377
		1925		3.88672		111.377
		1926		3.88672		111.713
		1927		3.55103		111.713
		1928		3.88672		111.713
		1929		3.88672		112.048
		1930		3.55103		111.713
		1931		3.55103		111.713
		1932		3.55103		111.713
		1933		3.55103		111.713
		1934		3.88672		111.713
		1935		3.88672		111.713
		1936		3.88672		111.713
		1937		4.22241		111.377
		1938		4.22241		111.713
		1939		3.88672		111.377
		1940		4.22241		111.377
		1941		4.22241		111.377
		1942		4.22241		111.377
		1943		4.22241		111.377
		1944		3.88672		111.377
		1945		3.88672		111.377
		1946		3.55103		111.713
		1947		3.55103		111.713
		1948		3.55103		111.713
		1949		3.21533		111.377
		1950		3.21533		111.713
		1951		3.55103		112.048
		1952		3.55103		111.713
		1953		3.88672		112.048
		1954		3.88672		112.048
		1955		4.22241		112.048
		1956		3.88672		112.048
		1957		4.22241		112.048
		1958		3.88672		112.048
		1959		3.88672		111.713
		1960		3.88672		111.713
		1961		3.88672		111.713
		1962		3.88672		111.713
		1963		3.88672		111.713
		1964		3.55103		111.713
		1965		3.55103		111.713
		1966		3.55103		112.048
		1967		3.55103		112.048
		1968		3.55103		112.048
		1969		3.55103		112.048
		1970		3.55103		112.048
		1971		3.55103		112.384
		1972		3.55103		112.384
		1973		3.55103		112.048
		1974		3.55103		112.048
		1975		3.55103		112.048
		1976		3.88672		112.048
		1977		3.55103		112.048
		1978		3.55103		112.048
		1979		3.21533		112.048
		1980		3.21533		111.713
		1981		3.55103		111.377
		1982		3.55103		111.377
		1983		3.55103		111.713
		1984		3.55103		111.713
		1985		3.55103		111.713
		1986		3.55103		111.713
		1987		3.55103		111.713
		1988		3.55103		111.713
		1989		3.88672		111.713
		1990		3.55103		112.048
		1991		3.55103		111.713
		1992		3.55103		111.713
		1993		3.55103		112.048
		1994		3.88672		112.048
		1995		3.88672		112.048
		1996		3.88672		112.384
		1997		3.88672		112.048
[truncated: 2,503 more rows]

## Sheet: Fig. 5b
Fig. 5b					Exponential Fit 1			Exponential Fit 2
		Time,s	Voltage, normalized		Time,s	Voltage		Time,s	Voltage
		-2e-09	-7.82228e-05		0.01	0.03072		0.06629	-1.00302
		1.278e-06	-0.01919		0.01001	-0.3085		0.06657	-1.00294
		2.558e-06	-0.00645		0.01003	-0.48878		0.06684	-1.00286
		3.838e-06	-0.01919		0.01004	-0.58467		0.06712	-1.00277
		5.118e-06	-0.02555		0.01006	-0.63581		0.0674	-1.00269
		6.398e-06	-0.04466		0.01007	-0.66323		0.06767	-1.0026
		7.678e-06	-0.01282		0.01009	-0.67809		0.06795	-1.00252
		8.958e-06	-0.03192		0.0101	-0.68632		0.06824	-1.00243
		1.0238e-05	-7.82228e-05		0.01012	-0.69103		0.06852	-1.00234
		1.1518e-05	-0.00645		0.01013	-0.6939		0.0688	-1.00225
		1.2798e-05	-0.00645		0.01015	-0.69578		0.06908	-1.00216
		1.4078e-05	-0.00645		0.01016	-0.69716		0.06937	-1.00207
		1.5358e-05	0.00629		0.01018	-0.69826		0.06966	-1.00198
		1.6638e-05	0.01903		0.01019	-0.69921		0.06994	-1.00188
		1.7918e-05	0.0445		0.01021	-0.7001		0.07023	-1.00179
		1.9198e-05	0.07635		0.01023	-0.70094		0.07052	-1.0017
		2.0478e-05	0.03177		0.01024	-0.70176		0.07082	-1.0016
		2.1758e-05	0.0254		0.01026	-0.70257		0.07111	-1.0015
		2.3038e-05	-0.01282		0.01027	-0.70337		0.0714	-1.0014
		2.4318e-05	0.00629		0.01029	-0.70417		0.0717	-1.0013
		2.5598e-05	-0.01282		0.0103	-0.70497		0.07199	-1.0012
		2.6878e-05	0.00629		0.01032	-0.70576		0.07229	-1.0011
		2.8158e-05	0.03177		0.01033	-0.70656		0.07259	-1.001
		2.9438e-05	-0.01919		0.01035	-0.70735		0.07289	-1.00089
		3.0718e-05	-0.01919		0.01037	-0.70814		0.07319	-1.00079
		3.1998e-05	-0.01919		0.01038	-0.70894		0.07349	-1.00068
		3.3278e-05	-0.00645		0.0104	-0.70973		0.0738	-1.00058
		3.4558e-05	0.01903		0.01041	-0.71052		0.0741	-1.00047
		3.5838e-05	-0.01282		0.01043	-0.71131		0.07441	-1.00036
		3.7118e-05	-0.04466		0.01044	-0.7121		0.07472	-1.00025
		3.8398e-05	-0.01282		0.01046	-0.71288		0.07502	-1.00014
		3.9678e-05	-0.00645		0.01048	-0.71367		0.07533	-1.00002
		4.0958e-05	-0.00645		0.01049	-0.71446		0.07565	-0.99991
		4.2238e-05	0.00629		0.01051	-0.71524		0.07596	-0.9998
		4.3518e-05	-7.82228e-05		0.01052	-0.71603		0.07627	-0.99968
		4.4798e-05	0.0445		0.01054	-0.71681		0.07659	-0.99956
		4.6078e-05	0.0445		0.01056	-0.7176		0.0769	-0.99944
		4.7358e-05	0.01903		0.01057	-0.71838		0.07722	-0.99933
		4.8638e-05	-0.01919		0.01059	-0.71916		0.07754	-0.9992
		4.9918e-05	-0.01919		0.0106	-0.71994		0.07786	-0.99908
		5.1198e-05	-7.82228e-05		0.01062	-0.72072		0.07818	-0.99896
		5.2478e-05	0.0254		0.01064	-0.7215		0.07851	-0.99884
		5.3758e-05	0.03177		0.01065	-0.72228		0.07883	-0.99871
		5.5038e-05	0.03814		0.01067	-0.72306		0.07916	-0.99858
		5.6318e-05	0.06361		0.01068	-0.72384		0.07948	-0.99846
		5.7598e-05	0.06361		0.0107	-0.72461		0.07981	-0.99833
		5.8878e-05	0.01903		0.01072	-0.72539		0.08014	-0.9982
		6.0158e-05	0.01903		0.01073	-0.72616		0.08047	-0.99806
		6.1438e-05	0.0254		0.01075	-0.72694		0.0808	-0.99793
		6.2718e-05	-0.00645		0.01077	-0.72771		0.08114	-0.9978
		6.3998e-05	0.01903		0.01078	-0.72848		0.08147	-0.99766
		6.5278e-05	0.00629		0.0108	-0.72925		0.08181	-0.99752
		6.6558e-05	-7.82228e-05		0.01081	-0.73003		0.08215	-0.99739
		6.7838e-05	0.01903		0.01083	-0.7308		0.08249	-0.99725
		6.9118e-05	0.01903		0.01085	-0.73157		0.08283	-0.99711
		7.0398e-05	0.0254		0.01086	-0.73233		0.08317	-0.99696
		7.1678e-05	-0.01282		0.01088	-0.7331		0.08351	-0.99682
		7.2958e-05	-0.00645		0.0109	-0.73387		0.08386	-0.99668
		7.4238e-05	-0.01919		0.01091	-0.73463		0.08421	-0.99653
		7.5518e-05	-0.01282		0.01093	-0.7354		0.08455	-0.99638
		7.6798e-05	-0.01919		0.01095	-0.73616		0.0849	-0.99623
		7.8078e-05	-0.00645		0.01096	-0.73693		0.08525	-0.99608
		7.9358e-05	-0.01919		0.01098	-0.73769		0.08561	-0.99593
		8.0638e-05	-7.82228e-05		0.011	-0.73845		0.08596	-0.99578
		8.1918e-05	-0.01919		0.01101	-0.73921		0.08632	-0.99563
		8.3198e-05	0.0254		0.01103	-0.73997		0.08667	-0.99547
		8.4478e-05	0.06361		0.01105	-0.74073		0.08703	-0.99531
		8.5758e-05	0.09546		0.01106	-0.74149		0.08739	-0.99515
		8.7038e-05	0.06361		0.01108	-0.74225		0.08775	-0.99499
		8.8318e-05	0.03814		0.0111	-0.74301		0.08811	-0.99483
		8.9598e-05	-7.82228e-05		0.01111	-0.74376		0.08848	-0.99467
		9.0878e-05	0.00629		0.01113	-0.74452		0.08884	-0.99451
		9.2158e-05	0.03177		0.01115	-0.74527		0.08921	-0.99434
		9.3438e-05	0.03177		0.01116	-0.74603		0.08958	-0.99417
		9.4718e-05	-7.82228e-05		0.01118	-0.74678		0.08995	-0.994
		9.5998e-05	0.00629		0.0112	-0.74753		0.09032	-0.99383
		9.7278e-05	0.0254		0.01122	-0.74828		0.09069	-0.99366
		9.8558e-05	-0.00645		0.01123	-0.74903		0.09107	-0.99349
		9.9838e-05	-7.82228e-05		0.01125	-0.74978		0.09145	-0.99332
		0.000101118	-0.00645		0.01127	-0.75053		0.09182	-0.99314
		0.000102398	-7.82228e-05		0.01128	-0.75128		0.0922	-0.99296
		0.000103678	0.0254		0.0113	-0.75202		0.09258	-0.99278
		0.000104958	0.03177		0.01132	-0.75277		0.09297	-0.9926
		0.000106238	0.01903		0.01133	-0.75352		0.09335	-0.99242
		0.000107518	-7.82228e-05		0.01135	-0.75426		0.09374	-0.99223
		0.000108798	-7.82228e-05		0.01137	-0.755		0.09412	-0.99205
		0.000110078	-0.00645		0.01139	-0.75575		0.09451	-0.99186
		0.000111358	-0.01919		0.0114	-0.75649		0.0949	-0.99167
		0.000112638	0.0254		0.01142	-0.75723		0.0953	-0.99148
		0.000113918	0.0445		0.01144	-0.75797		0.09569	-0.99129
		0.000115198	0.0254		0.01146	-0.75871		0.09608	-0.9911
		0.000116478	0.01903		0.01147	-0.75944		0.09648	-0.9909
		0.000117758	0.00629		0.01149	-0.76018		0.09688	-0.99071
		0.000119038	-0.00645		0.01151	-0.76092		0.09728	-0.99051
		0.000120318	-0.00645		0.01153	-0.76165		0.09768	-0.99031
		0.000121598	0.00629		0.01154	-0.76239		0.09809	-0.99011
		0.000122878	0.03814		0.01156	-0.76312		0.09849	-0.9899
		0.000124158	0.03177		0.01158	-0.76385		0.0989	-0.9897
		0.000125438	0.03177		0.0116	-0.76459		0.09931	-0.98949
		0.000126718	0.03814		0.01161	-0.76532		0.09972	-0.98928
		0.000127998	0.0445		0.01163	-0.76605		0.10013	-0.98907
		0.000129278	0.03177		0.01165	-0.76678		0.10054	-0.98886
		0.000130558	0.03177		0.01167	-0.76751		0.10096	-0.98865
		0.000131838	-0.01282		0.01168	-0.76823		0.10138	-0.98843
		0.000133118	-0.00645		0.0117	-0.76896		0.10179	-0.98821
		0.000134398	0.00629		0.01172	-0.76968		0.10222	-0.98799
		0.000135678	-0.00645		0.01174	-0.77041		0.10264	-0.98777
		0.000136958	0.01903		0.01175	-0.77113		0.10306	-0.98755
		0.000138238	0.03177		0.01177	-0.77186		0.10349	-0.98733
		0.000139518	0.00629		0.01179	-0.77258		0.10392	-0.9871
		0.000140798	0.0254		0.01181	-0.7733		0.10434	-0.98687
		0.000142078	0.01903		0.01183	-0.77402		0.10478	-0.98664
		0.000143358	0.03814		0.01184	-0.77474		0.10521	-0.98641
		0.000144638	-0.00645		0.01186	-0.77546		0.10564	-0.98618
		0.000145918	0.01903		0.01188	-0.77617		0.10608	-0.98594
		0.000147198	-7.82228e-05		0.0119	-0.77689		0.10652	-0.9857
		0.000148478	-0.00645		0.01192	-0.7776		0.10696	-0.98547
		0.000149758	-0.01919		0.01193	-0.77832		0.1074	-0.98522
		0.000151038	-0.01282		0.01195	-0.77903		0.10784	-0.98498
		0.000152318	0.01903		0.01197	-0.77975		0.10829	-0.98474
		0.000153598	-7.82228e-05		0.01199	-0.78046		0.10874	-0.98449
		0.000154878	0.00629		0.01201	-0.78117		0.10919	-0.98424
		0.000156158	-7.82228e-05		0.01202	-0.78188		0.10964	-0.98399
		0.000157438	-7.82228e-05		0.01204	-0.78259		0.11009	-0.98374
		0.000158718	0.03814		0.01206	-0.78329		0.11055	-0.98348
		0.000159998	0.0445		0.01208	-0.784		0.111	-0.98323
		0.000161278	0.03177		0.0121	-0.78471		0.11146	-0.98297
		0.000162558	0.03177		0.01212	-0.78541		0.11192	-0.98271
		0.000163838	0.0254		0.01213	-0.78612		0.11238	-0.98245
		0.000165118	0.03177		0.01215	-0.78682		0.11285	-0.98218
		0.000166398	0.03177		0.01217	-0.78752		0.11332	-0.98192
		0.000167678	0.03177		0.01219	-0.78822		0.11378	-0.98165
		0.000168958	-0.00645		0.01221	-0.78892		0.11425	-0.98138
		0.000170238	0.01903		0.01223	-0.78962		0.11473	-0.98111
		0.000171518	0.00629		0.01225	-0.79032		0.1152	-0.98083
		0.000172798	0.01903		0.01226	-0.79102		0.11568	-0.98055
		0.000174078	-0.01282		0.01228	-0.79172		0.11615	-0.98028
		0.000175358	0.03177		0.0123	-0.79241		0.11663	-0.98
		0.000176638	0.0445		0.01232	-0.79311		0.11712	-0.97971
		0.000177918	0.03177		0.01234	-0.7938		0.1176	-0.97943
		0.000179198	0.01903		0.01236	-0.79449		0.11809	-0.97914
		0.000180478	-0.00645		0.01238	-0.79518		0.11857	-0.97885
		0.000181758	0.0254		0.01239	-0.79587		0.11906	-0.97856
		0.000183038	-0.01282		0.01241	-0.79656		0.11956	-0.97827
		0.000184318	-0.01919		0.01243	-0.79725		0.12005	-0.97797
		0.000185598	-7.82228e-05		0.01245	-0.79794		0.12055	-0.97767
		0.000186878	0.00629		0.01247	-0.79863		0.12104	-0.97737
		0.000188158	0.00629		0.01249	-0.79931		0.12154	-0.97707
		0.000189438	-0.01282		0.01251	-0.8		0.12205	-0.97677
		0.000190718	-7.82228e-05		0.01253	-0.80068		0.12255	-0.97646
		0.000191998	-7.82228e-05		0.01255	-0.80136		0.12306	-0.97615
		0.000193278	0.01903		0.01256	-0.80205		0.12357	-0.97584
		0.000194558	0.08272		0.01258	-0.80273		0.12408	-0.97553
		0.000195838	0.05087		0.0126	-0.80341		0.12459	-0.97521
		0.000197118	0.01903		0.01262	-0.80409		0.1251	-0.9749
		0.000198398	0.03177		0.01264	-0.80476		0.12562	-0.97458
		0.000199678	0.03814		0.01266	-0.80544		0.12614	-0.97426
		0.000200958	0.0254		0.01268	-0.80612		0.12666	-0.97393
		0.000202238	0.0254		0.0127	-0.80679		0.12718	-0.9736
		0.000203518	0.0254		0.01272	-0.80746		0.12771	-0.97328
		0.000204798	0.03177		0.01274	-0.80814		0.12824	-0.97294
		0.000206078	-7.82228e-05		0.01276	-0.80881		0.12877	-0.97261
		0.000207358	0.06361		0.01278	-0.80948		0.1293	-0.97227
		0.000208638	0.0254		0.0128	-0.81015		0.12983	-0.97194
		0.000209918	0.05087		0.01281	-0.81082		0.13037	-0.9716
		0.000211198	0.01903		0.01283	-0.81149		0.13091	-0.97125
		0.000212478	0.00629		0.01285	-0.81215		0.13145	-0.97091
		0.000213758	-0.00645		0.01287	-0.81282		0.13199	-0.97056
		0.000215038	-7.82228e-05		0.01289	-0.81348		0.13254	-0.97021
		0.000216318	-0.03192		0.01291	-0.81415		0.13309	-0.96986
		0.000217598	-0.00645		0.01293	-0.81481		0.13364	-0.9695
		0.000218878	0.01903		0.01295	-0.81547		0.13419	-0.96914
		0.000220158	-0.03192		0.01297	-0.81613		0.13474	-0.96878
		0.000221438	0.0254		0.01299	-0.81679		0.1353	-0.96842
		0.000222718	-0.01282		0.01301	-0.81745		0.13586	-0.96806
		0.000223998	0.0445		0.01303	-0.81811		0.13642	-0.96769
		0.000225278	0.00629		0.01305	-0.81876		0.13698	-0.96732
		0.000226558	-0.01919		0.01307	-0.81942		0.13755	-0.96695
		0.000227838	-7.82228e-05		0.01309	-0.82007		0.13812	-0.96657
		0.000229118	-7.82228e-05		0.01311	-0.82073		0.13869	-0.9662
		0.000230398	-0.03192		0.01313	-0.82138		0.13926	-0.96582
		0.000231678	-0.04466		0.01315	-0.82203		0.13984	-0.96544
		0.000232958	-0.00645		0.01317	-0.82268		0.14042	-0.96505
		0.000234238	-0.01282		0.01319	-0.82333		0.141	-0.96466
		0.000235518	-0.01282		0.01321	-0.82398		0.14158	-0.96427
		0.000236798	-0.00645		0.01323	-0.82463		0.14216	-0.96388
		0.000238078	0.0254		0.01325	-0.82527		0.14275	-0.96349
		0.000239358	-7.82228e-05		0.01327	-0.82592		0.14334	-0.96309
		0.000240638	-7.82228e-05		0.01329	-0.82656		0.14393	-0.96269
		0.000241918	0.01903		0.01331	-0.82721		0.14453	-0.96229
		0.000243198	0.00629		0.01333	-0.82785		0.14513	-0.96188
		0.000244478	0.00629		0.01335	-0.82849		0.14572	-0.96147
		0.000245758	-7.82228e-05		0.01337	-0.82913		0.14633	-0.96106
		0.000247038	-0.00645		0.01339	-0.82977		0.14693	-0.96065
		0.000248318	0.01903		0.01341	-0.8304		0.14754	-0.96023
		0.000249598	0.00629		0.01343	-0.83104		0.14815	-0.95981
		0.000250878	0.01903		0.01345	-0.83168		0.14876	-0.95939
		0.000252158	-0.00645		0.01347	-0.83231		0.14938	-0.95897
		0.000253438	0.03177		0.01349	-0.83295		0.14999	-0.95854
		0.000254718	0.0445		0.01351	-0.83358		0.15061	-0.95811
		0.000255998	-0.01919		0.01353	-0.83421		0.15123	-0.95768
		0.000257278	0.03177		0.01355	-0.83484		0.15186	-0.95724
		0.000258558	0.03814		0.01357	-0.83547		0.15249	-0.95681
		0.000259838	0.03177		0.01359	-0.8361		0.15312	-0.95637
		0.000261118	-0.00645		0.01362	-0.83672		0.15375	-0.95592
		0.000262398	0.03814		0.01364	-0.83735		0.15439	-0.95548
		0.000263678	0.0254		0.01366	-0.83798		0.15502	-0.95503
		0.000264958	0.01903		0.01368	-0.8386		0.15566	-0.95458
		0.000266238	0.0445		0.0137	-0.83922		0.15631	-0.95412
		0.000267518	0.05087		0.01372	-0.83984		0.15695	-0.95367
		0.000268798	0.01903		0.01374	-0.84047		0.1576	-0.95321
		0.000270078	0.03177		0.01376	-0.84108		0.15825	-0.95274
		0.000271358	-0.01282		0.01378	-0.8417		0.15891	-0.95228
		0.000272638	-0.01919		0.0138	-0.84232		0.15956	-0.95181
		0.000273918	-0.02555		0.01382	-0.84294		0.16022	-0.95134
		0.000275198	0.01903		0.01384	-0.84355		0.16088	-0.95086
		0.000276478	-0.01919		0.01386	-0.84417		0.16155	-0.95039
		0.000277758	0.0254		0.01389	-0.84478		0.16222	-0.94991
		0.000279038	0.03177		0.01391	-0.84539		0.16289	-0.94942
		0.000280318	0.03177		0.01393	-0.846		0.16356	-0.94894
		0.000281598	0.00629		0.01395	-0.84661		0.16424	-0.94845
		0.000282878	-0.01919		0.01397	-0.84722		0.16492	-0.94796
		0.000284158	-0.02555		0.01399	-0.84783		0.1656	-0.94746
		0.000285438	-0.01282		0.01401	-0.84844		0.16628	-0.94697
		0.000286718	-0.00645		0.01403	-0.84904		0.16697	-0.94647
		0.000287998	-0.00645		0.01406	-0.84965		0.16766	-0.94596
		0.000289278	-0.01919		0.01408	-0.85025		0.16835	-0.94546
		0.000290558	-0.00645		0.0141	-0.85085		0.16905	-0.94495
		0.000291838	-7.82228e-05		0.01412	-0.85145		0.16975	-0.94444
		0.000293118	-0.01282		0.01414	-0.85205		0.17045	-0.94392
		0.000294398	-0.00645		0.01416	-0.85265		0.17115	-0.9434
		0.000295678	0.01903		0.01418	-0.85325		0.17186	-0.94288
		0.000296958	0.01903		0.01421	-0.85385		0.17257	-0.94236
		0.000298238	0.01903		0.01423	-0.85444		0.17328	-0.94183
		0.000299518	0.00629		0.01425	-0.85504		0.174	-0.9413
		0.000300798	-0.01282		0.01427	-0.85563		0.17472	-0.94076
		0.000302078	0.03177		0.01429	-0.85622		0.17544	-0.94023
		0.000303358	0.03177		0.01431	-0.85682		0.17616	-0.93969
		0.000304638	0.03814		0.01433	-0.85741		0.17689	-0.93915
		0.000305918	0.0445		0.01436	-0.858		0.17762	-0.9386
		0.000307198	0.07635		0.01438	-0.85858		0.17836	-0.93805
		0.000308478	0.03814		0.0144	-0.85917		0.17909	-0.9375
		0.000309758	0.01903		0.01442	-0.85976		0.17983	-0.93694
		0.000311038	0.0254		0.01444	-0.86034		0.18058	-0.93639
		0.000312318	0.03177		0.01447	-0.86092		0.18132	-0.93582
		0.000313598	0.03814		0.01449	-0.86151		0.18207	-0.93526
		0.000314878	0.06361		0.01451	-0.86209		0.18282	-0.93469
		0.000316158	0.03177		0.01453	-0.86267		0.18358	-0.93412
		0.000317438	0.01903		0.01455	-0.86325		0.18434	-0.93355
		0.000318718	-0.01282		0.01458	-0.86383		0.1851	-0.93297
		0.000319998	-0.01282		0.0146	-0.8644		0.18586	-0.93239
		0.000321278	-0.02555		0.01462	-0.86498		0.18663	-0.93181
		0.000322558	-0.00645		0.01464	-0.86555		0.1874	-0.93122
		0.000323838	0.00629		0.01466	-0.86613		0.18818	-0.93063
		0.000325118	0.01903		0.01469	-0.8667		0.18896	-0.93004
		0.000326398	0.05087		0.01471	-0.86727		0.18974	-0.92944
		0.000327678	0.05087		0.01473	-0.86784		0.19052	-0.92884
		0.000328958	0.03177		0.01475	-0.86841		0.19131	-0.92824
		0.000330238	0.03177		0.01478	-0.86898		0.1921	-0.92763
		0.000331518	-0.00645		0.0148	-0.86955		0.19289	-0.92702
		0.000332798	0.06361		0.01482	-0.87011		0.19369	-0.92641
		0.000334078	0.01903		0.01484	-0.87068		0.19449	-0.9258
		0.000335358	0.03814		0.01487	-0.87124		0.19529	-0.92518
		0.000336638	0.03177		0.01489	-0.8718		0.1961	-0.92455
		0.000337918	0.00629		0.01491	-0.87236		0.19691	-0.92393
		0.000339198	-0.01919		0.01493	-0.87292		0.19772	-0.9233
		0.000340478	-0.02555		0.01496	-0.87348		0.19854	-0.92267
		0.000341758	-0.05103		0.01498	-0.87404		0.19936	-0.92203
		0.000343038	-0.01282		0.015	-0.8746		0.20019	-0.92139
		0.000344318	-7.82228e-05		0.01502	-0.87515		0.20101	-0.92075
		0.000345598	-0.00645		0.01505	-0.87571		0.20184	-0.9201
		0.000346878	-0.00645		0.01507	-0.87626		0.20268	-0.91945
		0.000348158	-0.03192		0.01509	-0.87681		0.20352	-0.9188
		0.000349438	-0.01282		0.01512	-0.87736		0.20436	-0.91815
		0.000350718	-0.02555		0.01514	-0.87791		0.2052	-0.91749
		0.000351998	-0.03192		0.01516	-0.87846		0.20605	-0.91683
		0.000353278	-0.03192		0.01518	-0.87901		0.2069	-0.91616
		0.000354558	-7.82228e-05		0.01521	-0.87956		0.20775	-0.91549
		0.000355838	-7.82228e-05		0.01523	-0.8801		0.20861	-0.91482
		0.000357118	-7.82228e-05		0.01525	-0.88065		0.20948	-0.91414
		0.000358398	0.01903		0.01528	-0.88119		0.21034	-0.91346
		0.000359678	-0.01919		0.0153	-0.88173		0.21121	-0.91278
		0.000360958	0.01903		0.01532	-0.88227		0.21208	-0.91209
		0.000362238	-0.01282		0.01535	-0.88281		0.21296	-0.9114
		0.000363518	0.00629		0.01537	-0.88335		0.21384	-0.91071
		0.000364798	0.01903		0.01539	-0.88389		0.21472	-0.91001
		0.000366078	-7.82228e-05		0.01542	-0.88442		0.21561	-0.90931
		0.000367358	-0.01282		0.01544	-0.88496		0.2165	-0.90861
		0.000368638	0.03177		0.01546	-0.88549		0.2174	-0.9079
		0.000369918	-7.82228e-05		0.01549	-0.88603		0.21829	-0.90719
		0.000371198	-0.01282		0.01551	-0.88656		0.2192	-0.90648
		0.000372478	-0.01282		0.01553	-0.88709		0.2201	-0.90576
		0.000373758	0.01903		0.01556	-0.88762		0.22101	-0.90504
		0.000375038	0.03814		0.01558	-0.88815		0.22192	-0.90432
		0.000376318	0.01903		0.0156	-0.88867		0.22284	-0.90359
		0.000377598	-0.00645		0.01563	-0.8892		0.22376	-0.90286
		0.000378878	-0.00645		0.01565	-0.88972		0.22469	-0.90212
		0.000380158	-0.0574		0.01568	-0.89025		0.22562	-0.90138
		0.000381438	-0.01919		0.0157	-0.89077		0.22655	-0.90064
		0.000382718	-0.05103		0.01572	-0.89129		0.22748	-0.8999
		0.000383998	-0.01919		0.01575	-0.89181		0.22842	-0.89915
		0.000385278	0.0254		0.01577	-0.89233		0.22937	-0.89839
		0.000386558	0.0254		0.01579	-0.89285		0.23032	-0.89764
		0.000387838	0.00629		0.01582	-0.89337		0.23127	-0.89688
		0.000389118	-0.01282		0.01584	-0.89388		0.23222	-0.89611
		0.000390398	-7.82228e-05		0.01587	-0.8944		0.23318	-0.89535
		0.000391678	-0.02555		0.01589	-0.89491		0.23415	-0.89458
		0.000392958	0.0445		0.01591	-0.89542		0.23511	-0.8938
		0.000394238	-0.00645		0.01594	-0.89593		0.23609	-0.89303
		0.000395518	-0.02555		0.01596	-0.89644		0.23706	-0.89225
		0.000396798	-0.00645		0.01599	-0.89695		0.23804	-0.89146
		0.000398078	0.00629		0.01601	-0.89746		0.23902	-0.89067
		0.000399358	-0.00645		0.01604	-0.89797		0.24001	-0.88988
		0.000400638	-7.82228e-05		0.01606	-0.89847		0.241	-0.88909
		0.000401918	0.00629		0.01608	-0.89898		0.242	-0.88829
		0.000403198	0.0254		0.01611	-0.89948		0.243	-0.88748
		0.000404478	0.01903		0.01613	-0.89998		0.244	-0.88668
		0.000405758	0.01903		0.01616	-0.90048		0.24501	-0.88587
		0.000407038	0.03814		0.01618	-0.90098		0.24602	-0.88505
		0.000408318	0.0254		0.01621	-0.90148		0.24704	-0.88424
		0.000409598	0.01903		0.01623	-0.90198		0.24806	-0.88342
		0.000410878	0.03177		0.01626	-0.90247		0.24909	-0.88259
		0.000412158	0.03814		0.01628	-0.90297		0.25012	-0.88176
		0.000413438	0.0254		0.0163	-0.90346		0.25115	-0.88093
		0.000414718	-0.00645		0.01633	-0.90395		0.25219	-0.8801
		0.000415998	-7.82228e-05		0.01635	-0.90445		0.25323	-0.87926
		0.000417278	0.06361		0.01638	-0.90494		0.25428	-0.87841
		0.000418558	0.03177		0.0164	-0.90543		0.25533	-0.87757
		0.000419838	0.03814		0.01643	-0.90591		0.25638	-0.87672
		0.000421118	-7.82228e-05		0.01645	-0.9064		0.25744	-0.87586
		0.000422398	-0.01282		0.01648	-0.90689		0.2585	-0.87501
		0.000423678	-7.82228e-05		0.0165	-0.90737		0.25957	-0.87415
		0.000424958	-0.01282		0.01653	-0.90785		0.26065	-0.87328
		0.000426238	-7.82228e-05		0.01655	-0.90834		0.26172	-0.87241
		0.000427518	-7.82228e-05		0.01658	-0.90882		0.2628	-0.87154
		0.000428798	-0.00645		0.0166	-0.9093		0.26389	-0.87067
		0.000430078	-0.03192		0.01663	-0.90978		0.26498	-0.86979
		0.000431358	0.00629		0.01665	-0.91025		0.26608	-0.8689
		0.000432638	0.00629		0.01668	-0.91073		0.26717	-0.86802
		0.000433918	-7.82228e-05		0.0167	-0.91121		0.26828	-0.86713
		0.000435198	0.01903		0.01673	-0.91168		0.26939	-0.86623
		0.000436478	-0.04466		0.01676	-0.91215		0.2705	-0.86534
		0.000437758	-0.02555		0.01678	-0.91263		0.27162	-0.86443
		0.000439038	-0.01282		0.01681	-0.9131		0.27274	-0.86353
		0.000440318	-0.00645		0.01683	-0.91357		0.27387	-0.86262
		0.000441598	-0.02555		0.01686	-0.91403		0.275	-0.86171
		0.000442878	-0.00645		0.01688	-0.9145		0.27614	-0.86079
		0.000444158	0.00629		0.01691	-0.91497		0.27728	-0.85987
		0.000445438	0.0254		0.01693	-0.91543		0.27842	-0.85895
		0.000446718	0.00629		0.01696	-0.9159		0.27957	-0.85802
		0.000447998	0.01903		0.01699	-0.91636		0.28073	-0.85709
		0.000449278	-0.01282		0.01701	-0.91682		0.28189	-0.85615
		0.000450558	-0.01282		0.01704	-0.91728		0.28305	-0.85521
		0.000451838	-0.02555		0.01706	-0.91774		0.28422	-0.85427
		0.000453118	-7.82228e-05		0.01709	-0.9182		0.2854	-0.85333
		0.000454398	0.0254		0.01711	-0.91865		0.28658	-0.85238
		0.000455678	-7.82228e-05		0.01714	-0.91911		0.28776	-0.85142
		0.000456958	0.06361		0.01717	-0.91956		0.28895	-0.85047
		0.000458238	0.0445		0.01719	-0.92002		0.29014	-0.84951
		0.000459518	-7.82228e-05		0.01722	-0.92047		0.29134	-0.84854
		0.000460798	0.0254		0.01724	-0.92092		0.29255	-0.84757
		0.000462078	-7.82228e-05		0.01727	-0.92137		0.29376	-0.8466
		0.000463358	-0.01919		0.0173	-0.92182		0.29497	-0.84562
		0.000464638	-0.01919		0.01732	-0.92227		0.29619	-0.84465
		0.000465918	-7.82228e-05		0.01735	-0.92271		0.29741	-0.84366
		0.000467198	0.0254		0.01738	-0.92316		0.29864	-0.84267
		0.000468478	0.01903		0.0174	-0.9236		0.29988	-0.84168
		0.000469758	0.0254		0.01743	-0.92405		0.30111	-0.84069
		0.000471038	0.0254		0.01746	-0.92449		0.30236	-0.83969
		0.000472318	0.03177		0.01748	-0.92493		0.30361	-0.83869
		0.000473598	-0.01282		0.01751	-0.92537		0.30486	-0.83768
		0.000474878	-0.01919		0.01753	-0.92581		0.30612	-0.83667
		0.000476158	-0.01919		0.01756	-0.92624		0.30739	-0.83566
		0.000477438	0.00629		0.01759	-0.92668		0.30866	-0.83464
		0.000478718	-7.82228e-05		0.01761	-0.92712		0.30993	-0.83362
		0.000479998	-0.01282		0.01764	-0.92755		0.31121	-0.8326
		0.000481278	-0.01282		0.01767	-0.92798		0.3125	-0.83157
		0.000482558	-0.00645		0.01769	-0.92841		0.31379	-0.83054
		0.000483838	-0.00645		0.01772	-0.92884		0.31509	-0.82951
		0.000485118	-0.05103		0.01775	-0.92927		0.31639	-0.82847
		0.000486398	-0.02555		0.01778	-0.9297		0.3177	-0.82742
		0.000487678	-7.82228e-05		0.0178	-0.93013		0.31901	-0.82638
		0.000488958	-0.01282		0.01783	-0.93055		0.32033	-0.82533
		0.000490238	0.00629		0.01786	-0.93098		0.32165	-0.82427
		0.000491518	-0.01919		0.01788	-0.9314		0.32298	-0.82321
		0.000492798	-7.82228e-05		0.01791	-0.93182		0.32432	-0.82215
		0.000494078	0.03814		0.01794	-0.93225		0.32566	-0.82109
		0.000495358	0.01903		0.01796	-0.93267		0.327	-0.82002
		0.000496638	0.01903		0.01799	-0.93308		0.32835	-0.81895
		0.000497918	0.01903		0.01802	-0.9335		0.32971	-0.81787
		0.000499198	0.0254		0.01805	-0.93392		0.33107	-0.81679
		0.000500478	0.01903		0.01807	-0.93433		0.33244	-0.81571
		0.000501758	0.03177		0.0181	-0.93475		0.33381	-0.81462
		0.000503038	0.0445		0.01813	-0.93516		0.33519	-0.81353
		0.000504318	0.05087		0.01816	-0.93557		0.33658	-0.81243
		0.000505598	0.03177		0.01818	-0.93599		0.33797	-0.81133
		0.000506878	0.0445		0.01821	-0.93639		0.33937	-0.81023
		0.000508158	-7.82228e-05		0.01824	-0.9368		0.34077	-0.80913
		0.000509438	0.03814		0.01827	-0.93721		0.34218	-0.80802
		0.000510718	0.0254		0.01829	-0.93762		0.34359	-0.8069
		0.000511998	0.03814		0.01832	-0.93802		0.34501	-0.80579
		0.000513278	-0.00645		0.01835	-0.93843		0.34644	-0.80467
		0.000514558	0.01903		0.01838	-0.93883		0.34787	-0.80354
		0.000515838	-0.01919		0.01841	-0.93923		0.3493	-0.80241
		0.000517118	0.01903		0.01843	-0.93963		0.35075	-0.80128
		0.000518398	-0.00645		0.01846	-0.94003		0.3522	-0.80015
		0.000519678	0.01903		0.01849	-0.94043		0.35365	-0.79901
		0.000520958	0.00629		0.01852	-0.94083		0.35511	-0.79786
		0.000522238	0.01903		0.01855	-0.94122		0.35658	-0.79672
		0.000523518	0.0445		0.01857	-0.94162		0.35805	-0.79557
		0.000524798	0.00629		0.0186	-0.94201		0.35953	-0.79441
		0.000526078	-0.02555		0.01863	-0.9424		0.36102	-0.79326
		0.000527358	0.01903		0.01866	-0.9428		0.36251	-0.7921
		0.000528638	-7.82228e-05		0.01869	-0.94319		0.36401	-0.79093
		0.000529918	0.01903		0.01872	-0.94358		0.36551	-0.78976
		0.000531198	-0.04466		0.01874	-0.94396		0.36702	-0.78859
		0.000532478	-0.01282		0.01877	-0.94435		0.36854	-0.78742
		0.000533758	-0.02555		0.0188	-0.94474		0.37006	-0.78624
		0.000535038	-0.04466		0.01883	-0.94512		0.37159	-0.78505
		0.000536318	-0.01919		0.01886	-0.94551		0.37313	-0.78387
		0.000537598	0.0254		0.01889	-0.94589		0.37467	-0.78268
		0.000538878	-7.82228e-05		0.01891	-0.94627		0.37622	-0.78148
		0.000540158	-0.01919		0.01894	-0.94665		0.37777	-0.78029
		0.000541438	-7.82228e-05		0.01897	-0.94703		0.37933	-0.77909
		0.000542718	-0.00645		0.019	-0.94741		0.3809	-0.77788
		0.000543998	0.01903		0.01903	-0.94778		0.38248	-0.77667
		0.000545278	-0.00645		0.01906	-0.94816		0.38406	-0.77546
		0.000546558	0.03177		0.01909	-0.94853		0.38564	-0.77425
		0.000547838	0.0254		0.01912	-0.94891		0.38724	-0.77303
		0.000549118	-7.82228e-05		0.01915	-0.94928		0.38884	-0.77181
		0.000550398	0.03177		0.01917	-0.94965		0.39044	-0.77058
		0.000551678	0.0445		0.0192	-0.95002		0.39206	-0.76935
		0.000552958	0.03177		0.01923	-0.95039		0.39368	-0.76812
		0.000554238	0.03177		0.01926	-0.95076		0.3953	-0.76688
		0.000555518	0.03177		0.01929	-0.95112		0.39694	-0.76564
		0.000556798	0.03814		0.01932	-0.95149		0.39858	-0.7644
		0.000558078	0.03814		0.01935	-0.95186		0.40022	-0.76315
		0.000559358	0.00629		0.01938	-0.95222		0.40188	-0.7619
		0.000560638	-7.82228e-05		0.01941	-0.95258		0.40354	-0.76065
		0.000561918	0.0445		0.01944	-0.95294		0.40521	-0.75939
		0.000563198	0.0254		0.01947	-0.9533		0.40688	-0.75813
		0.000564478	0.01903		0.0195	-0.95366		0.40856	-0.75686
		0.000565758	-0.00645		0.01953	-0.95402		0.41025	-0.7556
		0.000567038	0.0254		0.01956	-0.95438		0.41195	-0.75432
		0.000568318	0.0254		0.01959	-0.95473		0.41365	-0.75305
		0.000569598	0.0254		0.01961	-0.95509		0.41536	-0.75177
		0.000570878	0.00629		0.01964	-0.95544		0.41707	-0.75049
		0.000572158	0.05087		0.01967	-0.95579		0.4188	-0.7492
		0.000573438	0.0254		0.0197	-0.95614		0.42053	-0.74792
		0.000574718	0.0254		0.01973	-0.95649		0.42227	-0.74662
		0.000575998	0.03177		0.01976	-0.95684		0.42401	-0.74533
		0.000577278	0.06998		0.01979	-0.95719		0.42576	-0.74403
		0.000578558	0.0254		0.01982	-0.95754		0.42752	-0.74273
		0.000579838	-0.00645		0.01985	-0.95788		0.42929	-0.74142
		0.000581118	0.01903		0.01988	-0.95823		0.43106	-0.74011
		0.000582398	-0.01282		0.01991	-0.95857		0.43284	-0.7388
		0.000583678	-0.01282		0.01994	-0.95891		0.43463	-0.73748
		0.000584958	0.0254		0.01997	-0.95926		0.43643	-0.73616
		0.000586238	0.01903		0.02001	-0.9596		0.43823	-0.73484
		0.000587518	0.03814		0.02004	-0.95993		0.44004	-0.73351
		0.000588798	0.03177		0.02007	-0.96027		0.44186	-0.73218
		0.000590078	0.0445		0.0201	-0.96061		0.44369	-0.73085
		0.000591358	0.05087		0.02013	-0.96095		0.44552	-0.72951
		0.000592638	0.00629		0.02016	-0.96128		0.44736	-0.72817
		0.000593918	0.0445		0.02019	-0.96161		0.44921	-0.72683
		0.000595198	0.00629		0.02022	-0.96195		0.45107	-0.72548
		0.000596478	0.03177		0.02025	-0.96228		0.45293	-0.72413
		0.000597758	0.0445		0.02028	-0.96261		0.4548	-0.72278
		0.000599038	0.05087		0.02031	-0.96294		0.45668	-0.72142
		0.000600318	0.0254		0.02034	-0.96327		0.45857	-0.72007
		0.000601598	0.03177		0.02037	-0.96359		0.46046	-0.7187
		0.000602878	-7.82228e-05		0.0204	-0.96392		0.46237	-0.71734
		0.000604158	-7.82228e-05		0.02043	-0.96425		0.46428	-0.71597
		0.000605438	0.01903		0.02046	-0.96457		0.46619	-0.71459
		0.000606718	-0.00645		0.0205	-0.96489		0.46812	-0.71322
		0.000607998	-0.01919		0.02053	-0.96521		0.47005	-0.71184
		0.000609278	-0.00645		0.02056	-0.96554		0.472	-0.71046
		0.000610558	0.01903		0.02059	-0.96586		0.47395	-0.70907
		0.000611838	0.01903		0.02062	-0.96617		0.47591	-0.70768
		0.000613118	0.03177		0.02065	-0.96649		0.47787	-0.70629
		0.000614398	0.0254		0.02068	-0.96681		0.47985	-0.7049
		0.000615678	-0.01282		0.02071	-0.96712		0.48183	-0.7035
		0.000616958	-7.82228e-05		0.02075	-0.96744		0.48382	-0.7021
		0.000618238	0.0254		0.02078	-0.96775		0.48582	-0.70069
		0.000619518	0.03177		0.02081	-0.96806		0.48783	-0.69928
		0.000620798	0.03814		0.02084	-0.96837		0.48984	-0.69787
		0.000622078	0.03814		0.02087	-0.96869		0.49187	-0.69646
		0.000623358	-7.82228e-05		0.0209	-0.96899		0.4939	-0.69504
		0.000624638	0.0254		0.02094	-0.9693		0.49594	-0.69362
		0.000625918	-7.82228e-05		0.02097	-0.96961		0.49799	-0.6922
		0.000627198	0.00629		0.021	-0.96992		0.50005	-0.69077
		0.000628478	-0.01919		0.02103	-0.97022		0.50211	-0.68934
		0.000629758	0.0254		0.02106	-0.97052		0.50419	-0.68791
		0.000631038	0.01903		0.02109	-0.97083		0.50627	-0.68647
		0.000632318	0.01903		0.02113	-0.97113		0.50836	-0.68504
		0.000633598	-7.82228e-05		0.02116	-0.97143		0.51047	-0.68359
		0.000634878	0.0254		0.02119	-0.97173		0.51257	-0.68215
		0.000636158	0.0445		0.02122	-0.97203		0.51469	-0.6807
		0.000637438	0.03177		0.02125	-0.97232		0.51682	-0.67925
		0.000638718	0.0445		0.02129	-0.97262		0.51896	-0.6778
		0.000639998	-0.01919		0.02132	-0.97292		0.5211	-0.67634
		0.000641278	-0.03192		0.02135	-0.97321		0.52325	-0.67488
		0.000642558	-0.01919		0.02138	-0.9735		0.52542	-0.67342
		0.000643838	0.03177		0.02142	-0.9738		0.52759	-0.67196
		0.000645118	0.03177		0.02145	-0.97409		0.52977	-0.67049
		0.000646398	-7.82228e-05		0.02148	-0.97438		0.53196	-0.66902
		0.000647678	0.03177		0.02151	-0.97467		0.53415	-0.66754
		0.000648958	0.03177		0.02155	-0.97496		0.53636	-0.66606
		0.000650238	0.03177		0.02158	-0.97524		0.53858	-0.66459
		0.000651518	0.03177		0.02161	-0.97553		0.5408	-0.6631
		0.000652798	0.03177		0.02164	-0.97581		0.54304	-0.66162
		0.000654078	-7.82228e-05		0.02168	-0.9761		0.54528	-0.66013
		0.000655358	-7.82228e-05		0.02171	-0.97638		0.54753	-0.65864
		0.000656638	0.0445		0.02174	-0.97666		0.5498	-0.65714
		0.000657918	0.00629		0.02178	-0.97695		0.55207	-0.65565
		0.000659198	-7.82228e-05		0.02181	-0.97723		0.55435	-0.65415
		0.000660478	0.00629		0.02184	-0.9775		0.55664	-0.65265
		0.000661758	0.00629		0.02188	-0.97778		0.55894	-0.65114
		0.000663038	0.00629		0.02191	-0.97806		0.56125	-0.64963
		0.000664318	-0.03192		0.02194	-0.97834		0.56357	-0.64812
		0.000665598	-0.00645		0.02198	-0.97861		0.5659	-0.64661
		0.000666878	0.0254		0.02201	-0.97888		0.56824	-0.64509
		0.000668158	-0.01282		0.02204	-0.97916		0.57059	-0.64357
		0.000669438	0.03177		0.02208	-0.97943		0.57294	-0.64205
		0.000670718	0.00629		0.02211	-0.9797		0.57531	-0.64053
		0.000671998	0.03177		0.02214	-0.97997		0.57769	-0.639
		0.000673278	0.03177		0.02218	-0.98024		0.58008	-0.63747
		0.000674558	-7.82228e-05		0.02221	-0.98051		0.58247	-0.63594
		0.000675838	0.0445		0.02224	-0.98077		0.58488	-0.63441
		0.000677118	0.0254		0.02228	-0.98104		0.5873	-0.63287
		0.000678398	0.0254		0.02231	-0.9813		0.58972	-0.63133
		0.000679678	-0.03192		0.02234	-0.98157		0.59216	-0.62979
		0.000680958	-0.01282		0.02238	-0.98183		0.59461	-0.62825
		0.000682238	-0.00645		0.02241	-0.98209		0.59706	-0.6267
		0.000683518	0.03814		0.02245	-0.98235		0.59953	-0.62515
		0.000684798	0.0445		0.02248	-0.98261		0.60201	-0.6236
		0.000686078	-7.82228e-05		0.02251	-0.98287		0.6045	-0.62204
		0.000687358	-7.82228e-05		0.02255	-0.98313		0.60699	-0.62048
		0.000688638	-0.01919		0.02258	-0.98339		0.6095	-0.61893
		0.000689918	0.00629		0.02262	-0.98364		0.61202	-0.61736
		0.000691198	0.00629		0.02265	-0.9839		0.61455	-0.6158
		0.000692478	-7.82228e-05		0.02269	-0.98415		0.61709	-0.61423
		0.000693758	-0.02555		0.02272	-0.98441		0.61964	-0.61266
		0.000695038	-0.00645		0.02275	-0.98466		0.6222	-0.61109
		0.000696318	-0.03192		0.02279	-0.98491		0.62477	-0.60952
		0.000697598	-0.02555		0.02282	-0.98516		0.62735	-0.60794
		0.000698878	-0.01919		0.02286	-0.98541		0.62994	-0.60636
		0.000700158	-0.01919		0.02289	-0.98566		0.63255	-0.60478
		0.000701438	0.00629		0.02293	-0.9859		0.63516	-0.6032
		0.000702718	0.0445		0.02296	-0.98615		0.63779	-0.60161
		0.000703998	0.03177		0.023	-0.9864		0.64042	-0.60003
		0.000705278	-0.01282		0.02303	-0.98664		0.64307	-0.59844
		0.000706558	-0.03192		0.02307	-0.98688		0.64572	-0.59685
		0.000707838	-0.01919		0.0231	-0.98713		0.64839	-0.59525
		0.000709118	0.00629		0.02314	-0.98737		0.65107	-0.59366
		0.000710398	0.0254		0.02317	-0.98761		0.65376	-0.59206
		0.000711678	0.03814		0.02321	-0.98785		0.65646	-0.59046
		0.000712958	0.03177		0.02324	-0.98809		0.65918	-0.58885
		0.000714238	0.01903		0.02328	-0.98833		0.6619	-0.58725
		0.000715518	0.0254		0.02331	-0.98856		0.66464	-0.58564
		0.000716798	0.05087		0.02335	-0.9888		0.66738	-0.58403
		0.000718078	0.03177		0.02338	-0.98903		0.67014	-0.58242
		0.000719358	0.01903		0.02342	-0.98927		0.67291	-0.58081
		0.000720638	-7.82228e-05		0.02345	-0.9895		0.67569	-0.57919
		0.000721918	-0.00645		0.02349	-0.98973		0.67848	-0.57758
		0.000723198	-0.04466		0.02353	-0.98996		0.68129	-0.57596
		0.000724478	-0.04466		0.02356	-0.99019		0.6841	-0.57434
		0.000725758	-0.04466		0.0236	-0.99042		0.68693	-0.57271
		0.000727038	-0.02555		0.02363	-0.99065		0.68977	-0.57109
		0.000728318	-0.02555		0.02367	-0.99088		0.69262	-0.56946
		0.000729598	0.00629		0.0237	-0.9911		0.69548	-0.56783
		0.000730878	0.0254		0.02374	-0.99133		0.69835	-0.5662
		0.000732158	0.01903		0.02378	-0.99155		0.70124	-0.56457
		0.000733438	0.03177		0.02381	-0.99178		0.70414	-0.56294
		0.000734718	0.03814		0.02385	-0.992		0.70705	-0.5613
		0.000735998	0.0254		0.02388	-0.99222		0.70997	-0.55966
		0.000737278	-7.82228e-05		0.02392	-0.99244		0.7129	-0.55802
		0.000738558	-7.82228e-05		0.02396	-0.99266		0.71585	-0.55638
		0.000739838	-0.00645		0.02399	-0.99288		0.7188	-0.55474
		0.000741118	-0.01282		0.02403	-0.9931		0.72177	-0.5531
		0.000742398	-0.01919		0.02407	-0.99332		0.72476	-0.55145
		0.000743678	-0.01282		0.0241	-0.99354		0.72775	-0.5498
		0.000744958	-7.82228e-05		0.02414	-0.99375		0.73076	-0.54815
		0.000746238	0.0254		0.02418	-0.99397		0.73378	-0.5465
		0.000747518	-0.01282		0.02421	-0.99418		0.73681	-0.54485
		0.000748798	-0.01282		0.02425	-0.99439		0.73986	-0.54319
		0.000750078	0.00629		0.02429	-0.9946		0.74291	-0.54154
		0.000751358	-7.82228e-05		0.02432	-0.99482		0.74598	-0.53988
		0.000752638	-0.01282		0.02436	-0.99503		0.74907	-0.53822
		0.000753918	-0.00645		0.0244	-0.99523		0.75216	-0.53656
		0.000755198	0.00629		0.02443	-0.99544		0.75527	-0.5349
		0.000756478	-0.01919		0.02447	-0.99565		0.75839	-0.53324
		0.000757758	-0.01919		0.02451	-0.99586		0.76152	-0.53157
		0.000759038	-0.01919		0.02454	-0.99606		0.76467	-0.5299
		0.000760318	-0.01282		0.02458	-0.99627		0.76783	-0.52824
		0.000761598	-0.00645		0.02462	-0.99647		0.771	-0.52657
		0.000762878	-0.00645		0.02466	-0.99667		0.77419	-0.5249
		0.000764158	0.00629		0.02469	-0.99688		0.77739	-0.52323
		0.000765438	0.06361		0.02473	-0.99708		0.7806	-0.52155
		0.000766718	0.0254		0.02477	-0.99728		0.78383	-0.51988
		0.000767998	0.06998		0.02481	-0.99748		0.78707	-0.5182
		0.000769278	0.00629		0.02484	-0.99768		0.79032	-0.51653
		0.000770558	0.0254		0.02488	-0.99788		0.79358	-0.51485
		0.000771838	-0.00645		0.02492	-0.99807		0.79686	-0.51317
		0.000773118	0.0254		0.02496	-0.99827		0.80016	-0.51149
		0.000774398	0.01903		0.025	-0.99846		0.80346	-0.50981
		0.000775678	0.05087		0.02503	-0.99866		0.80678	-0.50813
		0.000776958	0.0254		0.02507	-0.99885		0.81012	-0.50645
		0.000778238	-7.82228e-05		0.02511	-0.99904		0.81346	-0.50476
		0.000779518	-7.82228e-05		0.02515	-0.99924		0.81682	-0.50308
		0.000780798	-0.04466		0.02519	-0.99943		0.8202	-0.50139
		0.000782078	-0.01919		0.02522	-0.99962		0.82359	-0.4997
		0.000783358	-0.01919		0.02526	-0.99981		0.82699	-0.49801
		0.000784638	-7.82228e-05		0.0253	-1		0.83041	-0.49633
		0.000785918	-7.82228e-05		0.02534	-1.00018		0.83384	-0.49464
		0.000787198	0.03177		0.02538	-1.00037		0.83729	-0.49294
		0.000788478	0.00629		0.02542	-1.00056		0.84075	-0.49125
		0.000789758	0.0445		0.02545	-1.00074		0.84422	-0.48956
		0.000791038	0.06361		0.02549	-1.00093		0.84771	-0.48787
		0.000792318	0.03814		0.02553	-1.00111		0.85121	-0.48617
		0.000793598	0.00629		0.02557	-1.00129		0.85473	-0.48448
		0.000794878	0.03814		0.02561	-1.00147		0.85826	-0.48278
		0.000796158	0.01903		0.02565	-1.00165		0.86181	-0.48109
		0.000797438	0.05087		0.02569	-1.00183		0.86537	-0.47939
		0.000798718	0.03177		0.02573	-1.00201		0.86894	-0.47769
		0.000799998	0.0254		0.02576	-1.00219		0.87254	-0.47599
		0.000801278	0.01903		0.0258	-1.00237		0.87614	-0.4743
		0.000802558	-0.00645		0.02584	-1.00255		0.87976	-0.4726
		0.000803838	0.03177		0.02588	-1.00272		0.8834	-0.4709
		0.000805118	-0.01282		0.02592	-1.0029		0.88705	-0.4692
		0.000806398	0.03177		0.02596	-1.00307		0.89071	-0.4675
		0.000807678	0.0254		0.026	-1.00325		0.89439	-0.46579
		0.000808958	-0.01919		0.02604	-1.00342		0.89809	-0.46409
		0.000810238	0.00629		0.02608	-1.00359		0.9018	-0.46239
		0.000811518	0.0254		0.02612	-1.00376		0.90553	-0.46069
		0.000812798	0.03177		0.02616	-1.00393		0.90927	-0.45899
		0.000814078	0.00629		0.0262	-1.0041		0.91303	-0.45728
		0.000815358	0.0254		0.02624	-1.00427		0.9168	-0.45558
		0.000816638	0.01903		0.02628	-1.00444		0.92059	-0.45388
		0.000817918	0.0254		0.02632	-1.00461		0.92439	-0.45217
		0.000819198	0.01903		0.02636	-1.00477		0.92821	-0.45047
		0.000820478	-7.82228e-05		0.0264	-1.00494		0.93205	-0.44876
		0.000821758	0.00629		0.02644	-1.00511		0.9359	-0.44706
		0.000823038	0.03814		0.02648	-1.00527		0.93976	-0.44536
		0.000824318	-7.82228e-05		0.02652	-1.00543		0.94365	-0.44365
		0.000825598	0.00629		0.02656	-1.0056		0.94755	-0.44195
		0.000826878	0.01903		0.0266	-1.00576		0.95146	-0.44024
		0.000828158	-7.82228e-05		0.02664	-1.00592		0.95539	-0.43854
		0.000829438	0.0254		0.02668	-1.00608		0.95934	-0.43683
		0.000830718	0.01903		0.02672	-1.00624		0.96331	-0.43513
		0.000831998	-7.82228e-05		0.02676	-1.0064		0.96729	-0.43343
		0.000833278	-0.01919		0.0268	-1.00656		0.97128	-0.43172
		0.000834558	0.00629		0.02684	-1.00671		0.9753	-0.43002
		0.000835838	-0.00645		0.02688	-1.00687		0.97933	-0.42831
		0.000837118	-7.82228e-05		0.02692	-1.00703		0.98337	-0.42661
		0.000838398	0.03814		0.02696	-1.00718		0.98744	-0.42491
		0.000839678	0.00629		0.027	-1.00733		0.99152	-0.4232
		0.000840958	0.05087		0.02704	-1.00749		0.99562	-0.4215
		0.000842238	0.06361		0.02708	-1.00764		0.99973	-0.4198
		0.000843518	0.03814		0.02713	-1.00779		1.00386	-0.4181
		0.000844798	0.0254		0.02717	-1.00794		1.00801	-0.4164
		0.000846078	0.03177		0.02721	-1.00809		1.01217	-0.41469
		0.000847358	0.00629		0.02725	-1.00824		1.01636	-0.41299
		0.000848638	0.0254		0.02729	-1.00839		1.02056	-0.41129
		0.000849918	0.01903		0.02733	-1.00854		1.02477	-0.40959
		0.000851198	0.0254		0.02737	-1.00869		1.02901	-0.40789
		0.000852478	0.01903		0.02742	-1.00884		1.03326	-0.4062
		0.000853758	-0.02555		0.02746	-1.00898		1.03753	-0.4045
		0.000855038	-0.01282		0.0275	-1.00913		1.04182	-0.4028
		0.000856318	0.01903		0.02754	-1.00927		1.04612	-0.4011
		0.000857598	0.01903		0.02758	-1.00942		1.05045	-0.39941
		0.000858878	0.03177		0.02762	-1.00956		1.05479	-0.39771
		0.000860158	-0.01282		0.02767	-1.0097		1.05914	-0.39602
		0.000861438	0.03177		0.02771	-1.00984		1.06352	-0.39433
		0.000862718	0.03177		0.02775	-1.00999		1.06792	-0.39263
		0.000863998	0.0445		0.02779	-1.01013		1.07233	-0.39094
		0.000865278	0.05087		0.02783	-1.01027		1.07676	-0.38925
		0.000866558	0.03814		0.02788	-1.0104		1.08121	-0.38756
		0.000867838	0.0445		0.02792	-1.01054		1.08568	-0.38587
		0.000869118	0.05087		0.02796	-1.01068		1.09016	-0.38418
		0.000870398	0.03177		0.028	-1.01082		1.09467	-0.3825
		0.000871678	0.00629		0.02805	-1.01095		1.09919	-0.38081
		0.000872958	-0.01282		0.02809	-1.01109		1.10373	-0.37913
		0.000874238	0.03814		0.02813	-1.01122		1.10829	-0.37744
		0.000875518	0.03177		0.02817	-1.01136		1.11287	-0.37576
		0.000876798	0.0445		0.02822	-1.01149		1.11747	-0.37408
		0.000878078	0.07635		0.02826	-1.01162		1.12209	-0.3724
		0.000879358	0.03177		0.0283	-1.01176		1.12673	-0.37072
		0.000880638	0.03814		0.02834	-1.01189		1.13138	-0.36904
		0.000881918	0.03177		0.02839	-1.01202		1.13606	-0.36736
		0.000883198	0.03814		0.02843	-1.01215		1.14075	-0.36569
		0.000884478	-0.00645		0.02847	-1.01228		1.14547	-0.36402
		0.000885758	-7.82228e-05		0.02852	-1.01241		1.1502	-0.36234
		0.000887038	0.01903		0.02856	-1.01253		1.15495	-0.36067
		0.000888318	-0.02555		0.0286	-1.01266		1.15972	-0.359
		0.000889598	-0.00645		0.02865	-1.01279		1.16452	-0.35734
		0.000890878	0.01903		0.02869	-1.01291		1.16933	-0.35567
		0.000892158	-0.00645		0.02873	-1.01304		1.17416	-0.35401
		0.000893438	-7.82228e-05		0.02878	-1.01316		1.17901	-0.35234
		0.000894718	-7.82228e-05		0.02882	-1.01329		1.18388	-0.35068
		0.000895998	0.0254		0.02886	-1.01341		1.18878	-0.34902
		0.000897278	0.00629		0.02891	-1.01353		1.19369	-0.34737
		0.000898558	-0.00645		0.02895	-1.01366		1.19862	-0.34571
		0.000899838	0.00629		0.029	-1.01378		1.20357	-0.34406
		0.000901118	0.03814		0.02904	-1.0139		1.20855	-0.3424
		0.000902398	-0.01919		0.02908	-1.01402		1.21354	-0.34075
		0.000903678	0.00629		0.02913	-1.01414		1.21856	-0.3391
		0.000904958	0.00629		0.02917	-1.01426		1.22359	-0.33746
		0.000906238	-7.82228e-05		0.02922	-1.01438		1.22865	-0.33581
		0.000907518	-0.01919		0.02926	-1.01449		1.23373	-0.33417
		0.000908798	0.0254		0.0293	-1.01461		1.23882	-0.33253
		0.000910078	-0.00645		0.02935	-1.01473		1.24394	-0.33089
		0.000911358	0.0254		0.02939	-1.01484		1.24908	-0.32925
		0.000912638	0.00629		0.02944	-1.01496		1.25424	-0.32762
		0.000913918	0.00629		0.02948	-1.01507		1.25943	-0.32599
		0.000915198	-0.01282		0.02953	-1.01519		1.26463	-0.32436
		0.000916478	0.00629		0.02957	-1.0153		1.26986	-0.32273
		0.000917758	-0.02555		0.02962	-1.01541		1.2751	-0.3211
		0.000919038	-0.00645		0.02966	-1.01552		1.28037	-0.31948
		0.000920318	0.01903		0.02971	-1.01563		1.28566	-0.31786
		0.000921598	0.00629		0.02975	-1.01575		1.29098	-0.31624
		0.000922878	0.01903		0.0298	-1.01586		1.29631	-0.31462
		0.000924158	-0.00645		0.02984	-1.01597		1.30167	-0.31301
		0.000925438	0.00629		0.02989	-1.01607		1.30705	-0.3114
		0.000926718	0.03814		0.02993	-1.01618		1.31245	-0.30979
		0.000927998	0.03177		0.02998	-1.01629		1.31787	-0.30818
		0.000929278	0.03814		0.03002	-1.0164		1.32332	-0.30658
		0.000930558	0.0254		0.03007	-1.0165		1.32878	-0.30498
		0.000931838	-0.01282		0.03011	-1.01661		1.33428	-0.30338
		0.000933118	0.0254		0.03016	-1.01672		1.33979	-0.30179
		0.000934398	-0.00645		0.03021	-1.01682		1.34532	-0.30019
		0.000935678	0.0254		0.03025	-1.01692		1.35088	-0.2986
		0.000936958	0.01903		0.0303	-1.01703		1.35647	-0.29702
		0.000938238	-7.82228e-05		0.03034	-1.01713		1.36207	-0.29543
		0.000939518	-0.00645		0.03039	-1.01723		1.3677	-0.29385
		0.000940798	-0.01919		0.03044	-1.01733		1.37335	-0.29227
		0.000942078	-0.02555		0.03048	-1.01744		1.37903	-0.29069
		0.000943358	0.01903		0.03053	-1.01754		1.38472	-0.28912
		0.000944638	0.03177		0.03057	-1.01764		1.39045	-0.28755
		0.000945918	0.0254		0.03062	-1.01774		1.39619	-0.28598
		0.000947198	-7.82228e-05		0.03067	-1.01784		1.40196	-0.28442
		0.000948478	0.03177		0.03071	-1.01793		1.40775	-0.28286
		0.000949758	0.03814		0.03076	-1.01803		1.41357	-0.2813
		0.000951038	0.0445		0.03081	-1.01813		1.41941	-0.27975
		0.000952318	0.00629		0.03085	-1.01823		1.42528	-0.27819
		0.000953598	0.00629		0.0309	-1.01832		1.43117	-0.27665
		0.000954878	0.01903		0.03095	-1.01842		1.43708	-0.2751
		0.000956158	-0.01282		0.03099	-1.01851		1.44302	-0.27356
		0.000957438	-0.03192		0.03104	-1.01861		1.44898	-0.27202
		0.000958718	-0.01919		0.03109	-1.0187		1.45497	-0.27048
		0.000959998	0.0254		0.03114	-1.01879		1.46098	-0.26895
		0.000961278	0.01903		0.03118	-1.01889		1.46702	-0.26742
		0.000962558	-0.01282		0.03123	-1.01898		1.47308	-0.2659
		0.000963838	-0.01919		0.03128	-1.01907		1.47917	-0.26438
		0.000965118	-0.02555		0.03132	-1.01916		1.48528	-0.26286
		0.000966398	-0.00645		0.03137	-1.01925		1.49142	-0.26134
		0.000967678	-0.00645		0.03142	-1.01934		1.49758	-0.25983
		0.000968958	-7.82228e-05		0.03147	-1.01943		1.50377	-0.25833
		0.000970238	-7.82228e-05		0.03152	-1.01952		1.50998	-0.25682
		0.000971518	0.00629		0.03156	-1.01961		1.51622	-0.25532
		0.000972798	-7.82228e-05		0.03161	-1.0197		1.52249	-0.25383
		0.000974078	0.0254		0.03166	-1.01979		1.52878	-0.25233
		0.000975358	-0.00645		0.03171	-1.01987		1.5351	-0.25084
		0.000976638	-7.82228e-05		0.03175	-1.01996		1.54144	-0.24936
		0.000977918	-0.01282		0.0318	-1.02005		1.54781	-0.24788
		0.000979198	-0.01282		0.03185	-1.02013		1.55421	-0.2464
		0.000980478	-0.00645		0.0319	-1.02022		1.56063	-0.24493
		0.000981758	0.01903		0.03195	-1.0203		1.56708	-0.24346
		0.000983038	-0.01282		0.032	-1.02038		1.57355	-0.24199
		0.000984318	-0.01919		0.03204	-1.02047		1.58005	-0.24053
		0.000985598	-0.01919		0.03209	-1.02055		1.58658	-0.23907
		0.000986878	0.01903		0.03214	-1.02063		1.59314	-0.23762
		0.000988158	-0.01919		0.03219	-1.02071		1.59972	-0.23617
		0.000989438	-0.0574		0.03224	-1.0208		1.60633	-0.23472
		0.000990718	-0.00645		0.03229	-1.02088		1.61297	-0.23328
		0.000991998	-0.01282		0.03234	-1.02096		1.61964	-0.23184
		0.000993278	-0.01919		0.03239	-1.02104		1.62633	-0.23041
		0.000994558	0.03177		0.03244	-1.02112		1.63305	-0.22898
		0.000995838	0.01903		0.03248	-1.0212		1.6398	-0.22756
		0.000997118	0.0445		0.03253	-1.02127		1.64657	-0.22614
		0.000998398	0.0254		0.03258	-1.02135		1.65338	-0.22472
		0.000999678	0.0445		0.03263	-1.02143		1.66021	-0.22331
		0.001	0.0445		0.03268	-1.02151		1.66707	-0.2219
		0.001	-7.82228e-05		0.03273	-1.02158		1.67396	-0.2205
		0.001	-0.00645		0.03278	-1.02166		1.68088	-0.2191
		0.001	0.01903		0.03283	-1.02174		1.68782	-0.21771
		0.00101	0.01903		0.03288	-1.02181		1.6948	-0.21632
		0.00101	0.03177		0.03293	-1.02189		1.7018	-0.21493
		0.00101	-0.01282		0.03298	-1.02196		1.70883	-0.21355
		0.00101	-0.00645		0.03303	-1.02203		1.71589	-0.21217
		0.00101	-0.01919		0.03308	-1.02211		1.72298	-0.2108
		0.00101	-0.00645		0.03313	-1.02218		1.7301	-0.20943
		0.00101	-0.00645		0.03318	-1.02225		1.73725	-0.20807
		0.00102	0.03814		0.03323	-1.02232		1.74443	-0.20671
		0.00102	0.03814		0.03328	-1.02239		1.75164	-0.20536
		0.00102	0.0254		0.03333	-1.02247		1.75888	-0.20401
		0.00102	-0.01919		0.03338	-1.02254		1.76615	-0.20267
		0.00102	-0.01919		0.03343	-1.02261		1.77344	-0.20133
		0.00102	-7.82228e-05		0.03348	-1.02268		1.78077	-0.2
		0.00102	0.01903		0.03353	-1.02275		1.78813	-0.19867
		0.00102	0.03177		0.03359	-1.02281		1.79552	-0.19734
		0.00103	-0.01282		0.03364	-1.02288		1.80294	-0.19602
		0.00103	-7.82228e-05		0.03369	-1.02295		1.81039	-0.19471
		0.00103	0.01903		0.03374	-1.02302		1.81787	-0.1934
		0.00103	0.01903		0.03379	-1.02308		1.82538	-0.19209
		0.00103	0.01903		0.03384	-1.02315		1.83292	-0.19079
		0.00103	-7.82228e-05		0.03389	-1.02322		1.8405	-0.1895
		0.00103	0.03177		0.03394	-1.02328		1.8481	-0.18821
		0.00103	0.01903		0.034	-1.02335		1.85574	-0.18692
		0.00104	-7.82228e-05		0.03405	-1.02341		1.86341	-0.18564
		0.00104	0.00629		0.0341	-1.02348		1.87111	-0.18437
		0.00104	-7.82228e-05		0.03415	-1.02354		1.87884	-0.1831
		0.00104	-0.01919		0.0342	-1.02361		1.8866	-0.18184
		0.00104	-0.01282		0.03425	-1.02367		1.8944	-0.18058
		0.00104	0.00629		0.03431	-1.02373		1.90223	-0.17932
		0.00104	0.0254		0.03436	-1.02379		1.91009	-0.17807
		0.00104	0.0254		0.03441	-1.02386		1.91798	-0.17683
		0.00105	0.06361		0.03446	-1.02392		1.92591	-0.17559
		0.00105	0.03177		0.03451	-1.02398		1.93386	-0.17436
		0.00105	0.03177		0.03457	-1.02404		1.94186	-0.17313
		0.00105	0.01903		0.03462	-1.0241		1.94988	-0.17191
		0.00105	-7.82228e-05		0.03467	-1.02416		1.95794	-0.17069
		0.00105	0.0254		0.03472	-1.02422		1.96603	-0.16948
		0.00105	0.00629		0.03478	-1.02428		1.97415	-0.16827
		0.00105	0.03177		0.03483	-1.02434		1.98231	-0.16707
		0.00106	-0.00645		0.03488	-1.0244		1.9905	-0.16587
		0.00106	0.01903		0.03493	-1.02445		1.99873	-0.16468
		0.00106	0.00629		0.03499	-1.02451		2.00699	-0.1635
		0.00106	0.0445		0.03504	-1.02457		2.01528	-0.16232
		0.00106	-7.82228e-05		0.03509	-1.02462		2.02361	-0.16114
		0.00106	-0.01282		0.03515	-1.02468		2.03197	-0.15997
		0.00106	-0.01282		0.0352	-1.02474		2.04036	-0.15881
		0.00106	0.01903		0.03525	-1.02479		2.0488	-0.15765
		0.00107	-7.82228e-05		0.03531	-1.02485		2.05726	-0.1565
		0.00107	-7.82228e-05		0.03536	-1.0249		2.06576	-0.15535
		0.00107	0.00629		0.03541	-1.02496		2.0743	-0.15421
		0.00107	0.0254		0.03547	-1.02501		2.08287	-0.15308
		0.00107	0.05087		0.03552	-1.02507		2.09148	-0.15195
		0.00107	0.0254		0.03558	-1.02512		2.10012	-0.15082
		0.00107	0.03814		0.03563	-1.02517		2.1088	-0.1497
		0.00108	0.03177		0.03568	-1.02522		2.11751	-0.14859
		0.00108	0.03814		0.03574	-1.02528		2.12626	-0.14748
		0.00108	-0.01919		0.03579	-1.02533		2.13505	-0.14638
		0.00108	0.01903		0.03585	-1.02538		2.14387	-0.14528
		0.00108	0.01903		0.0359	-1.02543		2.15273	-0.14419
		0.00108	-7.82228e-05		0.03596	-1.02548		2.16162	-0.14311
		0.00108	0.03814		0.03601	-1.02553		2.17056	-0.14203
		0.00108	-0.01282		0.03606	-1.02558		2.17953	-0.14095
		0.00109	0.01903		0.03612	-1.02563		2.18853	-0.13989
		0.00109	-7.82228e-05		0.03617	-1.02568		2.19758	-0.13882
		0.00109	0.00629		0.03623	-1.02573		2.20666	-0.13777
		0.00109	-0.01282		0.03628	-1.02578		2.21578	-0.13672
		0.00109	-7.82228e-05		0.03634	-1.02583		2.22493	-0.13567
		0.00109	0.03177		0.03639	-1.02588		2.23413	-0.13463
		0.00109	0.01903		0.03645	-1.02592		2.24336	-0.1336
		0.00109	-0.01282		0.0365	-1.02597		2.25263	-0.13257
		0.0011	0.03177		0.03656	-1.02602		2.26194	-0.13155
		0.0011	0.01903		0.03661	-1.02607		2.27128	-0.13053
		0.0011	0.00629		0.03667	-1.02611		2.28067	-0.12952
		0.0011	-7.82228e-05		0.03673	-1.02616		2.29009	-0.12852
		0.0011	0.0445		0.03678	-1.0262		2.29955	-0.12752
		0.0011	-7.82228e-05		0.03684	-1.02625		2.30906	-0.12653
		0.0011	-7.82228e-05		0.03689	-1.02629		2.3186	-0.12554
		0.0011	-0.00645		0.03695	-1.02634		2.32818	-0.12456
		0.00111	-7.82228e-05		0.03701	-1.02638		2.3378	-0.12359
		0.00111	-0.00645		0.03706	-1.02643		2.34746	-0.12262
		0.00111	-0.01282		0.03712	-1.02647		2.35716	-0.12165
		0.00111	0.01903		0.03717	-1.02652		2.3669	-0.1207
		0.00111	-0.01919		0.03723	-1.02656		2.37668	-0.11974
		0.00111	-0.01282		0.03729	-1.0266		2.3865	-0.1188
		0.00111	-0.00645		0.03734	-1.02664		2.39636	-0.11786
		0.00111	0.0254		0.0374	-1.02669		2.40627	-0.11692
		0.00112	0.03177		0.03746	-1.02673		2.41621	-0.116
		0.00112	0.0254		0.03751	-1.02677		2.42619	-0.11507
		0.00112	0.03814		0.03757	-1.02681		2.43622	-0.11416
		0.00112	0.06998		0.03763	-1.02685		2.44629	-0.11325
		0.00112	0.03177		0.03768	-1.02689		2.45639	-0.11234
		0.00112	-0.00645		0.03774	-1.02693		2.46654	-0.11144
		0.00112	-0.00645		0.0378	-1.02697		2.47674	-0.11055
		0.00113	0.00629		0.03786	-1.02701		2.48697	-0.10967
		0.00113	-0.00645		0.03791	-1.02705		2.49725	-0.10878
		0.00113	-0.02555		0.03797	-1.02709		2.50757	-0.10791
		0.00113	0.0254		0.03803	-1.02713		2.51793	-0.10704
		0.00113	0.05087		0.03809	-1.02717		2.52833	-0.10618
		0.00113	0.0445		0.03814	-1.02721		2.53878	-0.10532
		0.00113	0.05087		0.0382	-1.02725		2.54927	-0.10447
		0.00113	0.0254		0.03826	-1.02728		2.55981	-0.10362
		0.00114	0.00629		0.03832	-1.02732		2.57038	-0.10278
		0.00114	0.0254		0.03838	-1.02736		2.58101	-0.10195
		0.00114	0.01903		0.03843	-1.0274		2.59167	-0.10112
		0.00114	-7.82228e-05		0.03849	-1.02743		2.60238	-0.1003
		0.00114	-0.00645		0.03855	-1.02747		2.61313	-0.09948
		0.00114	0.03177		0.03861	-1.0275		2.62393	-0.09867
		0.00114	0.00629		0.03867	-1.02754		2.63477	-0.09787
		0.00114	0.03814		0.03873	-1.02758		2.64566	-0.09707
		0.00115	-0.01919		0.03878	-1.02761		2.65659	-0.09628
		0.00115	-7.82228e-05		0.03884	-1.02765		2.66757	-0.09549
		0.00115	-0.00645		0.0389	-1.02768		2.67859	-0.09471
		0.00115	-0.00645		0.03896	-1.02772		2.68966	-0.09394
		0.00115	0.01903		0.03902	-1.02775		2.70078	-0.09317
		0.00115	0.00629		0.03908	-1.02778		2.71194	-0.09241
		0.00115	-0.01282		0.03914	-1.02782		2.72314	-0.09165
		0.00115	-0.02555		0.0392	-1.02785		2.7344	-0.0909
		0.00116	0.00629		0.03926	-1.02788		2.7457	-0.09015
		0.00116	0.01903		0.03932	-1.02792		2.75704	-0.08941
		0.00116	0.0445		0.03938	-1.02795		2.76843	-0.08868
		0.00116	0.01903		0.03944	-1.02798		2.77987	-0.08795
		0.00116	0.03177		0.0395	-1.02801		2.79136	-0.08722
		0.00116	0.03177		0.03956	-1.02805		2.80289	-0.08651
		0.00116	0.03814		0.03962	-1.02808		2.81448	-0.0858
		0.00116	-0.01282		0.03968	-1.02811		2.82611	-0.08509
		0.00117	0.00629		0.03974	-1.02814		2.83779	-0.08439
		0.00117	-0.01919		0.0398	-1.02817		2.84951	-0.0837
		0.00117	-0.01919		0.03986	-1.0282		2.86129	-0.08301
		0.00117	-0.00645		0.03992	-1.02823		2.87311	-0.08233
		0.00117	-0.01282		0.03998	-1.02826		2.88498	-0.08165
		0.00117	0.03177		0.04004	-1.02829		2.8969	-0.08098
		0.00117	-7.82228e-05		0.0401	-1.02832		2.90887	-0.08031
		0.00118	-7.82228e-05		0.04016	-1.02835		2.92089	-0.07965
		0.00118	-7.82228e-05		0.04022	-1.02838		2.93296	-0.079
		0.00118	0.03177		0.04028	-1.02841		2.94508	-0.07835
		0.00118	0.0254		0.04034	-1.02844		2.95725	-0.07771
		0.00118	0.00629		0.0404	-1.02847		2.96947	-0.07707
		0.00118	0.0254		0.04047	-1.0285		2.98174	-0.07644
		0.00118	0.0254		0.04053	-1.02852		2.99406	-0.07581
		0.00118	-0.00645		0.04059	-1.02855		3.00644	-0.07519
		0.00119	-0.00645		0.04065	-1.02858		3.01886	-0.07458
		0.00119	0.00629		0.04071	-1.02861		3.03133	-0.07397
		0.00119	0.00629		0.04077	-1.02863		3.04386	-0.07336
		0.00119	0.01903		0.04083	-1.02866		3.05644	-0.07276
		0.00119	0.0254		0.0409	-1.02869		3.06907	-0.07217
		0.00119	-0.02555		0.04096	-1.02872		3.08175	-0.07158
		0.00119	0.00629		0.04102	-1.02874		3.09448	-0.071
		0.00119	0.01903		0.04108	-1.02877		3.10727	-0.07042
		0.0012	-0.01282		0.04115	-1.02879		3.12011	-0.06985
		0.0012	-0.00645		0.04121	-1.02882		3.133	-0.06928
		0.0012	-0.04466		0.04127	-1.02884		3.14595	-0.06872
		0.0012	-0.04466		0.04133	-1.02887		3.15895	-0.06817
		0.0012	-0.01282		0.0414	-1.0289		3.172	-0.06762
		0.0012	-7.82228e-05		0.04146	-1.02892		3.18511	-0.06707
		0.0012	-0.01282		0.04152	-1.02894		3.19827	-0.06653
		0.0012	0.00629		0.04158	-1.02897		3.21149	-0.066
		0.00121	-7.82228e-05		0.04165	-1.02899		3.22476	-0.06547
		0.00121	0.0254		0.04171	-1.02902		3.23808	-0.06494
		0.00121	0.06998		0.04177	-1.02904		3.25147	-0.06442
		0.00121	0.06998		0.04184	-1.02907		3.2649	-0.06391
		0.00121	0.06361		0.0419	-1.02909		3.27839	-0.0634
		0.00121	0.0254		0.04196	-1.02911		3.29194	-0.0629
		0.00121	0.00629		0.04203	-1.02914		3.30554	-0.0624
		0.00121	0.0445		0.04209	-1.02916		3.3192	-0.06191
		0.00122	0.03814		0.04215	-1.02918		3.33292	-0.06142
		0.00122	0.01903		0.04222	-1.0292		3.34669	-0.06093
		0.00122	0.01903		0.04228	-1.02923		3.36052	-0.06046
		0.00122	0.01903		0.04235	-1.02925		3.3744	-0.05998
		0.00122	0.0254		0.04241	-1.02927		3.38835	-0.05951
		0.00122	-0.00645		0.04248	-1.02929		3.40235	-0.05905
		0.00122	-0.0574		0.04254	-1.02931		3.41641	-0.05859
		0.00122	0.01903		0.0426	-1.02933		3.43053	-0.05814
		0.00123	0.01903		0.04267	-1.02936		3.4447	-0.05769
		0.00123	0.0445		0.04273	-1.02938		3.45894	-0.05725
		0.00123	0.0254		0.0428	-1.0294		3.47323	-0.05681
		0.00123	-7.82228e-05		0.04286	-1.02942		3.48758	-0.05637
		0.00123	-7.82228e-05		0.04293	-1.02944		3.50199	-0.05594
		0.00123	0.01903		0.04299	-1.02946		3.51646	-0.05552
		0.00123	-0.02555		0.04306	-1.02948		3.53099	-0.0551
		0.00124	0.03177		0.04312	-1.0295		3.54559	-0.05468
		0.00124	0.0445		0.04319	-1.02952		3.56024	-0.05427
		0.00124	0.0445		0.04325	-1.02954		3.57495	-0.05387
		0.00124	0.0445		0.04332	-1.02956		3.58972	-0.05347
		0.00124	0.00629		0.04339	-1.02958		3.60455	-0.05307
		0.00124	0.00629		0.04345	-1.0296		3.61945	-0.05268
		0.00124	0.03814		0.04352	-1.02961		3.6344	-0.05229
		0.00124	-7.82228e-05		0.04358	-1.02963		3.64942	-0.05191
		0.00125	0.03177		0.04365	-1.02965		3.6645	-0.05153
		0.00125	-0.01919		0.04372	-1.02967		3.67965	-0.05115
		0.00125	-0.04466		0.04378	-1.02969		3.69485	-0.05078
		0.00125	-0.00645		0.04385	-1.02971		3.71012	-0.05042
		0.00125	0.01903		0.04391	-1.02973		3.72545	-0.05006
		0.00125	0.0254		0.04398	-1.02974		3.74084	-0.0497
		0.00125	-0.01282		0.04405	-1.02976		3.7563	-0.04935
		0.00125	0.00629		0.04411	-1.02978		3.77182	-0.049
		0.00126	-0.01282		0.04418	-1.0298		3.78741	-0.04865
		0.00126	-0.00645		0.04425	-1.02981		3.80306	-0.04831
		0.00126	-0.01282		0.04432	-1.02983		3.81877	-0.04798
		0.00126	-0.00645		0.04438	-1.02985		3.83455	-0.04765
		0.00126	0.01903		0.04445	-1.02986		3.8504	-0.04732
		0.00126	0.00629		0.04452	-1.02988		3.86631	-0.047
		0.00126	-0.00645		0.04458	-1.0299		3.88229	-0.04668
		0.00126	-0.02555		0.04465	-1.02991		3.89833	-0.04636
		0.00127	-0.02555		0.04472	-1.02993		3.91444	-0.04605
		0.00127	-0.01919		0.04479	-1.02994		3.93061	-0.04574
		0.00127	-0.01919		0.04486	-1.02996		3.94686	-0.04544
		0.00127	-0.01919		0.04492	-1.02998		3.96316	-0.04514
		0.00127	-0.00645		0.04499	-1.02999		3.97954	-0.04484
		0.00127	-0.02555		0.04506	-1.03001		3.99599	-0.04455
		0.00127	0.01903		0.04513	-1.03002		4.0125	-0.04427
		0.00127	0.00629		0.0452	-1.03004		4.02908	-0.04398
		0.00128	0.03177		0.04527	-1.03005		4.04573	-0.0437
		0.00128	0.03177		0.04533	-1.03007		4.06245	-0.04343
		0.00128	-7.82228e-05		0.0454	-1.03008		4.07923	-0.04315
		0.00128	0.0254
		0.00128	-7.82228e-05
		0.00128	0.00629
		0.00128	-7.82228e-05
		0.00129	-7.82228e-05
		0.00129	0.0254
		0.00129	0.03177
		0.00129	0.0254
		0.00129	-7.82228e-05
		0.00129	0.03814
		0.00129	0.03814
		0.00129	-0.00645
		0.0013	0.0254
		0.0013	0.00629
		0.0013	0.01903
		0.0013	-7.82228e-05
		0.0013	0.0254
		0.0013	0.00629
		0.0013	-0.01282
		0.0013	-0.01282
		0.00131	0.00629
		0.00131	0.01903
		0.00131	0.03177
		0.00131	0.03177
		0.00131	-7.82228e-05
		0.00131	0.00629
		0.00131	0.0254
		0.00131	0.0445
		0.00132	0.0445
		0.00132	0.03177
		0.00132	0.0254
		0.00132	-0.02555
		0.00132	-0.01282
		0.00132	-7.82228e-05
		0.00132	-0.01919
		0.00132	-0.04466
		0.00133	-0.0574
		0.00133	-0.00645
		0.00133	-7.82228e-05
		0.00133	-0.01282
		0.00133	-0.00645
		0.00133	-0.00645
		0.00133	0.01903
		0.00134	-0.00645
		0.00134	0.03177
		0.00134	0.01903
		0.00134	0.0445
		0.00134	-7.82228e-05
		0.00134	0.00629
		0.00134	-7.82228e-05
		0.00134	-0.01282
		0.00135	0.01903
		0.00135	0.03177
		0.00135	0.03177
		0.00135	-0.01282
		0.00135	0.00629
		0.00135	0.03177
		0.00135	-0.00645
		0.00135	0.0254
		0.00136	0.0254
		0.00136	-7.82228e-05
		0.00136	-7.82228e-05
		0.00136	-0.00645
		0.00136	-0.03192
		0.00136	-0.03192
		0.00136	-0.01282
		0.00136	0.0254
		0.00137	-0.01282
		0.00137	0.0254
		0.00137	-7.82228e-05
		0.00137	0.00629
		0.00137	0.03177
		0.00137	0.03177
		0.00137	-7.82228e-05
		0.00137	0.0254
		0.00138	0.0254
		0.00138	-7.82228e-05
		0.00138	-7.82228e-05
		0.00138	-0.00645
		0.00138	0.0254
		0.00138	0.00629
		0.00138	-0.00645
		0.00138	-0.01282
		0.00139	-0.00645
		0.00139	-7.82228e-05
		0.00139	-0.00645
		0.00139	-0.03192
		0.00139	-0.04466
		0.00139	-0.02555
		0.00139	-0.03192
		0.0014	-0.02555
		0.0014	-0.02555
		0.0014	0.00629
		0.0014	0.00629
		0.0014	-0.01282
		0.0014	0.03177
		0.0014	-7.82228e-05
		0.0014	0.00629
		0.00141	0.05087
		0.00141	0.03814
		0.00141	0.0445
		0.00141	-7.82228e-05
		0.00141	0.00629
		0.00141	0.0254
		0.00141	0.01903
		0.00141	-0.01282
		0.00142	-0.01282
		0.00142	-0.02555
		0.00142	-0.03192
		0.00142	-0.03192
		0.00142	-0.07013
		0.00142	-0.07013
		0.00142	-0.03192
		0.00142	-0.0765
		0.00143	-0.0574
		0.00143	-0.04466
		0.00143	-0.03192
		0.00143	0.00629
		0.00143	-7.82228e-05
		0.00143	0.05087
		0.00143	0.06998
		0.00143	0.03814
		0.00144	0.03177
		0.00144	0.06361
		0.00144	0.0254
		0.00144	0.0254
		0.00144	0.01903
		0.00144	0.06361
		0.00144	0.0254
		0.00145	-7.82228e-05
		0.00145	0.03814
		0.00145	0.06361
		0.00145	0.06361
		0.00145	0.03177
		0.00145	0.03177
		0.00145	0.06361
		0.00145	0.0445
		0.00146	0.03177
		0.00146	0.0254
		0.00146	-7.82228e-05
		0.00146	0.05087
		0.00146	0.03814
		0.00146	0.05087
		0.00146	0.01903
		0.00146	0.03177
		0.00147	0.03177
		0.00147	0.01903
		0.00147	0.01903
		0.00147	0.03177
		0.00147	0.03177
		0.00147	0.0254
		0.00147	-0.01282
		0.00147	-7.82228e-05
		0.00148	0.01903
		0.00148	-7.82228e-05
		0.00148	0.0254
		0.00148	-7.82228e-05
		0.00148	0.0445
		0.00148	0.03177
		0.00148	0.01903
		0.00148	0.03814
		0.00149	-7.82228e-05
		0.00149	-0.01919
		0.00149	0.03177
		0.00149	-7.82228e-05
		0.00149	0.03177
		0.00149	-7.82228e-05
		0.00149	-0.04466
		0.0015	-0.02555
		0.0015	-0.03192
		0.0015	-0.00645
		0.0015	-0.00645
		0.0015	0.00629
		0.0015	-0.01282
		0.0015	0.01903
		0.0015	-0.01282
		0.00151	-0.01282
		0.00151	-0.03192
		0.00151	-0.02555
		0.00151	0.01903
		0.00151	0.03814
		0.00151	0.0254
		0.00151	0.03177
		0.00151	0.0445
		0.00152	0.0254
		0.00152	-0.02555
		0.00152	0.00629
		0.00152	-0.02555
		0.00152	-7.82228e-05
		0.00152	-7.82228e-05
		0.00152	0.05087
		0.00152	0.03814
		0.00153	0.03177
		0.00153	0.00629
		0.00153	-7.82228e-05
		0.00153	-0.00645
		0.00153	0.00629
		0.00153	-7.82228e-05
		0.00153	0.01903
		0.00153	-0.01919
		0.00154	-0.01282
		0.00154	-0.07013
		0.00154	-0.01919
		0.00154	-0.04466
		0.00154	-7.82228e-05
		0.00154	-7.82228e-05
		0.00154	0.0254
		0.00154	-0.00645
		0.00155	0.03814
		0.00155	0.03177
		0.00155	0.0254
		0.00155	0.03177
		0.00155	-0.00645
		0.00155	0.00629
		0.00155	0.0254
		0.00156	0.0254
		0.00156	-0.01282
		0.00156	-0.01282
		0.00156	-7.82228e-05
		0.00156	-0.02555
		0.00156	-0.01919
		0.00156	-0.01282
		0.00156	-7.82228e-05
		0.00157	0.01903
		0.00157	0.00629
		0.00157	0.03177
		0.00157	0.03177
		0.00157	-0.01282
		0.00157	-0.01919
		0.00157	-0.01919
		0.00157	-7.82228e-05
		0.00158	-0.02555
		0.00158	-0.01282
		0.00158	-0.01919
		0.00158	-7.82228e-05
		0.00158	0.00629
		0.00158	-0.01282
		0.00158	-0.01282
		0.00158	-0.01282
		0.00159	-0.01282
		0.00159	-7.82228e-05
		0.00159	-0.02555
		0.00159	-7.82228e-05
		0.00159	-0.04466
		0.00159	-0.01919
		0.00159	-0.01282
		0.00159	-0.01282
		0.0016	0.01903
		0.0016	0.03814
		0.0016	0.0445
		0.0016	0.07635
		0.0016	0.06998
		0.0016	0.0445
		0.0016	0.01903
		0.00161	0.01903
		0.00161	0.0445
		0.00161	0.0254
		0.00161	-0.00645
		0.00161	0.00629
		0.00161	0.00629
		0.00161	0.00629
		0.00161	0.00629
		0.00162	0.00629
		0.00162	-7.82228e-05
		0.00162	-0.00645
		0.00162	0.00629
		0.00162	-0.00645
		0.00162	0.0445
		0.00162	0.03814
		0.00162	0.01903
		0.00163	-7.82228e-05
		0.00163	-0.00645
		0.00163	-0.00645
		0.00163	-7.82228e-05
		0.00163	-0.0574
		0.00163	-7.82228e-05
		0.00163	0.03177
		0.00163	-0.00645
		0.00164	-7.82228e-05
		0.00164	-0.01282
		0.00164	0.01903
		0.00164	-0.01282
		0.00164	0.01903
		0.00164	-0.01282
		0.00164	0.00629
		0.00164	-0.00645
		0.00165	0.00629
		0.00165	0.01903
		0.00165	0.0254
		0.00165	0.00629
		0.00165	-0.02555
		0.00165	0.01903
		0.00165	-0.00645
		0.00166	-0.01919
		0.00166	-7.82228e-05
		0.00166	0.0254
		0.00166	0.03814
		0.00166	0.0254
		0.00166	0.00629
		0.00166	0.00629
		0.00166	0.01903
		0.00167	-0.00645
		0.00167	-7.82228e-05
		0.00167	0.03177
		0.00167	0.03177
		0.00167	0.03177
		0.00167	0.00629
		0.00167	-7.82228e-05
		0.00167	0.0445
		0.00168	0.03177
		0.00168	-7.82228e-05
		0.00168	-0.01282
		0.00168	0.00629
		0.00168	-0.00645
		0.00168	-0.01919
		0.00168	-0.00645
		0.00168	0.00629
		0.00169	-0.00645
		0.00169	-0.02555
		0.00169	-0.01282
		0.00169	0.00629
		0.00169	-7.82228e-05
		0.00169	0.0445
		0.00169	-7.82228e-05
		0.00169	-0.02555
		0.0017	-0.01282
		0.0017	0.01903
		0.0017	0.0254
		0.0017	-0.00645
		0.0017	0.03177
		0.0017	0.06998
		0.0017	0.00629
		0.0017	0.01903
		0.00171	0.03177
		0.00171	-7.82228e-05
		0.00171	0.0254
		0.00171	-0.01282
		0.00171	-0.01919
		0.00171	-0.03192
		0.00171	-7.82228e-05
		0.00172	0.01903
		0.00172	-0.02555
		0.00172	-0.01282
		0.00172	-0.02555
		0.00172	-0.03192
		0.00172	-0.01282
		0.00172	-0.04466
		0.00172	-7.82228e-05
		0.00173	-7.82228e-05
		0.00173	-0.02555
		0.00173	0.00629
		0.00173	0.03814
		0.00173	0.03814
		0.00173	-0.00645
		0.00173	-7.82228e-05
		0.00173	0.03177
		0.00174	-7.82228e-05
		0.00174	-0.00645
		0.00174	-0.01282
		0.00174	-0.01919
		0.00174	-0.02555
		0.00174	-0.03192
		0.00174	-0.06377
		0.00174	-0.03192
		0.00175	-7.82228e-05
		0.00175	-0.01282
		0.00175	-0.00645
		0.00175	0.03177
		0.00175	0.01903
		0.00175	-0.01919
		0.00175	-0.00645
		0.00175	-0.03192
		0.00176	-7.82228e-05
		0.00176	-0.01282
		0.00176	-0.01282
		0.00176	-7.82228e-05
		0.00176	-0.01919
		0.00176	0.00629
		0.00176	-7.82228e-05
		0.00177	-0.01282
		0.00177	-0.03192
		0.00177	-7.82228e-05
		0.00177	-0.01282
		0.00177	-0.02555
		0.00177	-0.02555
		0.00177	-0.03192
		0.00177	-0.00645
		0.00178	-0.01282
		0.00178	-0.02555
		0.00178	0.01903
		0.00178	-0.00645
		0.00178	0.00629
		0.00178	-7.82228e-05
		0.00178	0.00629
		0.00178	-0.02555
		0.00179	-0.02555
		0.00179	-0.00645
		0.00179	0.00629
		0.00179	-0.01282
		0.00179	-0.00645
		0.00179	-0.01919
		0.00179	-7.82228e-05
		0.00179	-7.82228e-05
		0.0018	0.00629
		0.0018	-7.82228e-05
		0.0018	-7.82228e-05
		0.0018	-0.01282
		0.0018	-0.01282
		0.0018	-0.01919
		0.0018	-0.01919
		0.0018	-0.04466
		0.00181	-7.82228e-05
		0.00181	-0.01282
		0.00181	-0.01282
		0.00181	0.00629
		0.00181	-0.02555
		0.00181	-0.03192
		0.00181	-0.03192
		0.00182	-7.82228e-05
		0.00182	-0.00645
		0.00182	0.01903
		0.00182	-7.82228e-05
		0.00182	0.01903
		0.00182	-7.82228e-05
		0.00182	-0.03192
		0.00182	-0.05103
		0.00183	-0.0574
		0.00183	-0.01919
		0.00183	-0.01282
		0.00183	-0.00645
		0.00183	0.01903
		0.00183	0.01903
		0.00183	-0.02555
		0.00183	-0.00645
		0.00184	0.01903
		0.00184	0.01903
		0.00184	-0.00645
		0.00184	-0.01282
		0.00184	-0.02555
		0.00184	-0.01919
		0.00184	-7.82228e-05
		0.00184	-0.01282
		0.00185	-7.82228e-05
		0.00185	0.03177
		0.00185	-0.00645
		0.00185	-0.01282
		0.00185	0.00629
		0.00185	0.03177
		0.00185	0.03177
		0.00185	0.01903
		0.00186	-7.82228e-05
		0.00186	0.00629
		0.00186	-0.01282
		0.00186	0.00629
		0.00186	0.03814
		0.00186	0.01903
		0.00186	0.01903
		0.00186	0.0254
		0.00187	-0.01282
		0.00187	-0.04466
		0.00187	-7.82228e-05
		0.00187	-0.01919
		0.00187	-7.82228e-05
		0.00187	-0.02555
		0.00187	-7.82228e-05
		0.00188	0.00629
		0.00188	-0.00645
		0.00188	0.0445
		0.00188	0.0445
		0.00188	0.05087
		0.00188	0.03177
		0.00188	0.05087
		0.00188	0.0254
		0.00189	0.0254
		0.00189	-0.01282
		0.00189	-0.03192
		0.00189	-0.01919
		0.00189	-7.82228e-05
		0.00189	0.00629
		0.00189	0.03177
		0.00189	0.03177
		0.0019	-7.82228e-05
		0.0019	-7.82228e-05
		0.0019	-0.00645
		0.0019	0.03177
		0.0019	0.00629
		0.0019	0.00629
		0.0019	0.00629
		0.0019	0.0254
		0.00191	-0.01282
		0.00191	-0.03192
		0.00191	-0.01282
		0.00191	-0.03192
		0.00191	-0.00645
		0.00191	-0.01919
		0.00191	-0.00645
		0.00191	-0.02555
		0.00192	0.0254
		0.00192	-0.00645
		0.00192	-0.03192
		0.00192	-0.05103
		0.00192	-0.02555
		0.00192	-0.01919
		0.00192	-0.02555
		0.00193	-0.01919
		0.00193	-0.02555
		0.00193	-0.04466
		0.00193	-0.03192
		0.00193	-0.01919
		0.00193	-0.01919
		0.00193	-0.00645
		0.00193	-7.82228e-05
		0.00194	0.01903
		0.00194	0.01903
		0.00194	-0.00645
		0.00194	-0.01282
		0.00194	-0.01282
		0.00194	-0.03192
		0.00194	-0.03192
		0.00194	-0.06377
		0.00195	-0.05103
		0.00195	-7.82228e-05
		0.00195	0.0254
		0.00195	0.0254
		0.00195	0.05087
		0.00195	0.0445
		0.00195	0.0254
		0.00195	-0.01282
		0.00196	0.0254
		0.00196	0.03814
		0.00196	-7.82228e-05
		0.00196	0.03814
		0.00196	0.00629
		0.00196	-7.82228e-05
		0.00196	-7.82228e-05
		0.00196	-0.01282
		0.00197	-0.03192
		0.00197	-0.01282
		0.00197	0.01903
		0.00197	0.0254
		0.00197	0.01903
		0.00197	0.03814
		0.00197	0.03177
		0.00198	-0.02555
		0.00198	-0.04466
		0.00198	-7.82228e-05
		0.00198	-0.01919
		0.00198	0.03177
		0.00198	0.00629
		0.00198	-7.82228e-05
		0.00198	-7.82228e-05
		0.00199	-0.01282
		0.00199	-7.82228e-05
		0.00199	-0.01282
		0.00199	-0.04466
		0.00199	-0.02555
		0.00199	-0.01919
		0.00199	-7.82228e-05
		0.00199	0.03177
		0.002	-7.82228e-05
		0.002	-0.01282
		0.002	-0.00645
		0.002	-0.02555
		0.002	0.01903
		0.002	0.00629
		0.002	0.00629
		0.002	-0.00645
		0.00201	-7.82228e-05
		0.00201	0.01903
		0.00201	0.05087
		0.00201	-7.82228e-05
		0.00201	0.0254
		0.00201	0.03177
		0.00201	0.03814
		0.00201	0.00629
		0.00202	0.01903
		0.00202	-0.00645
		0.00202	0.00629
		0.00202	0.01903
		0.00202	-0.03192
		0.00202	-0.01919
		0.00202	0.0254
		0.00202	-0.01282
		0.00203	0.0445
		0.00203	0.03177
		0.00203	-7.82228e-05
		0.00203	0.00629
		0.00203	-7.82228e-05
		0.00203	-0.01919
		0.00203	-0.01919
		0.00204	0.00629
		0.00204	0.01903
		0.00204	-0.00645
		0.00204	0.03177
		0.00204	-7.82228e-05
		0.00204	-0.04466
		0.00204	-0.04466
		0.00204	-0.00645
		0.00205	-0.01282
		0.00205	0.03177
		0.00205	0.01903
		0.00205	0.0254
		0.00205	0.0254
		0.00205	-0.02555
		0.00205	-7.82228e-05
		0.00205	-0.01919
		0.00206	-0.04466
		0.00206	-0.00645
		0.00206	-0.02555
		0.00206	-0.03192
		0.00206	-0.01919
		0.00206	0.01903
		0.00206	0.03177
		0.00206	-0.01282
		0.00207	-7.82228e-05
		0.00207	0.0254
		0.00207	-0.00645
		0.00207	0.0254
		0.00207	-7.82228e-05
		0.00207	-0.03192
		0.00207	-0.01919
		0.00207	-0.04466
		0.00208	0.00629
		0.00208	0.0445
		0.00208	0.0445
		0.00208	-7.82228e-05
		0.00208	0.00629
		0.00208	-0.02555
		0.00208	0.01903
		0.00209	0.0254
		0.00209	0.0254
		0.00209	0.01903
		0.00209	-0.02555
		0.00209	-0.01919
		0.00209	0.01903
		0.00209	-0.02555
		0.00209	0.0254
		0.0021	-7.82228e-05
		0.0021	-0.01919
		0.0021	-0.04466
		0.0021	-0.00645
		0.0021	-0.02555
		0.0021	-0.00645
		0.0021	-0.01282
		0.0021	-0.00645
		0.00211	-7.82228e-05
		0.00211	-0.01282
		0.00211	-0.01282
		0.00211	-0.01282
		0.00211	0.0254
		0.00211	-0.03192
		0.00211	-0.00645
		0.00211	-0.0574
		0.00212	-7.82228e-05
		0.00212	-0.02555
		0.00212	-0.02555
		0.00212	0.00629
		0.00212	-0.04466
		0.00212	-0.03192
		0.00212	0.00629
		0.00212	0.01903
		0.00213	-0.04466
		0.00213	-0.02555
		0.00213	-0.0765
		0.00213	-0.0765
		0.00213	-0.01919
		0.00213	-0.01282
		0.00213	-0.01919
		0.00214	0.0254
		0.00214	0.03177
		0.00214	0.00629
		0.00214	-0.01919
		0.00214	-0.01919
		0.00214	0.00629
		0.00214	0.03177
		0.00214	-7.82228e-05
		0.00215	-0.03192
		0.00215	0.00629
		0.00215	-0.02555
		0.00215	-0.04466
		0.00215	-0.00645
		0.00215	-7.82228e-05
		0.00215	-0.00645
		0.00215	0.0254
		0.00216	0.03177
		0.00216	-0.01282
		0.00216	0.01903
		0.00216	-0.01282
		0.00216	-0.01282
		0.00216	-0.03192
		0.00216	-0.00645
		0.00216	-0.03192
		0.00217	-0.03192
		0.00217	-0.01282
		0.00217	-0.01282
		0.00217	0.0254
		0.00217	0.00629
		0.00217	-0.01919
		0.00217	0.00629
		0.00217	-0.03192
		0.00218	-0.02555
		0.00218	-0.00645
		0.00218	-0.01919
		0.00218	0.0445
		0.00218	0.0254
		0.00218	0.03177
		0.00218	-0.00645
		0.00218	-0.00645
		0.00219	0.0254
		0.00219	0.03814
		0.00219	0.0254
		0.00219	0.00629
		0.00219	0.03814
		0.00219	0.00629
		0.00219	0.0445
		0.0022	0.0254
		0.0022	-0.01282
		0.0022	-0.03192
		0.0022	-0.02555
		0.0022	0.01903
		0.0022	-7.82228e-05
		0.0022	0.00629
		0.0022	0.0254
		0.00221	-7.82228e-05
		0.00221	-7.82228e-05
		0.00221	-0.01282
		0.00221	-0.01282
		0.00221	-7.82228e-05
		0.00221	-0.00645
		0.00221	0.0254
		0.00221	-7.82228e-05
		0.00222	0.03814
		0.00222	0.0254
		0.00222	-0.00645
		0.00222	-0.01919
		0.00222	-0.01919
		0.00222	-0.03192
		0.00222	-0.02555
		0.00222	-0.05103
		0.00223	-0.06377
		0.00223	-0.04466
		0.00223	-0.0574
		0.00223	-0.00645
		0.00223	-0.05103
		0.00223	-0.04466
		0.00223	-0.03192
		0.00223	-0.01282
		0.00224	-0.01919
		0.00224	-7.82228e-05
		0.00224	0.0254
		0.00224	-0.0574
		0.00224	-0.02555
		0.00224	-0.02555
		0.00224	-0.02555
		0.00225	0.00629
		0.00225	-0.00645
		0.00225	0.01903
		0.00225	-7.82228e-05
		0.00225	-0.01919
		0.00225	-0.0574
		0.00225	-0.02555
		0.00225	-0.01919
		0.00226	-0.01919
		0.00226	-0.01282
		0.00226	-0.01282
		0.00226	0.01903
		0.00226	0.01903
		0.00226	-0.01282
		0.00226	0.01903
		0.00226	-7.82228e-05
		0.00227	0.01903
		0.00227	0.01903
		0.00227	-0.00645
		0.00227	0.03177
		0.00227	0.01903
		0.00227	0.01903
		0.00227	-7.82228e-05
		0.00227	0.03177
		0.00228	0.00629
		0.00228	-0.00645
		0.00228	0.03177
		0.00228	0.03814
		0.00228	0.01903
		0.00228	-0.04466
		0.00228	-0.01919
		0.00228	-0.00645
		0.00229	0.0254
		0.00229	-0.04466
		0.00229	-0.00645
		0.00229	-0.00645
		0.00229	-0.00645
		0.00229	-0.02555
		0.00229	-0.01919
		0.0023	-0.04466
		0.0023	-0.01282
		0.0023	-7.82228e-05
		0.0023	0.0254
		0.0023	-0.00645
		0.0023	-0.01282
		0.0023	-7.82228e-05
		0.0023	0.05087
		0.00231	0.03177
		0.00231	0.03814
		0.00231	0.03177
		0.00231	-0.01282
		0.00231	0.01903
		0.00231	0.01903
		0.00231	-0.01282
		0.00231	-0.00645
		0.00232	-0.00645
		0.00232	-0.01282
		0.00232	0.03177
		0.00232	0.00629
		0.00232	0.03177
		0.00232	-0.02555
		0.00232	-0.00645
		0.00232	0.03177
		0.00233	0.03177
		0.00233	0.01903
		0.00233	-7.82228e-05
		0.00233	0.00629
		0.00233	0.0254
		0.00233	-0.01282
		0.00233	-0.02555
		0.00233	-0.01919
		0.00234	-7.82228e-05
		0.00234	-7.82228e-05
		0.00234	0.00629
		0.00234	-0.00645
		0.00234	0.01903
		0.00234	0.03177
		0.00234	-0.01282
		0.00234	-0.00645
		0.00235	-0.00645
		0.00235	-0.00645
		0.00235	0.01903
		0.00235	-7.82228e-05
		0.00235	-0.01282
		0.00235	0.01903
		0.00235	0.01903
		0.00236	-0.01282
		0.00236	-7.82228e-05
		0.00236	0.01903
		0.00236	0.0254
		0.00236	0.0445
		0.00236	0.0254
		0.00236	-0.00645
		0.00236	-0.00645
		0.00237	-0.01282
		0.00237	-0.02555
		0.00237	-0.00645
		0.00237	-0.05103
		0.00237	-7.82228e-05
		0.00237	0.00629
		0.00237	0.0254
		0.00237	-7.82228e-05
		0.00238	0.00629
		0.00238	-0.02555
		0.00238	-0.01919
		0.00238	-0.03192
		0.00238	-0.00645
		0.00238	-0.02555
		0.00238	-0.02555
		0.00238	-0.01919
		0.00239	-7.82228e-05
		0.00239	-7.82228e-05
		0.00239	-0.01282
		0.00239	-0.00645
		0.00239	-0.01282
		0.00239	-7.82228e-05
		0.00239	-0.01919
		0.00239	-0.01282
		0.0024	-0.01282
		0.0024	-0.05103
		0.0024	-0.01282
		0.0024	0.01903
		0.0024	-0.00645
		0.0024	-0.01282
		0.0024	-7.82228e-05
		0.00241	0.01903
		0.00241	0.01903
		0.00241	-0.00645
		0.00241	-7.82228e-05
		0.00241	0.00629
		0.00241	-0.00645
		0.00241	-7.82228e-05
		0.00241	-7.82228e-05
		0.00242	-0.00645
		0.00242	-7.82228e-05
		0.00242	-0.01282
		0.00242	-0.00645
		0.00242	0.01903
		0.00242	-0.01282
		0.00242	-0.00645
		0.00242	-0.05103
		0.00243	-0.00645
		0.00243	-0.02555
		0.00243	-0.04466
		0.00243	-0.02555
		0.00243	-0.02555
		0.00243	-0.0574
		0.00243	-0.01282
		0.00243	-0.00645
		0.00244	-0.03192
		0.00244	-0.03192
		0.00244	-0.03192
		0.00244	-0.02555
		0.00244	-7.82228e-05
		0.00244	0.0445
		0.00244	0.01903
		0.00244	0.01903
		0.00245	0.03814
		0.00245	0.0254
		0.00245	-0.01282
		0.00245	-0.05103
		0.00245	-0.01919
		0.00245	-0.00645
		0.00245	-0.01919
		0.00246	-0.01282
		0.00246	-0.01282
		0.00246	0.03177
		0.00246	0.03814
		0.00246	-7.82228e-05
		0.00246	-0.00645
		0.00246	-7.82228e-05
		0.00246	0.00629
		0.00247	0.00629
		0.00247	-0.01919
		0.00247	0.06998
		0.00247	-0.01282
		0.00247	0.06361
		0.00247	-7.82228e-05
		0.00247	0.01903
		0.00247	-7.82228e-05
		0.00248	0.03177
		0.00248	0.03177
		0.00248	0.00629
		0.00248	-7.82228e-05
		0.00248	0.06361
		0.00248	0.0445
		0.00248	-7.82228e-05
		0.00248	-7.82228e-05
		0.00249	0.03177
		0.00249	0.0254
		0.00249	0.01903
		0.00249	-0.01282
		0.00249	-0.00645
		0.00249	-0.02555
		0.00249	-0.02555
		0.00249	-0.01919
		0.0025	-0.01282
		0.0025	-0.03192
		0.0025	-0.01282
		0.0025	-0.03192
		0.0025	-0.02555
		0.0025	0.01903
		0.0025	-0.01282
		0.0025	-0.00645
		0.00251	0.0254
		0.00251	0.01903
		0.00251	0.00629
		0.00251	-0.02555
		0.00251	-0.04466
		0.00251	-0.03192
		0.00251	-0.02555
		0.00252	-0.02555
		0.00252	-0.01919
		0.00252	-0.01282
		0.00252	-0.02555
		0.00252	0.0254
		0.00252	0.01903
		0.00252	-0.01282
		0.00252	0.0254
		0.00253	-0.01282
		0.00253	-0.02555
		0.00253	-0.03192
		0.00253	-0.01282
		0.00253	0.0254
		0.00253	-0.00645
		0.00253	-7.82228e-05
		0.00253	0.05087
		0.00254	0.0254
		0.00254	0.0254
		0.00254	0.03177
		0.00254	0.01903
		0.00254	-7.82228e-05
		0.00254	0.0254
		0.00254	-0.00645
		0.00254	-7.82228e-05
		0.00255	-7.82228e-05
		0.00255	-7.82228e-05
		0.00255	-0.00645
		0.00255	0.0254
		0.00255	-0.02555
		0.00255	-0.01282
		0.00255	-0.01282
		0.00255	0.01903
		0.00256	0.00629
[truncated: 17,324 more rows]

## Sheet: Fig. 5d
Fig. 5d
			Transient absorbtion spectra at selected wavelength			Fit of experimental data
		Time, s	410 nm	530 nm	550 nm	410 nm	530 nm	550 nm
		5e-07	-0.00285	-0.00808	0.01138	-0.00202	-0.00719	0.0128
		5.125e-07	-0.0013599999999999999	-0.0054600000000000004	0.01379	-0.00201	-0.0072	0.01278
		5.25e-07	-0.0013599999999999999	-0.006959999999999999	0.01218	-0.002	-0.007209999999999999	0.012759999999999999
		5.375e-07	-0.00335	-0.00733	0.01258	-0.00198	-0.007209999999999999	0.012740000000000001
		5.5e-07	-0.0026	-0.00621	0.01178	-0.00197	-0.00722	0.01272
		5.625e-07	-0.00335	-0.006959999999999999	0.01017	-0.00196	-0.0072299999999999994	0.0127
		5.75e-07	-0.0013599999999999999	-0.006959999999999999	0.014190000000000001	-0.00195	-0.007240000000000001	0.01268
		5.875e-07	-0.0031	-0.00808	0.01178	-0.0019399999999999999	-0.00725	0.01266
		6e-07	-0.0026	-0.006959999999999999	0.01138	-0.0019199999999999998	-0.007259999999999999	0.01265
		6.125e-07	-0.0016	-0.0050799999999999994	0.01057	-0.0019100000000000002	-0.00727	0.012629999999999999
		6.25e-07	-0.000605	-0.0054600000000000004	0.01339	-0.0019	-0.00727	0.01261
		6.375e-07	-0.0013599999999999999	-0.006959999999999999	0.01379	-0.0018899999999999998	-0.00728	0.01259
		6.5e-07	-0.00285	-0.006959999999999999	0.01057	-0.0018800000000000002	-0.0072900000000000005	0.01257
		6.625e-07	-0.000105	-0.0035700000000000003	0.01218	-0.00186	-0.0073	0.01255
		6.75e-07	-0.0016	-0.0054600000000000004	0.01379	-0.00185	-0.00731	0.01253
		6.875e-07	-0.0016	-0.00882	0.01218	-0.0018399999999999998	-0.00731	0.01252
		7e-07	-0.0011099999999999999	-0.006959999999999999	0.01218	-0.00183	-0.00732	0.0125
		7.1875e-07	-0.00173	-0.00882	0.01278	-0.0018100000000000002	-0.00734	0.01247
		7.4375e-07	-0.0027300000000000002	-0.009009999999999999	0.01238	-0.00179	-0.00735	0.012440000000000001
		7.6875e-07	-0.0016	-0.007890000000000001	0.01399	-0.0017699999999999999	-0.007370000000000001	0.0124
		7.9375e-07	-0.0016	-0.0077	0.01218	-0.00175	-0.007379999999999999	0.01237
		8.1875e-07	-0.00135	-0.00677	0.012980000000000002	-0.00172	-0.0074	0.01234
		8.4375e-07	-0.00073	-0.0071400000000000005	0.01138	-0.0017	-0.007409999999999999	0.0123
		8.6875e-07	-0.00047999999999999996	-0.007520000000000001	0.01198	-0.00168	-0.00743	0.01227
		8.9375e-07	-0.00173	-0.00808	0.010579999999999999	-0.0016600000000000002	-0.00744	0.012240000000000001
		9.1875e-07	-0.000605	-0.00677	0.01057	-0.00164	-0.00746	0.0122
		9.4375e-07	-0.0013599999999999999	-0.00658	0.01138	-0.00162	-0.00747	0.01217
		9.6875e-07	-0.00173	-0.00602	0.01258	-0.0016	-0.007490000000000001	0.01214
		9.9375e-07	-0.0011099999999999999	-0.00639	0.01379	-0.00158	-0.0075	0.01211
		1.0187e-06	-0.00123	-0.00621	0.012980000000000002	-0.00156	-0.007520000000000001	0.01208
		1.0437e-06	-0.0011099999999999999	-0.00677	0.012980000000000002	-0.0015400000000000001	-0.007529999999999999	0.01205
		1.0687e-06	-0.00248	-0.00826	0.01198	-0.0015199999999999999	-0.00755	0.01202
		1.0937e-06	-0.00198	-0.007890000000000001	0.01138	-0.0015	-0.007559999999999999	0.01199
		1.1188e-06	-0.00173	-0.00808	0.012790000000000001	-0.00148	-0.00758	0.01196
		1.1438e-06	-0.00098	-0.0077	0.01238	-0.00146	-0.00759	0.01193
		1.1688e-06	-0.00185	-0.007890000000000001	0.01018	-0.00144	-0.0076	0.0119
		1.1938e-06	-0.0011099999999999999	-0.00826	0.01057	-0.0014199999999999998	-0.00762	0.01188
		1.2187e-06	-0.00223	-0.00733	0.00997	-0.0014	-0.00763	0.01185
		1.2437e-06	-0.00148	-0.006959999999999999	0.01077	-0.0013800000000000002	-0.007640000000000001	0.01182
		1.2687e-06	-0.00223	-0.00882	0.011170000000000001	-0.00137	-0.007659999999999999	0.01179
		1.2937e-06	-0.00198	-0.0071400000000000005	0.01198	-0.00135	-0.007670000000000001	0.011770000000000001
		1.3188e-06	-0.0013599999999999999	-0.006959999999999999	0.01339	-0.00133	-0.007679999999999999	0.01174
		1.3438e-06	-0.00047999999999999996	-0.00808	0.01258	-0.00131	-0.0077	0.01171
		1.3688e-06	-0.0021	-0.00826	0.01138	-0.0012900000000000001	-0.00771	0.01169
		1.3937e-06	-0.00098	-0.0071400000000000005	0.01218	-0.00128	-0.00772	0.01166
		1.4187e-06	-0.0021	-0.009009999999999999	0.01138	-0.00126	-0.00774	0.011640000000000001
		1.4437e-06	-0.00173	-0.0092	0.01238	-0.00124	-0.00775	0.011609999999999999
		1.4687e-06	-0.00035499999999999996	-0.006959999999999999	0.01278	-0.00122	-0.0077599999999999995	0.01158
		1.4938e-06	-0.000479	-0.007520000000000001	0.01078	-0.00121	-0.00777	0.011559999999999999
		1.5188e-06	-0.00248	-0.0077	0.01198	-0.00119	-0.007790000000000001	0.01154
		1.5438e-06	-0.00248	-0.0071400000000000005	0.01258	-0.00117	-0.0078	0.01151
		1.5688e-06	-0.00123	-0.00658	0.01158	-0.00116	-0.007809999999999999	0.01149
		1.5937e-06	-0.00185	-0.0071400000000000005	0.011170000000000001	-0.00114	-0.00782	0.01146
		1.6187e-06	-0.00173	-0.00845	0.01097	-0.00112	-0.00783	0.01144
		1.6437e-06	-0.00148	-0.007890000000000001	0.011170000000000001	-0.0011099999999999999	-0.00785	0.01142
		1.6687e-06	-0.00173	-0.00733	0.011170000000000001	-0.00109	-0.007859999999999999	0.01139
		1.6938e-06	-0.00010400000000000001	-0.00826	0.01198	-0.00108	-0.00787	0.01137
		1.7188e-06	-0.000605	-0.00826	0.01077	-0.00106	-0.00788	0.01135
		1.7438e-06	-0.0008550000000000001	-0.007890000000000001	0.01097	-0.0010400000000000001	-0.007890000000000001	0.01133
		1.7688e-06	-0.00073	-0.00845	0.01138	-0.00103	-0.0079	0.011309999999999999
		1.7937e-06	-0.0021	-0.007890000000000001	0.01138	-0.00101	-0.00792	0.011290000000000001
		1.8187e-06	-0.00123	-0.00864	0.011170000000000001	-0.00099803	-0.00793	0.01126
		1.8437e-06	-0.0011099999999999999	-0.00845	0.01198	-0.00098288	-0.007940000000000001	0.01124
		1.8687e-06	-0.00185	-0.009009999999999999	0.011179999999999999	-0.00096784	-0.00795	0.01122
		1.8938e-06	-0.00123	-0.009009999999999999	0.01057	-0.00095293	-0.00796	0.0112
		1.9188e-06	-0.00098	-0.00864	0.01238	-0.00093813	-0.00797	0.011179999999999999
		1.9437e-06	-0.00173	-0.00938	0.011170000000000001	-0.00092345	-0.00798	0.01116
		1.9687e-06	-0.00173	-0.00808	0.01077	-0.00090888	-0.00799	0.01114
		1.9938e-06	-0.0013599999999999999	-0.00845	0.01077	-0.00089442	-0.008	0.01112
		2.0187000000000003e-06	-0.0008550000000000001	-0.00733	0.009770000000000001	-0.00088007	-0.008020000000000001	0.0111
		2.0438e-06	-0.00047999999999999996	-0.00733	0.00997	-0.00086584	-0.008029999999999999	0.01108
		2.0687e-06	-0.00098	-0.00639	0.011179999999999999	-0.00085171	-0.00804	0.011059999999999999
		2.0937999999999998e-06	-0.00098	-0.00733	0.01318	-0.00083768	-0.00805	0.011040000000000001
		2.1313e-06	8.3102e-05	-0.00808	0.01057	-0.00081684	-0.00806	0.01102
		2.1812999999999998e-06	-0.000542	-0.007890000000000001	0.01178	-0.00078942	-0.00808	0.01098
		2.2313e-06	-0.00047999999999999996	-0.00882	0.011479999999999999	-0.00076239	-0.0081	0.01094
		2.2812e-06	-0.00035499999999999996	-0.00882	0.01007	-0.00073575	-0.00812	0.01091
		2.3312000000000002e-06	-0.000792	-0.0091	0.01188	-0.00070949	-0.008140000000000001	0.01087
		2.3812e-06	-0.000542	-0.00864	0.01178	-0.0006836	-0.008159999999999999	0.01084
		2.4312e-06	-0.00035499999999999996	-0.00864	0.011179999999999999	-0.00065807	-0.00818	0.0108
		2.4813e-06	-0.000605	-0.00798	0.01098	-0.00063288	-0.0082	0.01077
		2.5313e-06	-0.000417	-0.00836	0.01077	-0.00060804	-0.00822	0.010740000000000001
		2.5812999999999997e-06	-0.000292	-0.00836	0.01087	-0.00058353	-0.00824	0.010709999999999999
		2.6313e-06	-0.000543	-0.00836	0.011170000000000001	-0.00055934	-0.00826	0.01068
		2.6812e-06	-0.000417	-0.0078	0.01037	-0.00053546	-0.00828	0.01065
		2.7312e-06	0.000271	-0.00985	0.01078	-0.00051189	-0.00829	0.010620000000000001
		2.7812e-06	-0.00035499999999999996	-0.00826	0.01037	-0.00048861	-0.00831	0.01059
		2.8313e-06	-0.00035499999999999996	-0.00742	0.01017	-0.00046563	-0.008329999999999999	0.01056
		2.8813e-06	-0.000167	-0.0078	0.01037	-0.00044292	-0.00835	0.01053
		2.9312999999999998e-06	-0.000542	-0.007890000000000001	0.010879999999999999	-0.00042049	-0.00836	0.0105
		2.9813e-06	-0.00010400000000000001	-0.00873	0.01108	-0.00039833	-0.00838	0.01048
		3.0312e-06	-0.000167	-0.00938	0.010579999999999999	-0.00037643	-0.0084	0.01045
		3.0812000000000002e-06	-0.00022999999999999998	-0.00817	0.01077	-0.00035479	-0.00842	0.01042
		3.1312e-06	-0.000667	-0.00882	0.01128	-0.00033339	-0.00843	0.0104
		3.1812e-06	2.0361e-05	-0.0091	0.01077	-0.00031223	-0.00845	0.01037
		3.2313e-06	-4.1368999999999996e-05	-0.00882	0.00907	-0.00029130000000000003	-0.008459999999999999	0.01035
		3.2813e-06	-0.000167	-0.00864	0.01017	-0.00027061	-0.00848	0.010320000000000001
		3.3312999999999998e-06	-0.00022999999999999998	-0.00845	0.00987	-0.00025014	-0.0085	0.0103
		3.3813e-06	-0.000292	-0.007890000000000001	0.01087	-0.00022988	-0.00851	0.01027
		3.4312e-06	-0.000292	-0.00826	0.01057	-0.00020984	-0.00853	0.01025
		3.4812000000000002e-06	0.000271	-0.00864	0.00957	-0.00018999999999999998	-0.00854	0.01023
		3.5312e-06	-0.000167	-0.0091	0.01097	-0.00017036	-0.00856	0.010209999999999999
		3.5812e-06	-0.00041600000000000003	-0.00892	0.009770000000000001	-0.00015092	-0.00857	0.01018
		3.6313e-06	-0.000605	-0.0071400000000000005	0.01057	-0.00013167	-0.00859	0.010159999999999999
		3.6813e-06	-0.000291	-0.009009999999999999	0.01037	-0.00011261	-0.0086	0.01014
		3.7312999999999997e-06	-0.00035499999999999996	-0.00854	0.01007	-9.3731e-05	-0.008620000000000001	0.01012
		3.7813e-06	-0.00073	-0.00948	0.01017	-7.5027e-05	-0.00863	0.0101
		3.8312e-06	-0.000543	-0.00985	0.01018	-5.6496e-05	-0.00865	0.01008
		3.8813e-06	0.000272	-0.00873	0.01007	-3.8134e-05	-0.00866	0.01006
		3.9312e-06	-0.000917	-0.00938	0.01027	-1.9936e-05	-0.00868	0.01004
		3.9813e-06	0.000522	-0.00864	0.01068	-1.8987000000000001e-06	-0.00869	0.010020000000000001
		4.0312000000000005e-06	0.000397	-0.009009999999999999	0.00937	1.5982e-05	-0.008709999999999999	0.01
		4.0813e-06	0.000584	-0.00817	0.01078	3.371e-05	-0.00872	0.00998
		4.1312e-06	0.000459	-0.00845	0.01047	5.1288999999999996e-05	-0.00873	0.00996
		4.1812e-06	-0.000417	-0.009290000000000001	0.01158	6.8723e-05	-0.00875	0.009940000000000001
		4.2313e-06	2.1084e-05	-0.00845	0.00957	8.6015e-05	-0.008759999999999999	0.00992
		4.2812e-06	-4.2091e-05	-0.01022	0.00937	0.00010317	-0.00878	0.009909999999999999
		4.3313e-06	2.0975e-05	-0.009290000000000001	0.01037	0.00012019	-0.008790000000000001	0.009890000000000001
		4.3812e-06	-0.000479	-0.00864	0.008870000000000001	0.00013707	-0.0088	0.00987
		4.4313e-06	-0.000605	-0.0078	0.01007	0.00015383	-0.00882	0.00985
		4.4812e-06	0.000146	-0.00854	0.01097	0.00017046	-0.00883	0.00984
		4.5313e-06	0.000459	-0.00854	0.01097	0.00018697	-0.00884	0.00982
		4.5813e-06	0.000522	-0.00808	0.01077	0.00020335	-0.00886	0.0098
		4.6312e-06	-0.00035499999999999996	-0.0092	0.00957	0.00021962	-0.008870000000000001	0.00978
		4.6812999999999995e-06	0.0007099999999999999	-0.00836	0.009470000000000001	0.00023578	-0.008879999999999999	0.009770000000000001
		4.7312e-06	0.000584	-0.00836	0.01057	0.00025182	-0.00889	0.00975
		4.7813e-06	0.000397	-0.009009999999999999	0.009170000000000001	0.00026775	-0.00891	0.00974
		4.8312000000000004e-06	0.000584	-0.00975	0.00937	0.00028358	-0.00892	0.00972
		4.8813e-06	0.000459	-0.00845	0.009770000000000001	0.0002993	-0.00893	0.0097
		4.9563e-06	0.000178	-0.00896	0.01022	0.00032269	-0.00895	0.00968
		5.0563e-06	0.000459	-0.00999	0.00957	0.00035354	-0.00898	0.00965
		5.1562e-06	0.00042800000000000005	-0.009890000000000001	0.00992	0.000384	-0.009000000000000001	0.00962
		5.2562e-06	0.00020800000000000001	-0.0085	0.009770000000000001	0.0004141	-0.00903	0.009590000000000001
		5.3562e-06	0.000272	-0.009290000000000001	0.00962	0.00044386	-0.00905	0.009559999999999999
		5.4562e-06	0.000553	-0.009290000000000001	0.00892	0.00047328	-0.00907	0.00953
		5.5563e-06	0.00115	-0.00966	0.01072	0.00050238	-0.0091	0.00951
		5.6563e-06	0.000397	-0.0092	0.01022	0.00053118	-0.00912	0.00948
		5.7563e-06	0.000867	-0.00878	0.00937	0.00055968	-0.00914	0.00945
		5.8563e-06	0.000586	-0.009340000000000001	0.00907	0.0005878999999999999	-0.009170000000000001	0.00943
		5.9562e-06	0.000678	-0.00957	0.00843	0.00061584	-0.00919	0.0094
		6.0562e-06	0.00011399999999999999	-0.00859	0.00962	0.00064353	-0.00921	0.00938
		6.1562000000000005e-06	0.000992	-0.0091	0.00927	0.00067097	-0.00924	0.00935
		6.2562e-06	0.00131	-0.01022	0.00932	0.00069816	-0.00926	0.00933
		6.3563e-06	0.00109	-0.00882	0.00962	0.00072512	-0.00928	0.0093
		6.4563e-06	0.000334	-0.00808	0.00897	0.00075185	-0.0093	0.00928
		6.5563e-06	0.000616	-0.01022	0.00958	0.00077837	-0.00932	0.00925
		6.6563e-06	0.0014	-0.00957	0.00927	0.00080467	-0.00935	0.00923
		6.7562e-06	0.00131	-0.00938	0.00912	0.00083078	-0.00937	0.00921
		6.8562e-06	0.000898	-0.009290000000000001	0.00922	0.00085668	-0.00939	0.00919
		6.9562e-06	0.000679	-0.009009999999999999	0.00967	0.0008824	-0.00941	0.00916
		7.0563e-06	0.000741	-0.00933	0.00907	0.00090793	-0.00943	0.00914
		7.1562999999999996e-06	0.000616	-0.009290000000000001	0.00843	0.00093329	-0.00945	0.00912
		7.2563e-06	0.00134	-0.0098	0.00932	0.00095847	-0.009470000000000001	0.0091
		7.3563e-06	0.00112	-0.00952	0.00972	0.00098348	-0.00949	0.00908
		7.4562e-06	0.00105	-0.01036	0.00912	0.00101	-0.00951	0.00905
		7.5562e-06	0.00175	-0.009940000000000001	0.00867	0.00103	-0.00953	0.00903
		7.6562e-06	0.000553	-0.00933	0.00868	0.00106	-0.00955	0.009009999999999999
		7.7563e-06	0.00112	-0.00915	0.00912	0.00108	-0.00957	0.00899
		7.8562e-06	0.00042800000000000005	-0.01031	0.00882	0.0011099999999999999	-0.009590000000000001	0.00897
		7.9563e-06	0.0012699999999999999	-0.01008	0.008329999999999999	0.0011300000000000001	-0.009609999999999999	0.00895
		8.0562e-06	0.0009289999999999999	-0.009609999999999999	0.00863	0.00115	-0.00963	0.00893
		8.1563e-06	0.00118	-0.00873	0.00813	0.00118	-0.00965	0.00891
		8.2563e-06	0.000773	-0.00966	0.00847	0.0012	-0.00967	0.00889
		8.3562e-06	0.000867	-0.010029999999999999	0.00868	0.00123	-0.00969	0.008870000000000001
		8.4563e-06	0.00131	-0.009290000000000001	0.00847	0.00125	-0.00971	0.00885
		8.5562e-06	0.0015	-0.009890000000000001	0.00882	0.0012699999999999999	-0.009729999999999999	0.00883
		8.6563e-06	0.0012699999999999999	-0.00975	0.00828	0.0013	-0.00975	0.00881
		8.7562e-06	0.00109	-0.01027	0.00877	0.00132	-0.009770000000000001	0.0088
		8.8563e-06	0.00118	-0.01013	0.00907	0.00134	-0.00979	0.00878
		8.9562e-06	0.00118	-0.00933	0.00882	0.0013599999999999999	-0.00981	0.008759999999999999
		9.0562e-06	0.00149	-0.00952	0.00838	0.00139	-0.00983	0.008740000000000001
		9.1563e-06	0.00206	-0.01027	0.00828	0.00141	-0.00984	0.00872
		9.2562e-06	0.00137	-0.00952	0.00912	0.00143	-0.009859999999999999	0.0087
		9.3563e-06	0.00115	-0.01082	0.00927	0.00145	-0.00988	0.00868
		9.4562e-06	0.00134	-0.00971	0.00852	0.00148	-0.0099	0.00867
		9.5563e-06	0.00168	-0.01022	0.00897	0.0015	-0.00992	0.00865
		9.6562e-06	0.0017800000000000001	-0.01059	0.00892	0.0015199999999999999	-0.009940000000000001	0.00863
		9.7562e-06	0.0012699999999999999	-0.0098	0.008579999999999999	0.0015400000000000001	-0.00996	0.00861
		9.856299999999999e-06	0.00128	-0.009890000000000001	0.00892	0.00156	-0.00997	0.0086
		9.9562e-06	0.00109	-0.01031	0.008579999999999999	0.00159	-0.00999	0.008579999999999999
		1.0056e-05	0.00134	-0.00966	0.00852	0.00161	-0.01001	0.00856
		1.0156e-05	0.00149	-0.009890000000000001	0.00892	0.0016300000000000002	-0.010029999999999999	0.00854
		1.0256e-05	0.00146	-0.01091	0.00813	0.00165	-0.01005	0.00853
		1.0355999999999999e-05	0.0018399999999999998	-0.01031	0.00898	0.0016699999999999998	-0.01006	0.00851
		1.0456e-05	0.00203	-0.01031	0.00843	0.0016899999999999999	-0.01008	0.008490000000000001
		1.0606e-05	0.0015300000000000001	-0.01022	0.00868	0.00173	-0.01011	0.00847
		1.0806e-05	0.00186	-0.00996	0.00825	0.0017699999999999999	-0.01014	0.00843
		1.1006e-05	0.00215	-0.01034	0.0081	0.0018100000000000002	-0.01018	0.0084
		1.1205999999999999e-05	0.0019199999999999998	-0.00999	0.00892	0.00185	-0.010209999999999999	0.00837
		1.1405999999999999e-05	0.00179	-0.01008	0.0083	0.0018899999999999998	-0.01024	0.008329999999999999
		1.1605999999999999e-05	0.0020399999999999997	-0.009940000000000001	0.0083	0.00193	-0.01028	0.0083
		1.1805999999999998e-05	0.00193	-0.01027	0.007679999999999999	0.00197	-0.01031	0.00827
		1.2006e-05	0.00175	-0.0105	0.00835	0.00201	-0.01034	0.00824
		1.2206e-05	0.0020399999999999997	-0.01068	0.00795	0.00205	-0.01037	0.00821
		1.2406e-05	0.00227	-0.01015	0.0081	0.00209	-0.010409999999999999	0.00818
		1.2606e-05	0.00187	-0.01036	0.00815	0.00213	-0.010440000000000001	0.008140000000000001
		1.2805999999999999e-05	0.00209	-0.0104	0.0088	0.00217	-0.01047	0.00811
		1.3005999999999999e-05	0.00201	-0.01017	0.0084	0.00221	-0.0105	0.00808
		1.3205999999999999e-05	0.0020800000000000003	-0.0102	0.00785	0.00225	-0.01053	0.00805
		1.3405999999999998e-05	0.0025	-0.010709999999999999	0.008	0.00229	-0.01057	0.008020000000000001
		1.3606e-05	0.00244	-0.01043	0.00845	0.00232	-0.0106	0.00799
		1.3806e-05	0.00225	-0.01087	0.00785	0.00236	-0.01063	0.00797
		1.4006e-05	0.00225	-0.010409999999999999	0.00783	0.0024	-0.01066	0.007940000000000001
		1.4206e-05	0.00225	-0.01085	0.0081	0.00243	-0.01069	0.007909999999999999
		1.4405999999999999e-05	0.0025	-0.009940000000000001	0.00755	0.00247	-0.01072	0.00788
		1.4605999999999999e-05	0.00271	-0.011359999999999999	0.0079	0.00251	-0.01075	0.00785
		1.4805999999999999e-05	0.00236	-0.010029999999999999	0.00731	0.0025399999999999997	-0.01078	0.00782
		1.5005999999999998e-05	0.00285	-0.01078	0.0081	0.0025800000000000003	-0.01081	0.0078
		1.5206e-05	0.00256	-0.01087	0.00795	0.0026100000000000003	-0.01084	0.00777
		1.5405999999999998e-05	0.00237	-0.01075	0.00731	0.00265	-0.01086	0.00774
		1.5606e-05	0.00255	-0.01066	0.00785	0.00268	-0.01089	0.00771
		1.5805999999999997e-05	0.00228	-0.01168	0.00748	0.0027199999999999998	-0.010920000000000001	0.007690000000000001
		1.6006e-05	0.00285	-0.01103	0.00785	0.00275	-0.01095	0.007659999999999999
		1.6206e-05	0.00281	-0.01119	0.00755	0.00279	-0.01098	0.00763
		1.6406e-05	0.00307	-0.01099	0.0079	0.00282	-0.011000000000000001	0.00761
		1.6606e-05	0.00267	-0.01094	0.007409999999999999	0.00286	-0.01103	0.00758
		1.6805999999999998e-05	0.00285	-0.011309999999999999	0.00763	0.0028899999999999998	-0.011059999999999999	0.007559999999999999
		1.7006e-05	0.003	-0.01094	0.007259999999999999	0.00292	-0.011090000000000001	0.007529999999999999
		1.7205999999999998e-05	0.00283	-0.01103	0.00746	0.00296	-0.01111	0.007509999999999999
		1.7406e-05	0.0030800000000000003	-0.01043	0.0076	0.00299	-0.01114	0.00748
		1.7606e-05	0.00293	-0.01115	0.008329999999999999	0.00302	-0.01116	0.00746
		1.7806e-05	0.00305	-0.01126	0.00763	0.00305	-0.01119	0.00743
		1.8006e-05	0.00263	-0.01089	0.00798	0.00309	-0.01122	0.007409999999999999
		1.8205999999999998e-05	0.0038299999999999996	-0.011359999999999999	0.006959999999999999	0.00312	-0.01124	0.007379999999999999
		1.8406e-05	0.0033399999999999997	-0.0111	0.007379999999999999	0.00315	-0.01127	0.007359999999999999
		1.8605999999999998e-05	0.0032600000000000003	-0.01122	0.00686	0.00318	-0.011290000000000001	0.00733
		1.8806e-05	0.00321	-0.01103	0.007409999999999999	0.00321	-0.01132	0.00731
		1.9006e-05	0.00337	-0.01163	0.0069299999999999995	0.00324	-0.011340000000000001	0.0072900000000000005
		1.9206e-05	0.00297	-0.01119	0.00773	0.0032700000000000003	-0.01137	0.007259999999999999
		1.9406e-05	0.0032600000000000003	-0.0114	0.00663	0.0033	-0.01139	0.007240000000000001
		1.9605999999999998e-05	0.0031899999999999997	-0.01112	0.0070799999999999995	0.0033299999999999996	-0.01142	0.00722
		1.9806e-05	0.00343	-0.011359999999999999	0.006690000000000001	0.00336	-0.01144	0.0072
		2.0005999999999998e-05	0.00345	-0.0115	0.00728	0.00339	-0.01146	0.00717
		2.0206e-05	0.0035600000000000002	-0.01119	0.00686	0.0034200000000000003	-0.01149	0.00715
		2.0405999999999997e-05	0.0034799999999999996	-0.01119	0.00658	0.00345	-0.01151	0.00713
		2.0606e-05	0.0033	-0.011590000000000001	0.006959999999999999	0.0034799999999999996	-0.01153	0.007109999999999999
		2.0806e-05	0.00345	-0.0114	0.007409999999999999	0.00351	-0.011559999999999999	0.0070799999999999995
		2.1006e-05	0.00349	-0.01145	0.00703	0.0035399999999999997	-0.01158	0.0070599999999999994
		2.1206e-05	0.0034	-0.01205	0.0070799999999999995	0.0035700000000000003	-0.0116	0.00704
		2.1405999999999998e-05	0.00359	-0.0114	0.00698	0.0036	-0.01163	0.00702
		2.1606e-05	0.00364	-0.01212	0.007209999999999999	0.0036299999999999995	-0.01165	0.006999999999999999
		2.1906e-05	0.0036	-0.01169	0.00655	0.00367	-0.01168	0.0069700000000000005
		2.2306e-05	0.004379999999999999	-0.01183	0.007490000000000001	0.00372	-0.01172	0.0069299999999999995
		2.2706e-05	0.0033399999999999997	-0.011640000000000001	0.00665	0.0037799999999999995	-0.011770000000000001	0.00688
		2.3106e-05	0.00396	-0.01166	0.00673	0.0038299999999999996	-0.01181	0.006840000000000001
		2.3505999999999998e-05	0.00399	-0.0116	0.00683	0.0038799999999999998	-0.01185	0.006809999999999999
		2.3905999999999998e-05	0.00395	-0.011770000000000001	0.0069099999999999995	0.00394	-0.011890000000000001	0.00677
		2.4306e-05	0.00386	-0.0119	0.00688	0.00399	-0.01193	0.00673
		2.4706e-05	0.00405	-0.01195	0.00685	0.00404	-0.01198	0.006690000000000001
		2.5e-05	0.00432	-0.01217	0.00692	0.004079999999999999	-0.012	0.006659999999999999
		2.5106e-05	0.00385	-0.01175	0.006690000000000001	0.00409	-0.01201	0.00665
		2.5506e-05	0.00435	-0.01188	0.00675	0.00414	-0.01205	0.00662
		2.5906e-05	0.00409	-0.01227	0.00624	0.00419	-0.01209	0.00658
		2.6306e-05	0.00421	-0.01176	0.006379999999999999	0.00424	-0.01213	0.00655
		2.6705999999999998e-05	0.00425	-0.01185	0.00617	0.00428	-0.01217	0.006509999999999999
		2.7105999999999998e-05	0.00413	-0.01199	0.00617	0.00433	-0.0122	0.00648
		2.7506e-05	0.004379999999999999	-0.01205	0.00632	0.004379999999999999	-0.012240000000000001	0.00644
		2.7906e-05	0.00418	-0.01206	0.006520000000000001	0.00442	-0.01227	0.006409999999999999
		2.8306e-05	0.004370000000000001	-0.01184	0.006229999999999999	0.00447	-0.01231	0.006379999999999999
		2.8706e-05	0.00458	-0.01257	0.00646	0.00451	-0.01234	0.00635
		2.9106e-05	0.00484	-0.01253	0.00618	0.00456	-0.01238	0.0063100000000000005
		2.9506e-05	0.0043100000000000005	-0.01265	0.00647	0.0046	-0.01241	0.00628
		2.9905999999999998e-05	0.00443	-0.012329999999999999	0.00589	0.00464	-0.012440000000000001	0.00625
		3.0305999999999997e-05	0.0047799999999999995	-0.01247	0.0061200000000000004	0.00469	-0.01248	0.006220000000000001
		3.0706e-05	0.00466	-0.01267	0.00566	0.00473	-0.01251	0.00619
		3.1105999999999997e-05	0.00496	-0.01237	0.00625	0.00477	-0.01254	0.0061600000000000005
		3.1506e-05	0.00496	-0.012329999999999999	0.00588	0.00481	-0.01257	0.00613
		3.1905999999999996e-05	0.0049299999999999995	-0.01235	0.00572	0.00485	-0.0126	0.00611
		3.2306e-05	0.00503	-0.01273	0.00569	0.00489	-0.012629999999999999	0.0060799999999999995
		3.2706e-05	0.00503	-0.01255	0.00609	0.0049299999999999995	-0.01266	0.00605
		3.3106e-05	0.0051	-0.01261	0.00609	0.0049700000000000005	-0.01269	0.00602
		3.3506e-05	0.0051600000000000005	-0.0127	0.00618	0.0050100000000000006	-0.01272	0.006
		3.3906e-05	0.00495	-0.01257	0.00562	0.00504	-0.01275	0.0059700000000000005
		3.4306e-05	0.00486	-0.01315	0.00592	0.0050799999999999994	-0.01278	0.00594
		3.4705999999999996e-05	0.00525	-0.012819999999999998	0.00604	0.00512	-0.0128	0.00592
		3.5106e-05	0.00541	-0.01275	0.00595	0.0051600000000000005	-0.012830000000000001	0.00589
		3.5506e-05	0.00524	-0.012709999999999999	0.00536	0.00519	-0.01286	0.00587
		3.5906e-05	0.00541	-0.01264	0.00572	0.005229999999999999	-0.01288	0.00584
		3.6306e-05	0.00541	-0.012709999999999999	0.00548	0.00526	-0.01291	0.0058200000000000005
		3.6706e-05	0.00533	-0.01256	0.00577	0.0053	-0.01293	0.0058
		3.7106e-05	0.00488	-0.01316	0.00602	0.00533	-0.01296	0.00577
		3.7505999999999996e-05	0.00541	-0.013069999999999998	0.00603	0.00536	-0.01299	0.00575
		3.7906e-05	0.005520000000000001	-0.01316	0.00551	0.0054	-0.013009999999999999	0.00573
		3.8306e-05	0.00543	-0.013000000000000001	0.0059299999999999995	0.00543	-0.013040000000000001	0.00571
		3.8706e-05	0.00583	-0.01355	0.00576	0.0054600000000000004	-0.013059999999999999	0.005679999999999999
		3.9106e-05	0.00533	-0.01289	0.0057399999999999994	0.0055	-0.013080000000000001	0.00566
		3.9506e-05	0.00555	-0.01296	0.00503	0.005529999999999999	-0.01311	0.00564
		3.9906e-05	0.005520000000000001	-0.013080000000000001	0.00558	0.00556	-0.013130000000000001	0.00562
		4.0306e-05	0.00575	-0.01316	0.00572	0.0055899999999999995	-0.01315	0.0056
		4.0706e-05	0.00571	-0.013430000000000001	0.00579	0.00562	-0.01317	0.00558
		4.1106e-05	0.0055	-0.0133	0.0055	0.00565	-0.0132	0.00556
		4.1506000000000005e-05	0.00573	-0.01314	0.00541	0.005679999999999999	-0.013219999999999999	0.00554
		4.1906e-05	0.00585	-0.01325	0.00484	0.00571	-0.01324	0.005520000000000001
		4.2306000000000005e-05	0.0058	-0.01293	0.0057799999999999995	0.0057399999999999994	-0.01326	0.0055
		4.2706e-05	0.00572	-0.01324	0.00555	0.00577	-0.013280000000000002	0.00548
		4.3106000000000004e-05	0.0059	-0.013430000000000001	0.00539	0.0058	-0.0133	0.0054600000000000004
		4.350600000000001e-05	0.00583	-0.01311	0.0055	0.00583	-0.013319999999999999	0.0054399999999999995
		4.3906e-05	0.006	-0.01344	0.00556	0.00586	-0.013340000000000001	0.00543
		4.4506000000000004e-05	0.00599	-0.01335	0.0052	0.0059	-0.013369999999999998	0.0054
		4.5306e-05	0.00611	-0.013430000000000001	0.00524	0.00595	-0.01341	0.00536
		4.6106e-05	0.00581	-0.01342	0.00545	0.00601	-0.01345	0.00533
		4.6906e-05	0.00566	-0.01354	0.00558	0.00606	-0.01349	0.0053
		4.7706e-05	0.0060799999999999995	-0.01372	0.00541	0.00611	-0.013519999999999999	0.00526
		4.8506000000000006e-05	0.0061200000000000004	-0.013669999999999998	0.00535	0.0061600000000000005	-0.01356	0.005229999999999999
		4.9306000000000005e-05	0.00606	-0.01365	0.00488	0.00621	-0.013590000000000001	0.0052
		5e-05	0.0066099999999999996	-0.01366	0.00532	0.00625	-0.013619999999999998	0.00518
		5.0106000000000004e-05	0.00627	-0.013919999999999998	0.00543	0.00626	-0.013619999999999998	0.00517
		5.0906000000000004e-05	0.00635	-0.013630000000000001	0.00532	0.0063	-0.01366	0.00514
		5.1706e-05	0.00636	-0.01378	0.00509	0.00635	-0.01369	0.00512
		5.2506e-05	0.00644	-0.01376	0.00524	0.00639	-0.01372	0.00509
		5.3306e-05	0.00656	-0.01401	0.00485	0.00644	-0.01375	0.00506
		5.410600000000001e-05	0.00655	-0.01395	0.00504	0.00648	-0.01378	0.00504
		5.4906000000000006e-05	0.006640000000000001	-0.013969999999999998	0.00509	0.006529999999999999	-0.01381	0.0050100000000000006
		5.5706000000000005e-05	0.00648	-0.0138	0.00487	0.00657	-0.01384	0.00499
		5.6506000000000004e-05	0.00665	-0.013930000000000001	0.00487	0.0066099999999999996	-0.013859999999999999	0.00496
		5.7306e-05	0.00675	-0.01396	0.00506	0.00665	-0.013890000000000001	0.00494
		5.8106e-05	0.00665	-0.013969999999999998	0.00483	0.006690000000000001	-0.013919999999999998	0.00491
		5.8906e-05	0.00665	-0.01402	0.00487	0.00673	-0.013940000000000001	0.00489
		5.9706e-05	0.00683	-0.01404	0.00492	0.00677	-0.013969999999999998	0.00487
		6.0506000000000007e-05	0.006840000000000001	-0.013930000000000001	0.00479	0.0068	-0.01399	0.00485
		6.1306e-05	0.00703	-0.014130000000000002	0.0046700000000000005	0.006840000000000001	-0.01402	0.00483
		6.2106e-05	0.006959999999999999	-0.01401	0.00479	0.00688	-0.01404	0.00481
		6.2906e-05	0.0070799999999999995	-0.01414	0.00481	0.0069099999999999995	-0.01406	0.00479
		6.3706e-05	0.006840000000000001	-0.014119999999999999	0.00471	0.00695	-0.01409	0.00477
		6.450600000000001e-05	0.00705	-0.01411	0.0049299999999999995	0.00698	-0.01411	0.00475
		6.5306e-05	0.00695	-0.01404	0.00463	0.00702	-0.014130000000000002	0.00473
		6.610600000000001e-05	0.0069099999999999995	-0.01411	0.0046700000000000005	0.00705	-0.01415	0.00471
		6.6906e-05	0.007090000000000001	-0.013919999999999998	0.0049	0.0070799999999999995	-0.014169999999999999	0.00469
		6.7706e-05	0.00703	-0.01407	0.00505	0.007109999999999999	-0.014190000000000001	0.00468
		6.8506e-05	0.0073	-0.01396	0.0050100000000000006	0.00715	-0.014209999999999999	0.00466
		6.9306e-05	0.00707	-0.01403	0.00471	0.00718	-0.014230000000000001	0.00464
		7.010600000000001e-05	0.007209999999999999	-0.01432	0.00483	0.007209999999999999	-0.01425	0.00463
		7.0906e-05	0.00742	-0.01403	0.00456	0.007240000000000001	-0.01427	0.00461
		7.170600000000001e-05	0.007370000000000001	-0.014280000000000001	0.00457	0.00727	-0.01429	0.0046
		7.2506e-05	0.00716	-0.014180000000000002	0.00477	0.0073	-0.01431	0.00458
		7.3306e-05	0.00705	-0.01426	0.0047	0.00733	-0.01433	0.00457
		7.4106e-05	0.00748	-0.014180000000000002	0.0046	0.007359999999999999	-0.01434	0.00455
		7.4906e-05	0.007379999999999999	-0.01457	0.00457	0.007390000000000001	-0.01436	0.00454
		7.5e-05	0.00763	-0.014769999999999998	0.004520000000000001	0.007390000000000001	-0.01436	0.004529999999999999
		7.570600000000001e-05	0.00728	-0.01433	0.0047	0.007409999999999999	-0.01438	0.004520000000000001
		7.6506e-05	0.00743	-0.01427	0.004220000000000001	0.00744	-0.0144	0.00451
		7.730600000000001e-05	0.00734	-0.014480000000000002	0.00439	0.00747	-0.01441	0.00449
		7.8106e-05	0.0073	-0.01409	0.00456	0.0075	-0.014430000000000002	0.00448
		7.8906e-05	0.00747	-0.01409	0.00445	0.007520000000000001	-0.01445	0.00447
		7.9706e-05	0.00763	-0.0143	0.00458	0.00755	-0.014459999999999999	0.00445
		8.0506e-05	0.00747	-0.014480000000000002	0.00425	0.00758	-0.014480000000000002	0.0044399999999999995
		8.1306e-05	0.00745	-0.014490000000000001	0.00466	0.0076	-0.014490000000000001	0.00443
		8.2106e-05	0.00773	-0.01464	0.00428	0.00763	-0.014509999999999999	0.00442
		8.290600000000001e-05	0.007790000000000001	-0.01429	0.004220000000000001	0.00765	-0.014519999999999998	0.0044
		8.3706e-05	0.00782	-0.01444	0.00458	0.007679999999999999	-0.01454	0.00439
		8.450600000000001e-05	0.007370000000000001	-0.014369999999999999	0.00435	0.0077	-0.01455	0.004379999999999999
		8.5306e-05	0.00773	-0.01466	0.00425	0.00773	-0.01457	0.004370000000000001
		8.6106e-05	0.00772	-0.01464	0.00434	0.00775	-0.014580000000000001	0.00436
		8.6906e-05	0.00787	-0.014280000000000001	0.004370000000000001	0.00777	-0.0146	0.00435
		8.7706e-05	0.00787	-0.0151	0.0038399999999999997	0.0078	-0.01461	0.00434
		8.850600000000001e-05	0.00792	-0.014830000000000001	0.00448	0.00782	-0.01462	0.00433
		8.9706e-05	0.007670000000000001	-0.014740000000000001	0.004379999999999999	0.00785	-0.01464	0.0043100000000000005
		9.130600000000001e-05	0.00797	-0.01475	0.00425	0.0079	-0.014669999999999999	0.0042899999999999995
		9.290600000000001e-05	0.00782	-0.014709999999999999	0.00411	0.007940000000000001	-0.0147	0.00427
		9.4506e-05	0.00801	-0.01489	0.004379999999999999	0.00799	-0.014719999999999999	0.00425
		9.6106e-05	0.007859999999999999	-0.0147	0.004379999999999999	0.008029999999999999	-0.01475	0.004229999999999999
		9.7706e-05	0.00806	-0.01487	0.00427	0.00807	-0.014769999999999998	0.00421
		9.9306e-05	0.00806	-0.01487	0.00414	0.00811	-0.014790000000000001	0.00419
		0.0001	0.0084	-0.014769999999999998	0.00413	0.00813	-0.0148	0.00418
		0.000101	0.00809	-0.01493	0.00405	0.008159999999999999	-0.014819999999999998	0.00417
		0.000103	0.00808	-0.01514	0.00427	0.00821	-0.01485	0.00415
		0.00010400000000000001	0.00835	-0.014969999999999999	0.0039700000000000004	0.00823	-0.01486	0.00414
		0.000106	0.00825	-0.01495	0.00404	0.00828	-0.01489	0.00412
		0.00010700000000000001	0.00831	-0.01514	0.00411	0.0083	-0.0149	0.00411
		0.000109	0.00843	-0.015059999999999999	0.00391	0.00835	-0.01493	0.00409
		0.00011100000000000001	0.00856	-0.01493	0.00412	0.00839	-0.01496	0.004070000000000001
		0.00011200000000000001	0.00836	-0.015130000000000001	0.00428	0.00842	-0.014969999999999999	0.00406
		0.00011399999999999999	0.0084	-0.01505	0.00418	0.008459999999999999	-0.015	0.00404
		0.00011499999999999999	0.00848	-0.01491	0.00412	0.00848	-0.015009999999999999	0.00403
		0.000117	0.00843	-0.015009999999999999	0.0041600000000000005	0.00853	-0.015030000000000002	0.0040100000000000005
		0.00011899999999999999	0.00857	-0.015069999999999998	0.004229999999999999	0.00857	-0.015059999999999999	0.00399
		0.00011999999999999999	0.008440000000000001	-0.015019999999999999	0.0040100000000000005	0.00859	-0.015069999999999998	0.00399
		0.000122	0.008709999999999999	-0.0149	0.004070000000000001	0.00863	-0.015090000000000001	0.0039700000000000004
		0.000123	0.00863	-0.01485	0.0039700000000000004	0.00865	-0.01511	0.00396
		0.000125	0.00864	-0.015090000000000001	0.00385	0.00869	-0.015130000000000001	0.00394
		0.000125	0.00866	-0.01514	0.00373	0.00869	-0.015130000000000001	0.00394
		0.000127	0.00864	-0.01505	0.00392	0.008740000000000001	-0.01515	0.00392
		0.000128	0.00875	-0.01522	0.0039299999999999995	0.008759999999999999	-0.01517	0.00392
		0.00013000000000000002	0.008740000000000001	-0.015059999999999999	0.00392	0.008790000000000001	-0.01519	0.0039
		0.000131	0.00902	-0.015130000000000001	0.00398	0.00881	-0.0152	0.00389
		0.000133	0.00889	-0.01516	0.00394	0.00885	-0.01522	0.00387
		0.000135	0.0089	-0.015119999999999998	0.00374	0.00889	-0.01525	0.00386
		0.000136	0.00878	-0.015059999999999999	0.00405	0.00891	-0.01526	0.00385
		0.000138	0.00899	-0.015280000000000002	0.0038299999999999996	0.00895	-0.015280000000000002	0.0038299999999999996
		0.000139	0.00898	-0.01547	0.0038799999999999998	0.00897	-0.01529	0.0038299999999999996
		0.00014099999999999998	0.00924	-0.015380000000000001	0.00387	0.009000000000000001	-0.015309999999999999	0.00381
		0.000143	0.00909	-0.015380000000000001	0.0037799999999999995	0.009040000000000001	-0.015330000000000002	0.0038
		0.000144	0.0092	-0.015380000000000001	0.00373	0.009059999999999999	-0.015340000000000001	0.00379
		0.000146	0.00891	-0.015369999999999998	0.00386	0.00909	-0.015359999999999999	0.0037700000000000003
		0.000147	0.009170000000000001	-0.015569999999999999	0.00386	0.00911	-0.015380000000000001	0.0037700000000000003
		0.000149	0.00923	-0.01569	0.00361	0.00915	-0.0154	0.00375
		0.00015	0.009170000000000001	-0.01514	0.00373	0.00916	-0.01541	0.00374
		0.000151	0.00913	-0.015619999999999998	0.00364	0.009179999999999999	-0.01542	0.00374
		0.000152	0.009309999999999999	-0.01548	0.0037	0.0092	-0.015430000000000001	0.00373
		0.000154	0.00921	-0.01577	0.00351	0.00923	-0.01545	0.00371
		0.000155	0.009309999999999999	-0.01563	0.00395	0.00925	-0.01546	0.00371
		0.000157	0.00923	-0.01545	0.00364	0.00928	-0.01548	0.0036899999999999997
		0.00015900000000000002	0.0094	-0.01565	0.00358	0.00932	-0.0155	0.0036799999999999997
		0.00016	0.00927	-0.015619999999999998	0.0036200000000000004	0.00933	-0.01551	0.00367
		0.000162	0.00942	-0.01535	0.0037	0.00937	-0.01553	0.00366
		0.00016299999999999998	0.00944	-0.01568	0.0035	0.00938	-0.01554	0.00365
		0.000165	0.00944	-0.015580000000000002	0.00371	0.00942	-0.01556	0.00364
		0.000167	0.009470000000000001	-0.01564	0.0036	0.00945	-0.015580000000000002	0.0036200000000000004
		0.000168	0.00945	-0.01545	0.00358	0.00946	-0.015590000000000001	0.00361
		0.00016999999999999999	0.00952	-0.01544	0.0035600000000000002	0.0095	-0.015609999999999999	0.0036
		0.000171	0.00944	-0.015309999999999999	0.0036299999999999995	0.00951	-0.015619999999999998	0.00359
		0.000173	0.00954	-0.01554	0.0036200000000000004	0.00954	-0.01564	0.00358
		0.000175	0.00948	-0.0156	0.00355	0.00957	-0.01565	0.0035700000000000003
		0.000175	0.00968	-0.01551	0.00373	0.00957	-0.01565	0.0035700000000000003
		0.000176	0.00946	-0.01544	0.00358	0.009590000000000001	-0.01566	0.0035600000000000002
		0.000178	0.00969	-0.01551	0.00365	0.00962	-0.01568	0.00355
		0.00017900000000000001	0.0093	-0.015590000000000001	0.0033299999999999996	0.009640000000000001	-0.01569	0.0035399999999999997
		0.0002	0.0102	-0.015880000000000002	0.0033299999999999996	0.009940000000000001	-0.015880000000000002	0.0034100000000000003
		0.000225	0.010459999999999999	-0.01625	0.0033299999999999996	0.01027	-0.0161	0.0032600000000000003
		0.00025	0.010709999999999999	-0.01625	0.00293	0.01057	-0.0163	0.00312
		0.000275	0.01097	-0.01662	0.00293	0.01085	-0.01649	0.00299
		0.0003	0.01123	-0.01625	0.00293	0.01111	-0.016659999999999998	0.0028699999999999997
		0.000325	0.01149	-0.01662	0.0025399999999999997	0.011340000000000001	-0.01683	0.00275
		0.00035	0.01175	-0.01699	0.0025399999999999997	0.01157	-0.01699	0.00264
		0.000375	0.012	-0.01699	0.0025399999999999997	0.011770000000000001	-0.01714	0.0025399999999999997
		0.0004	0.012	-0.01736	0.0025399999999999997	0.01197	-0.01728	0.00244
		0.000425	0.012	-0.01736	0.0025399999999999997	0.012159999999999999	-0.01741	0.00235
		0.00045	0.01226	-0.01736	0.00214	0.012329999999999999	-0.01754	0.00227
		0.000475	0.01226	-0.01772	0.00214	0.012490000000000001	-0.01765	0.00218
		0.0005	0.01278	-0.018090000000000002	0.00214	0.01264	-0.017769999999999998	0.0021100000000000003
		0.000525	0.01278	-0.01772	0.0017399999999999998	0.012790000000000001	-0.01787	0.0020399999999999997
		0.00055	0.013040000000000001	-0.018090000000000002	0.00214	0.01293	-0.01797	0.00197
		0.000575	0.013040000000000001	-0.01772	0.0017399999999999998	0.013059999999999999	-0.01806	0.0019
		0.0006	0.0133	-0.018090000000000002	0.0017399999999999998	0.01318	-0.01815	0.0018399999999999998
		0.000625	0.0133	-0.018090000000000002	0.0017399999999999998	0.01329	-0.01823	0.00179
		0.00065	0.0133	-0.01846	0.00135	0.0134	-0.01831	0.00173
		0.000675	0.01356	-0.018090000000000002	0.00135	0.01351	-0.01838	0.00168
		0.0007	0.013819999999999999	-0.01846	0.00135	0.0136	-0.01845	0.00164
		0.000725	0.013819999999999999	-0.01846	0.00135	0.0137	-0.01852	0.00159
		0.00075	0.013819999999999999	-0.01846	0.00135	0.01378	-0.018580000000000003	0.00155
		0.000775	0.013819999999999999	-0.01846	0.00135	0.013869999999999999	-0.01863	0.00151
		0.0008	0.01408	-0.01846	0.00135	0.013940000000000001	-0.018690000000000002	0.00147
		0.000825	0.013819999999999999	-0.01846	0.00135	0.01402	-0.01874	0.00144
		0.00085	0.01408	-0.01883	0.00135	0.01409	-0.01878	0.00141
		0.000875	0.01408	-0.01846	0.00135	0.01415	-0.01883	0.0013800000000000002
		0.0009	0.01434	-0.01883	0.00135	0.014209999999999999	-0.018869999999999998	0.00135
		0.000925	0.01434	-0.01883	0.00135	0.01427	-0.01891	0.00132
		0.00095	0.01434	-0.019190000000000002	0.00135	0.01432	-0.018940000000000002	0.0013
		0.000975	0.01408	-0.019190000000000002	0.00135	0.01438	-0.018969999999999997	0.00128
		0.001	0.01434	-0.01883	0.00135	0.014419999999999999	-0.01901	0.00126
		0.0010199999999999999	0.01434	-0.01883	0.00135	0.014469999999999998	-0.019030000000000002	0.00124
		0.00105	0.01434	-0.019190000000000002	0.0009519999999999999	0.014509999999999999	-0.01906	0.00122
		0.00108	0.01434	-0.019190000000000002	0.0009519999999999999	0.01455	-0.01908	0.0012
		0.0011	0.0146	-0.019190000000000002	0.0009519999999999999	0.01459	-0.01911	0.00119
		0.0011300000000000001	0.0146	-0.019190000000000002	0.0009519999999999999	0.01462	-0.01913	0.00117
		0.00115	0.0146	-0.019190000000000002	0.0009519999999999999	0.01466	-0.01915	0.00116
		0.00117	0.0146	-0.019190000000000002	0.0009519999999999999	0.01469	-0.01916	0.00115
		0.0012	0.0146	-0.019190000000000002	0.0009519999999999999	0.014719999999999999	-0.019180000000000003	0.00114
		0.00123	0.01486	-0.01956	0.000557	0.014740000000000001	-0.019190000000000002	0.0011300000000000001
		0.00125	0.0146	-0.019190000000000002	0.0009519999999999999	0.014769999999999998	-0.0192	0.00112
		0.00128	0.01486	-0.019190000000000002	0.0009519999999999999	0.014790000000000001	-0.019209999999999998	0.0011099999999999999
		0.0013	0.01486	-0.019190000000000002	0.0009519999999999999	0.014819999999999998	-0.019219999999999998	0.0011
		0.00133	0.01486	-0.01956	0.0009519999999999999	0.01484	-0.01923	0.0011
		0.00135	0.01486	-0.019190000000000002	0.0009519999999999999	0.01485	-0.01924	0.00109
		0.0013800000000000002	0.01486	-0.01956	0.0009519999999999999	0.01487	-0.01925	0.00109
		0.0014	0.01486	-0.019190000000000002	0.0009519999999999999	0.01489	-0.01925	0.00108
		0.00144	0.01486	-0.01938	0.00115	0.01491	-0.01926	0.00108
		0.00149	0.014730000000000002	-0.01956	0.0009519999999999999	0.01493	-0.01926	0.00107
		0.0015400000000000001	0.01486	-0.01956	0.0009519999999999999	0.01495	-0.01927	0.00107
		0.00159	0.01499	-0.01938	0.0009519999999999999	0.014969999999999999	-0.01927	0.00107
		0.00164	0.01499	-0.01938	0.0009519999999999999	0.014980000000000002	-0.01926	0.00107
		0.0016899999999999999	0.01486	-0.019190000000000002	0.0009519999999999999	0.01499	-0.01926	0.00108
		0.0017399999999999998	0.01499	-0.019190000000000002	0.0009519999999999999	0.015	-0.01925	0.00108
		0.00179	0.01499	-0.019190000000000002	0.0009519999999999999	0.015009999999999999	-0.01924	0.00109
		0.0018399999999999998	0.01486	-0.019190000000000002	0.0009519999999999999	0.015009999999999999	-0.01923	0.0011
		0.0018899999999999998	0.01499	-0.019190000000000002	0.0009519999999999999	0.015009999999999999	-0.019209999999999998	0.0011
		0.0019399999999999999	0.01499	-0.019190000000000002	0.00115	0.015009999999999999	-0.0192	0.0011099999999999999
		0.00199	0.01499	-0.019190000000000002	0.0009519999999999999	0.015	-0.019180000000000003	0.00112
		0.0020399999999999997	0.01499	-0.019190000000000002	0.0009519999999999999	0.015	-0.01917	0.0011300000000000001
		0.00209	0.01499	-0.019190000000000002	0.0009519999999999999	0.01499	-0.01915	0.00115
		0.00214	0.015119999999999998	-0.019190000000000002	0.00115	0.01499	-0.01913	0.00116
		0.0021899999999999997	0.01486	-0.019190000000000002	0.00135	0.014980000000000002	-0.01911	0.00117
		0.00224	0.015119999999999998	-0.019190000000000002	0.00135	0.014969999999999999	-0.01909	0.00118
		0.00229	0.01486	-0.019190000000000002	0.00135	0.01496	-0.01907	0.0012
		0.00234	0.01486	-0.019190000000000002	0.00135	0.01495	-0.01905	0.00121
		0.0023899999999999998	0.01486	-0.01901	0.00135	0.01494	-0.01902	0.00123
		0.00244	0.01499	-0.01901	0.0009519999999999999	0.01492	-0.019	0.00124
		0.00249	0.015119999999999998	-0.01883	0.00135	0.01491	-0.01898	0.00126
		0.0025399999999999997	0.01486	-0.01901	0.00135	0.0149	-0.01896	0.0012699999999999999
		0.00259	0.01486	-0.01883	0.00135	0.01489	-0.018930000000000002	0.0012900000000000001
		0.00264	0.014730000000000002	-0.01883	0.00135	0.01487	-0.01891	0.0013
		0.0026899999999999997	0.014730000000000002	-0.01883	0.00135	0.01486	-0.01888	0.00132
		0.00274	0.014730000000000002	-0.01883	0.00135	0.01484	-0.01886	0.00133
		0.00279	0.014730000000000002	-0.01883	0.00135	0.014830000000000001	-0.01883	0.00135
		0.0028399999999999996	0.01486	-0.01883	0.00135	0.01481	-0.01881	0.00137
		0.0028899999999999998	0.014730000000000002	-0.01883	0.00135	0.014790000000000001	-0.01878	0.0013800000000000002
		0.00294	0.01486	-0.01883	0.00135	0.014780000000000001	-0.01876	0.0014
		0.00299	0.01486	-0.01883	0.00135	0.014759999999999999	-0.01873	0.00141
		0.0030399999999999997	0.01486	-0.01883	0.00135	0.01475	-0.01871	0.00143
		0.00309	0.01486	-0.01883	0.00135	0.014730000000000002	-0.018680000000000002	0.00145
		0.00314	0.014730000000000002	-0.01864	0.00135	0.014719999999999999	-0.01866	0.00146
		0.0031899999999999997	0.0146	-0.01864	0.00155	0.0147	-0.01863	0.00148
		0.00324	0.0146	-0.01864	0.00155	0.01468	-0.018609999999999998	0.00149
		0.00329	0.0146	-0.01864	0.00155	0.014669999999999999	-0.018580000000000003	0.00151
		0.0033399999999999997	0.0146	-0.01883	0.00135	0.01465	-0.01856	0.0015300000000000001
		0.00339	0.014469999999999998	-0.01883	0.00135	0.01463	-0.01853	0.0015400000000000001
		0.00344	0.0146	-0.01846	0.00135	0.01462	-0.01851	0.00156
		0.00349	0.014469999999999998	-0.01864	0.00135	0.0146	-0.01848	0.00158
		0.0035399999999999997	0.0146	-0.01864	0.00135	0.014580000000000001	-0.01845	0.00159
		0.00359	0.0146	-0.01846	0.00135	0.01456	-0.018430000000000002	0.00161
		0.00364	0.0146	-0.01846	0.00155	0.01455	-0.0184	0.00162
		0.0036899999999999997	0.0146	-0.01828	0.00155	0.014530000000000001	-0.01838	0.00164
		0.00374	0.014730000000000002	-0.018090000000000002	0.00155	0.014509999999999999	-0.01835	0.0016600000000000002
		0.00379	0.014469999999999998	-0.01846	0.0017399999999999998	0.0145	-0.018330000000000003	0.0016699999999999998
		0.0038399999999999997	0.0146	-0.01828	0.0017399999999999998	0.014480000000000002	-0.0183	0.0016899999999999999
		0.00389	0.014469999999999998	-0.01846	0.0017399999999999998	0.014459999999999999	-0.01828	0.0017
		0.00394	0.01434	-0.01846	0.0017399999999999998	0.01445	-0.01825	0.00172
		0.00399	0.01434	-0.01828	0.0017399999999999998	0.014430000000000002	-0.01823	0.00173
		0.00404	0.01434	-0.018090000000000002	0.0017399999999999998	0.01441	-0.0182	0.00175
		0.00409	0.014209999999999999	-0.01846	0.0017399999999999998	0.0144	-0.01818	0.0017699999999999999
		0.00414	0.01434	-0.018090000000000002	0.0017399999999999998	0.01438	-0.01815	0.0017800000000000001
		0.00419	0.01434	-0.01828	0.0017399999999999998	0.01436	-0.01813	0.0018
		0.00426	0.01434	-0.018090000000000002	0.0018399999999999998	0.01434	-0.018090000000000002	0.00182
		0.00436	0.01427	-0.018090000000000002	0.0017399999999999998	0.0143	-0.01804	0.00185
		0.00446	0.01427	-0.018090000000000002	0.0017399999999999998	0.01427	-0.01799	0.0018800000000000002
		0.00456	0.01427	-0.018000000000000002	0.0019399999999999999	0.014240000000000001	-0.01794	0.0019100000000000002
		0.00466	0.014209999999999999	-0.01772	0.00214	0.0142	-0.01789	0.0019399999999999999
		0.00476	0.01427	-0.01791	0.00214	0.014169999999999999	-0.01785	0.00197
		0.00486	0.01408	-0.01772	0.0020399999999999997	0.01414	-0.0178	0.002
		0.00496	0.01395	-0.01772	0.0020399999999999997	0.01411	-0.01775	0.00203
		0.00506	0.01408	-0.01763	0.0019399999999999999	0.01407	-0.0177	0.00206
		0.0051600000000000005	0.014209999999999999	-0.01772	0.00214	0.01404	-0.01766	0.00209
		0.00526	0.01408	-0.01772	0.00214	0.01401	-0.01761	0.00212
		0.00536	0.01395	-0.01745	0.00214	0.013980000000000001	-0.01756	0.00214
		0.0054600000000000004	0.01401	-0.01736	0.00214	0.013940000000000001	-0.017509999999999998	0.00217
		0.00556	0.013819999999999999	-0.01736	0.00224	0.013909999999999999	-0.01747	0.0022
		0.00566	0.01375	-0.01736	0.00214	0.013880000000000002	-0.017419999999999998	0.00223
		0.00576	0.013819999999999999	-0.017169999999999998	0.00214	0.01385	-0.01737	0.0022600000000000003
		0.00586	0.01369	-0.01708	0.00224	0.013819999999999999	-0.01733	0.00228
		0.00596	0.013819999999999999	-0.01699	0.00224	0.01379	-0.01728	0.00231
		0.00606	0.013819999999999999	-0.017169999999999998	0.0025399999999999997	0.01376	-0.017240000000000002	0.00234
		0.0061600000000000005	0.01375	-0.01726	0.0025399999999999997	0.01372	-0.01719	0.00236
		0.00626	0.01375	-0.01699	0.00244	0.01369	-0.01715	0.0023899999999999998
		0.00636	0.01369	-0.01699	0.0025399999999999997	0.01366	-0.01711	0.00242
		0.00646	0.013619999999999998	-0.01699	0.0025399999999999997	0.013630000000000001	-0.01706	0.00244
		0.00656	0.013619999999999998	-0.01699	0.0025399999999999997	0.0136	-0.01702	0.00247
		0.006659999999999999	0.013359999999999999	-0.0169	0.0025399999999999997	0.013569999999999999	-0.01697	0.00249
		0.0067599999999999995	0.01356	-0.0168	0.00264	0.01354	-0.01693	0.00252
		0.00686	0.01349	-0.01662	0.0025399999999999997	0.01351	-0.016890000000000002	0.0025399999999999997
		0.006959999999999999	0.01356	-0.01662	0.0025399999999999997	0.01348	-0.01684	0.00257
		0.0070599999999999994	0.0133	-0.01662	0.00264	0.01345	-0.0168	0.00259
		0.00716	0.0133	-0.01671	0.0027300000000000002	0.01342	-0.01676	0.0026100000000000003
		0.007259999999999999	0.013430000000000001	-0.01662	0.00293	0.01339	-0.01672	0.00264
		0.007359999999999999	0.01349	-0.01662	0.00283	0.013359999999999999	-0.016669999999999997	0.00266
		0.00746	0.013359999999999999	-0.01653	0.00283	0.013340000000000001	-0.016630000000000002	0.0026899999999999997
		0.007559999999999999	0.013359999999999999	-0.01643	0.00283	0.013309999999999999	-0.01659	0.00271
		0.007659999999999999	0.0133	-0.01625	0.00283	0.013280000000000002	-0.01655	0.0027300000000000002
		0.0077599999999999995	0.01323	-0.01625	0.00283	0.01325	-0.01651	0.0027600000000000003
		0.007859999999999999	0.0133	-0.01625	0.00293	0.013219999999999999	-0.01647	0.00278
		0.00796	0.01323	-0.01634	0.00293	0.01319	-0.01643	0.0028
		0.00806	0.0131	-0.01616	0.00293	0.01317	-0.016380000000000002	0.00282
		0.008159999999999999	0.01323	-0.01625	0.00293	0.01314	-0.01634	0.00285
		0.00826	0.013040000000000001	-0.01634	0.00293	0.01311	-0.0163	0.0028699999999999997
		0.00836	0.0131	-0.01625	0.00293	0.013080000000000001	-0.01626	0.0028899999999999998
		0.008459999999999999	0.01323	-0.01625	0.00293	0.01305	-0.01622	0.0029100000000000003
		0.00856	0.01323	-0.01625	0.00313	0.013030000000000002	-0.01618	0.00293
		0.00866	0.013040000000000001	-0.01616	0.00303	0.013000000000000001	-0.01615	0.00295
		0.008759999999999999	0.01285	-0.015880000000000002	0.00303	0.012969999999999999	-0.01611	0.00297
		0.00886	0.01291	-0.016059999999999998	0.00303	0.01294	-0.016069999999999997	0.003
		0.00896	0.013040000000000001	-0.015880000000000002	0.00323	0.01292	-0.016030000000000003	0.00302
		0.009059999999999999	0.013040000000000001	-0.015880000000000002	0.00313	0.01289	-0.01599	0.0030399999999999997
		0.00916	0.01285	-0.015880000000000002	0.00323	0.01286	-0.01595	0.0030600000000000002
		0.00926	0.01291	-0.015880000000000002	0.00313	0.01284	-0.01591	0.0030800000000000003
		0.00936	0.01291	-0.015790000000000002	0.00323	0.01281	-0.015880000000000002	0.0031
		0.00946	0.01285	-0.015790000000000002	0.00323	0.01278	-0.01584	0.00312
		0.009559999999999999	0.01285	-0.015790000000000002	0.0033299999999999996	0.012759999999999999	-0.0158	0.00314
		0.00966	0.01272	-0.0156	0.0033299999999999996	0.01273	-0.01576	0.00316
		0.00976	0.01272	-0.0157	0.0033299999999999996	0.0127	-0.01573	0.00317
		0.009909999999999999	0.01275	-0.01551	0.00323	0.01267	-0.01567	0.0032
		0.01011	0.01259	-0.01551	0.0033799999999999998	0.01261	-0.0156	0.00324
		0.01031	0.012620000000000001	-0.0156	0.0033799999999999998	0.01256	-0.01553	0.00328
		0.01051	0.01252	-0.01542	0.0033299999999999996	0.01251	-0.01545	0.00331
		0.010709999999999999	0.01252	-0.01542	0.0033799999999999998	0.012459999999999999	-0.015380000000000001	0.00335
		0.01091	0.01239	-0.01523	0.0034799999999999996	0.01241	-0.015309999999999999	0.0033799999999999998
		0.01111	0.0123	-0.01519	0.0034799999999999996	0.01236	-0.01524	0.0034200000000000003
		0.011309999999999999	0.01236	-0.01523	0.0036799999999999997	0.01231	-0.01517	0.00345
		0.01151	0.0123	-0.015090000000000001	0.00343	0.01227	-0.01511	0.0034799999999999996
		0.01171	0.01226	-0.015	0.0036299999999999995	0.01222	-0.015040000000000001	0.00352
		0.011909999999999999	0.0121	-0.014819999999999998	0.0036299999999999995	0.01217	-0.014969999999999999	0.00355
		0.01211	0.0122	-0.014819999999999998	0.0036299999999999995	0.01212	-0.0149	0.00358
		0.01231	0.01207	-0.015	0.0036799999999999997	0.01208	-0.01484	0.00361
		0.01251	0.01207	-0.014819999999999998	0.00373	0.012029999999999999	-0.014780000000000001	0.00364
		0.012709999999999999	0.011909999999999999	-0.014769999999999998	0.00373	0.01198	-0.014709999999999999	0.00367
		0.01291	0.01197	-0.014719999999999999	0.0037799999999999995	0.011940000000000001	-0.01465	0.0037
		0.01311	0.01197	-0.01463	0.00373	0.011890000000000001	-0.01459	0.00372
		0.013309999999999999	0.01175	-0.014769999999999998	0.00373	0.01185	-0.014519999999999998	0.00375
		0.01351	0.01175	-0.014580000000000001	0.0038799999999999998	0.0118	-0.014459999999999999	0.0037799999999999995
		0.01371	0.01168	-0.01454	0.00373	0.01176	-0.0144	0.00381
		0.013909999999999999	0.01171	-0.01431	0.0039299999999999995	0.01172	-0.01434	0.0038299999999999996
		0.01411	0.01155	-0.0144	0.0039299999999999995	0.01167	-0.014280000000000001	0.00386
		0.01431	0.01162	-0.01431	0.0038799999999999998	0.01163	-0.014219999999999998	0.0038799999999999998
		0.014509999999999999	0.01152	-0.01426	0.00398	0.011590000000000001	-0.014159999999999999	0.00391
		0.014709999999999999	0.01152	-0.014119999999999999	0.00403	0.01154	-0.0141	0.0039299999999999995
		0.01491	0.01146	-0.01407	0.0038299999999999996	0.0115	-0.01404	0.00395
		0.01511	0.01149	-0.01403	0.0038799999999999998	0.01146	-0.01399	0.00398
		0.015309999999999999	0.01149	-0.01403	0.004079999999999999	0.01142	-0.013930000000000001	0.004
		0.01551	0.01139	-0.01403	0.00398	0.01138	-0.013880000000000002	0.00402
		0.01571	0.01133	-0.0138	0.00403	0.011340000000000001	-0.013819999999999999	0.00404
		0.01591	0.011290000000000001	-0.01366	0.0039299999999999995	0.0113	-0.01376	0.00406
		0.01611	0.011359999999999999	-0.0137	0.00398	0.01126	-0.01371	0.004079999999999999
		0.016309999999999998	0.01123	-0.01366	0.00413	0.01122	-0.01366	0.0041
		0.01651	0.01126	-0.01366	0.004079999999999999	0.011179999999999999	-0.0136	0.00412
		0.01671	0.011040000000000001	-0.01342	0.00403	0.01114	-0.01355	0.00414
		0.016909999999999998	0.01116	-0.013519999999999999	0.004079999999999999	0.0111	-0.0135	0.0041600000000000005
		0.01711	0.01107	-0.01342	0.00428	0.011059999999999999	-0.01344	0.00418
		0.01731	0.011000000000000001	-0.013330000000000002	0.00413	0.01102	-0.01339	0.0042
		0.017509999999999998	0.0111	-0.01329	0.00428	0.01099	-0.013340000000000001	0.004220000000000001
		0.01771	0.011040000000000001	-0.01329	0.00413	0.01095	-0.01329	0.004229999999999999
		0.01791	0.01087	-0.01315	0.004220000000000001	0.01091	-0.01324	0.00425
		0.01811	0.01078	-0.01324	0.004220000000000001	0.01087	-0.01319	0.00427
		0.01831	0.01091	-0.01315	0.00432	0.01084	-0.01314	0.00428
		0.01851	0.01094	-0.0131	0.00417	0.0108	-0.013090000000000001	0.0043
		0.01871	0.01078	-0.01291	0.00428	0.01077	-0.013040000000000001	0.00432
		0.01891	0.01081	-0.01291	0.00428	0.01073	-0.013000000000000001	0.00433
		0.01911	0.01097	-0.01296	0.00417	0.01069	-0.01295	0.00434
		0.01931	0.01075	-0.012819999999999998	0.004370000000000001	0.01066	-0.0129	0.00436
		0.01951	0.010709999999999999	-0.01291	0.004520000000000001	0.010620000000000001	-0.01286	0.004370000000000001
		0.01971	0.010620000000000001	-0.01259	0.00428	0.01059	-0.01281	0.00439
		0.01991	0.01068	-0.01277	0.00447	0.01055	-0.012759999999999999	0.0044
		0.02011	0.01055	-0.01287	0.004520000000000001	0.01052	-0.01272	0.00441
		0.020309999999999998	0.010490000000000001	-0.012819999999999998	0.00447	0.010490000000000001	-0.01267	0.00443
		0.02051	0.010490000000000001	-0.01273	0.00447	0.01045	-0.012629999999999999	0.0044399999999999995
		0.02071	0.010459999999999999	-0.01259	0.004520000000000001	0.01042	-0.01258	0.00445
		0.020909999999999998	0.010459999999999999	-0.01259	0.00447	0.01038	-0.01254	0.00446
		0.02121	0.01031	-0.01254	0.00447	0.01034	-0.01247	0.00448
		0.02161	0.01031	-0.01252	0.004520000000000001	0.01027	-0.01239	0.0045
		0.02201	0.01018	-0.01238	0.004520000000000001	0.010209999999999999	-0.0123	0.004520000000000001
		0.02241	0.01013	-0.01231	0.00455	0.01014	-0.01222	0.00454
		0.02281	0.00997	-0.01212	0.0045	0.01008	-0.01214	0.00456
		0.023209999999999998	0.00997	-0.01222	0.00455	0.010020000000000001	-0.01206	0.00458
		0.02361	0.009890000000000001	-0.01205	0.0045	0.00996	-0.01198	0.0045899999999999995
		0.02401	0.00983	-0.01205	0.00455	0.0099	-0.0119	0.00461
		0.02441	0.009729999999999999	-0.01196	0.004520000000000001	0.00984	-0.01182	0.00462
		0.02481	0.00968	-0.01175	0.004520000000000001	0.00978	-0.01175	0.00464
		0.02521	0.00968	-0.01175	0.004520000000000001	0.00972	-0.01167	0.00465
		0.02561	0.0096	-0.011609999999999999	0.00457	0.00966	-0.0116	0.00466
		0.026010000000000002	0.009590000000000001	-0.011559999999999999	0.00455	0.009609999999999999	-0.01153	0.0046700000000000005
		0.026410000000000003	0.009559999999999999	-0.011470000000000001	0.00465	0.00955	-0.01146	0.00468
		0.026810000000000004	0.00951	-0.01133	0.00455	0.0095	-0.01139	0.00469
		0.02721	0.00939	-0.01133	0.00462	0.00944	-0.01132	0.0047
		0.027610000000000003	0.00943	-0.01119	0.0047	0.00939	-0.01125	0.0047
		0.028010000000000004	0.009309999999999999	-0.01119	0.0046700000000000005	0.009340000000000001	-0.011179999999999999	0.00471
		0.02841	0.00943	-0.01114	0.00462	0.00928	-0.01111	0.00472
		0.028810000000000002	0.00927	-0.01103	0.00472	0.00923	-0.01105	0.00472
		0.029210000000000003	0.00923	-0.01107	0.00477	0.009179999999999999	-0.01099	0.00473
		0.02961	0.00912	-0.01093	0.0048	0.00913	-0.010920000000000001	0.00473
		0.030010000000000002	0.00912	-0.01095	0.0047	0.00908	-0.01086	0.00473
		0.030410000000000003	0.00907	-0.01091	0.0047	0.00903	-0.0108	0.00474
		0.03081	0.009040000000000001	-0.01086	0.0047	0.00898	-0.010740000000000001	0.00474
		0.03121	0.00891	-0.01086	0.00465	0.00893	-0.01068	0.00474
		0.03161	0.00891	-0.0107	0.0046700000000000005	0.00889	-0.010620000000000001	0.00474
		0.032010000000000004	0.00878	-0.0107	0.00472	0.00884	-0.01056	0.00474
		0.03241	0.0088	-0.01065	0.0048200000000000005	0.008790000000000001	-0.0105	0.00474
		0.03281	0.00869	-0.0106	0.0046700000000000005	0.00875	-0.010440000000000001	0.00474
		0.03321	0.00869	-0.0106	0.00472	0.0087	-0.01039	0.00474
		0.03361	0.008579999999999999	-0.010490000000000001	0.0046700000000000005	0.00866	-0.010329999999999999	0.00474
		0.034010000000000006	0.00856	-0.01035	0.00457	0.00861	-0.01028	0.00474
		0.03441	0.00853	-0.010320000000000001	0.00465	0.00857	-0.01022	0.00474
		0.03481	0.00843	-0.01018	0.00475	0.00852	-0.01017	0.00473
		0.035210000000000005	0.00854	-0.010320000000000001	0.004520000000000001	0.00848	-0.01012	0.00473
		0.03561	0.00837	-0.01014	0.00457	0.008440000000000001	-0.01006	0.00473
		0.03601	0.00838	-0.01	0.00455	0.00839	-0.01001	0.00472
		0.036410000000000005	0.0084	-0.00993	0.00465	0.00835	-0.00996	0.00472
		0.03681	0.00834	-0.00988	0.0046	0.00831	-0.009909999999999999	0.00471
		0.03721	0.00826	-0.0099	0.0047	0.00827	-0.009859999999999999	0.00471
		0.037610000000000005	0.00834	-0.00983	0.0046700000000000005	0.00823	-0.00981	0.0047
		0.03801	0.00824	-0.00974	0.0046700000000000005	0.008190000000000001	-0.00976	0.0047
		0.03841	0.00829	-0.00967	0.00462	0.00815	-0.00971	0.00469
		0.038810000000000004	0.008159999999999999	-0.00962	0.00455	0.00811	-0.00966	0.00469
		0.03921	0.008190000000000001	-0.00967	0.00462	0.00807	-0.00962	0.00468
		0.03961	0.00806	-0.0095	0.0047	0.008029999999999999	-0.00957	0.0046700000000000005
		0.040010000000000004	0.00801	-0.00957	0.0046700000000000005	0.00799	-0.00952	0.0046700000000000005
		0.04041	0.00795	-0.00955	0.00462	0.00795	-0.00948	0.00466
		0.04081	0.00793	-0.00941	0.00465	0.00792	-0.00943	0.00465
		0.041210000000000004	0.00785	-0.00955	0.00472	0.00788	-0.00939	0.00464
		0.04161	0.007890000000000001	-0.00941	0.00462	0.00784	-0.009340000000000001	0.00463
		0.042010000000000006	0.00785	-0.00936	0.00465	0.007809999999999999	-0.0093	0.00463
		0.04241	0.007809999999999999	-0.009290000000000001	0.004520000000000001	0.00777	-0.00925	0.00462
		0.04281	0.007690000000000001	-0.0092	0.00457	0.00773	-0.00921	0.00461
		0.043210000000000005	0.00763	-0.00925	0.0046	0.0077	-0.009170000000000001	0.0046
		0.04381	0.00758	-0.00914	0.0045899999999999995	0.007640000000000001	-0.00911	0.0045899999999999995
		0.044610000000000004	0.007529999999999999	-0.00896	0.004520000000000001	0.00757	-0.00902	0.00457
		0.04541	0.00746	-0.00896	0.0045	0.0075	-0.00894	0.00455
		0.04621	0.007390000000000001	-0.0088	0.0045	0.00744	-0.00886	0.004529999999999999
		0.04701	0.007379999999999999	-0.008740000000000001	0.00456	0.007370000000000001	-0.00878	0.0045
		0.047810000000000005	0.00732	-0.00864	0.00455	0.0073	-0.0087	0.00448
		0.04861	0.0072900000000000005	-0.008579999999999999	0.00447	0.007240000000000001	-0.00863	0.00446
		0.04941	0.007240000000000001	-0.00851	0.00449	0.00718	-0.00855	0.0044399999999999995
		0.050210000000000005	0.0071400000000000005	-0.00848	0.00454	0.007109999999999999	-0.00848	0.00441
		0.05101	0.00703	-0.0084	0.00449	0.00705	-0.008409999999999999	0.00439
		0.05181	0.00704	-0.00837	0.0044	0.0069900000000000006	-0.00834	0.004370000000000001
		0.052610000000000004	0.0069	-0.00827	0.00435	0.0069299999999999995	-0.00827	0.00434
		0.05341	0.006840000000000001	-0.00828	0.00436	0.00687	-0.0082	0.00432
		0.05421	0.00674	-0.00818	0.0042899999999999995	0.006809999999999999	-0.00813	0.0042899999999999995
		0.05501	0.006690000000000001	-0.00805	0.004220000000000001	0.00675	-0.00806	0.00427
		0.055810000000000005	0.00663	-0.00795	0.00419	0.0067	-0.008	0.00424
		0.05661	0.00662	-0.00784	0.00415	0.006640000000000001	-0.00793	0.004220000000000001
		0.05741	0.006529999999999999	-0.00774	0.00415	0.00659	-0.00787	0.00419
		0.058210000000000005	0.00656	-0.00771	0.0042	0.006529999999999999	-0.0078	0.00417
		0.05901	0.006529999999999999	-0.00765	0.00417	0.00648	-0.00774	0.00414
		0.05981	0.00645	-0.00755	0.0041600000000000005	0.00642	-0.007679999999999999	0.00411
		0.060610000000000004	0.0064	-0.00757	0.00413	0.006370000000000001	-0.00762	0.00409
		0.06141	0.00629	-0.00755	0.00413	0.00632	-0.007559999999999999	0.00406
		0.06221	0.00626	-0.007540000000000001	0.00417	0.00627	-0.0075	0.00404
		0.06301	0.00617	-0.007409999999999999	0.00404	0.006220000000000001	-0.00744	0.0040100000000000005
		0.06381	0.00613	-0.007379999999999999	0.00403	0.00617	-0.007379999999999999	0.00398
		0.06461	0.00605	-0.007240000000000001	0.00404	0.0061200000000000004	-0.00732	0.00396
		0.06541	0.00605	-0.00717	0.00394	0.00607	-0.00727	0.0039299999999999995
		0.06621	0.006	-0.0070599999999999994	0.0039299999999999995	0.00602	-0.007209999999999999	0.0039
		0.06701	0.00596	-0.00704	0.00396	0.0059700000000000005	-0.00716	0.0038799999999999998
		0.06781000000000001	0.00599	-0.0069299999999999995	0.00385	0.00592	-0.0071	0.00385
		0.06861	0.00591	-0.00692	0.00394	0.00588	-0.00705	0.0038299999999999996
		0.06941	0.00594	-0.00692	0.00385	0.00583	-0.0069900000000000006	0.0038
		0.07021000000000001	0.00585	-0.00692	0.0037799999999999995	0.00579	-0.006940000000000001	0.0037700000000000003
		0.07101	0.00576	-0.00689	0.0038	0.0057399999999999994	-0.00689	0.00375
		0.07181	0.00572	-0.0068	0.00374	0.0057	-0.006840000000000001	0.00372
		0.07261000000000001	0.00556	-0.00673	0.0037	0.00565	-0.006790000000000001	0.0037
		0.07341	0.00556	-0.00672	0.0036899999999999997	0.00561	-0.00674	0.00367
		0.07421	0.00551	-0.006679999999999999	0.00366	0.00556	-0.006690000000000001	0.00364
		0.07501000000000001	0.00547	-0.00656	0.00366	0.005520000000000001	-0.006640000000000001	0.0036200000000000004
		0.07581	0.00548	-0.006520000000000001	0.0036	0.00548	-0.00659	0.00359
		0.07661	0.00543	-0.0064	0.0036	0.0054399999999999995	-0.006540000000000001	0.0035700000000000003
		0.07741	0.00539	-0.00635	0.00364	0.00539	-0.006490000000000001	0.0035399999999999997
		0.07821	0.0054	-0.00628	0.0035399999999999997	0.00535	-0.00644	0.00352
		0.07901	0.005370000000000001	-0.00627	0.00359	0.0053100000000000005	-0.00639	0.00349
		0.07981	0.00535	-0.00625	0.0035	0.00527	-0.00635	0.0034700000000000004
		0.08061	0.0052	-0.0062	0.00344	0.005229999999999999	-0.0063	0.00344
		0.08141	0.0051600000000000005	-0.00621	0.0034799999999999996	0.00519	-0.00626	0.0034200000000000003
		0.08221	0.00513	-0.0062	0.0035	0.00515	-0.00621	0.00339
		0.08301	0.0050799999999999994	-0.00613	0.0033799999999999998	0.00511	-0.00617	0.00337
		0.08381	0.00506	-0.0061200000000000004	0.00336	0.0050799999999999994	-0.0061200000000000004	0.0033399999999999997
		0.08461	0.00498	-0.00602	0.00331	0.00504	-0.0060799999999999995	0.0033200000000000005
		0.08541	0.0049700000000000005	-0.00604	0.0033200000000000005	0.005	-0.00603	0.00329
		0.08621000000000001	0.00496	-0.0059	0.00331	0.00496	-0.00599	0.0032700000000000003
		0.08701	0.00488	-0.00586	0.0033200000000000005	0.0049299999999999995	-0.00595	0.00325
		0.08781	0.00494	-0.00583	0.00329	0.00489	-0.0059	0.00322
		0.08901	0.00492	-0.00575	0.0033	0.00483	-0.00584	0.0031899999999999997
		0.09061	0.00484	-0.00575	0.00323	0.00476	-0.00576	0.00314
		0.09221	0.00469	-0.0057399999999999994	0.00316	0.00469	-0.005679999999999999	0.00309
		0.09381	0.00461	-0.0056700000000000006	0.00307	0.00463	-0.0056	0.00305
		0.09541000000000001	0.00451	-0.00547	0.00295	0.00456	-0.005520000000000001	0.003
		0.09701	0.0045	-0.005379999999999999	0.00295	0.00449	-0.0054399999999999995	0.00296
		0.09861	0.0045	-0.00532	0.00294	0.00443	-0.005370000000000001	0.00292
		0.10021000000000001	0.004370000000000001	-0.005229999999999999	0.00294	0.00436	-0.0052899999999999996	0.0028699999999999997
		0.10181	0.00428	-0.0052	0.00288	0.0043	-0.005220000000000001	0.00283
		0.10340999999999999	0.00419	-0.00514	0.00282	0.00424	-0.00515	0.00279
		0.10500999999999999	0.00412	-0.00507	0.00271	0.00418	-0.0050799999999999994	0.00275
		0.10661	0.00414	-0.0049299999999999995	0.00266	0.00412	-0.0050100000000000006	0.0027
		0.10820999999999999	0.00411	-0.00487	0.00267	0.00406	-0.00494	0.00266
		0.10980999999999999	0.00404	-0.0048	0.0026100000000000003	0.004	-0.00487	0.00262
		0.11141	0.00395	-0.00486	0.00257	0.00395	-0.00481	0.00259
		0.11300999999999999	0.0038299999999999996	-0.00479	0.0025399999999999997	0.00389	-0.00474	0.00255
		0.11460999999999999	0.00374	-0.0047	0.00247	0.0038399999999999997	-0.00468	0.00251
		0.11621	0.00373	-0.00461	0.00246	0.0037799999999999995	-0.00461	0.00247
		0.11780999999999998	0.00373	-0.004520000000000001	0.00247	0.00373	-0.00455	0.00243
		0.11940999999999999	0.00373	-0.00439	0.00247	0.0036799999999999997	-0.00449	0.0024
		0.12100999999999999	0.0036	-0.00441	0.0024	0.0036299999999999995	-0.00443	0.00236
		0.12261	0.00349	-0.00436	0.00231	0.00358	-0.004370000000000001	0.00233
		0.12420999999999999	0.0034	-0.00427	0.0022600000000000003	0.0035299999999999997	-0.0043100000000000005	0.00229
		0.12580999999999998	0.0034100000000000003	-0.004220000000000001	0.00223	0.0034799999999999996	-0.00426	0.0022600000000000003
		0.12741	0.0034100000000000003	-0.00417	0.0022	0.00343	-0.0042	0.0022199999999999998
		0.12900999999999999	0.00344	-0.00411	0.00216	0.00339	-0.00415	0.0021899999999999997
		0.13061	0.00335	-0.0041	0.00215	0.0033399999999999997	-0.00409	0.00216
		0.13221	0.00324	-0.00411	0.00209	0.00329	-0.00404	0.00212
		0.13380999999999998	0.0031899999999999997	-0.004079999999999999	0.0020800000000000003	0.00325	-0.00398	0.00209
		0.13541	0.00314	-0.00396	0.00201	0.00321	-0.0039299999999999995	0.00206
		0.13701	0.0031	-0.00387	0.00203	0.00316	-0.0038799999999999998	0.00203
		0.13860999999999998	0.00315	-0.0038299999999999996	0.00197	0.00312	-0.0038299999999999996	0.002
		0.14021	0.0030399999999999997	-0.0037600000000000003	0.00197	0.0030800000000000003	-0.0037799999999999995	0.00197
		0.14181	0.00302	-0.0037799999999999995	0.0019	0.0030399999999999997	-0.00373	0.0019399999999999999
		0.14340999999999998	0.00296	-0.0037700000000000003	0.00187	0.003	-0.0036899999999999997	0.0019100000000000002
		0.14501	0.00295	-0.00364	0.0018	0.00296	-0.00364	0.0018800000000000002
		0.14661	0.00288	-0.00352	0.0017699999999999999	0.00292	-0.00359	0.00185
		0.14820999999999998	0.0028899999999999998	-0.0035299999999999997	0.0017699999999999999	0.00288	-0.00355	0.00182
		0.14981	0.00285	-0.00351	0.0017399999999999998	0.0028399999999999996	-0.0035	0.0018
		0.15141	0.0028	-0.0035399999999999997	0.0017399999999999998	0.00281	-0.00346	0.0017699999999999999
		0.15300999999999998	0.00274	-0.0035299999999999997	0.00172	0.00277	-0.0034100000000000003	0.0017399999999999998
		0.15461	0.0026899999999999997	-0.00349	0.00168	0.0027300000000000002	-0.00337	0.00172
		0.15621	0.00267	-0.00337	0.00161	0.0027	-0.0033299999999999996	0.0016899999999999999
		0.15780999999999998	0.0027	-0.00328	0.0016699999999999998	0.00266	-0.00329	0.0016699999999999998
		0.15941	0.00271	-0.00323	0.00164	0.00263	-0.00325	0.00164
		0.16101	0.0026100000000000003	-0.00322	0.0016300000000000002	0.0026	-0.00321	0.00162
		0.16261	0.0025399999999999997	-0.0031899999999999997	0.00157	0.00256	-0.00317	0.00159
		0.16421	0.00249	-0.0031899999999999997	0.00149	0.00253	-0.00313	0.00157
		0.16580999999999999	0.00249	-0.00312	0.00145	0.0025	-0.00309	0.0015400000000000001
		0.16741	0.00246	-0.0031	0.0015199999999999999	0.00247	-0.00305	0.0015199999999999999
		0.16901	0.0025	-0.00307	0.0015300000000000001	0.00243	-0.00301	0.0015
		0.17060999999999998	0.00248	-0.0030600000000000002	0.0015	0.0024	-0.00298	0.00147
		0.17221	0.00244	-0.0030600000000000002	0.00146	0.00237	-0.00294	0.00145
		0.17381	0.00233	-0.00303	0.0014	0.00234	-0.0029	0.00143
		0.17540999999999998	0.00233	-0.0029100000000000003	0.0013599999999999999	0.00231	-0.0028699999999999997	0.00141
		0.17701	0.00234	-0.0028	0.0013599999999999999	0.00229	-0.0028399999999999996	0.00139
		0.17941	0.00227	-0.00279	0.00135	0.00224	-0.00278	0.0013599999999999999
		0.18261	0.0021899999999999997	-0.00275	0.00132	0.0021899999999999997	-0.0027199999999999998	0.00132
		0.18581	0.00216	-0.00268	0.00126	0.00214	-0.00266	0.00128
		0.18900999999999998	0.00218	-0.00263	0.0012900000000000001	0.0020800000000000003	-0.00259	0.00124
		0.19221	0.00206	-0.0027199999999999998	0.00121	0.00203	-0.00253	0.0012
		0.19541	0.00199	-0.0025399999999999997	0.0011099999999999999	0.00199	-0.00248	0.00116
		0.19860999999999998	0.00202	-0.0024100000000000002	0.00109	0.0019399999999999999	-0.00242	0.0011300000000000001
		0.20181	0.0019399999999999999	-0.00248	0.00112	0.0018899999999999998	-0.00236	0.0011
		0.20501	0.0019	-0.00235	0.000989	0.00185	-0.00231	0.00106
		0.20820999999999998	0.0019100000000000002	-0.00228	0.000989	0.0018100000000000002	-0.0022600000000000003	0.00103
		0.21141	0.00186	-0.00234	0.0009710000000000001	0.0017699999999999999	-0.00221	0.001
		0.21461	0.0017100000000000001	-0.00229	0.0008939999999999999	0.00173	-0.00216	0.00097062
		0.21781	0.0017399999999999998	-0.00213	0.000921	0.0016899999999999999	-0.00212	0.00094156
		0.22100999999999998	0.0016899999999999999	-0.00212	0.000909	0.00165	-0.00207	0.00091337
		0.22421	0.00158	-0.0020800000000000003	0.000817	0.00161	-0.00203	0.00088603
		0.22741	0.0016	-0.00198	0.000884	0.00158	-0.00198	0.00085951
		0.23060999999999998	0.00158	-0.00201	0.000869	0.0015400000000000001	-0.0019399999999999999	0.00083378
		0.23381	0.0015	-0.00202	0.000758	0.00151	-0.0019	0.00080882
		0.23701	0.00149	-0.0019100000000000002	0.000733	0.00148	-0.00186	0.00078461
		0.24020999999999998	0.00148	-0.00186	0.000749	0.00145	-0.00182	0.00076114
		0.24341	0.0013599999999999999	-0.00187	0.0006929999999999999	0.0014199999999999998	-0.00179	0.00073837
		0.24661	0.0014199999999999998	-0.0017	0.000668	0.00139	-0.00175	0.00071628
		0.24981	0.00139	-0.0017100000000000001	0.000724	0.0013599999999999999	-0.00172	0.00069485
		0.25301	0.00131	-0.00175	0.000628	0.00133	-0.0016899999999999999	0.00067408
		0.25621	0.0013	-0.0016300000000000002	0.000601	0.0013	-0.00165	0.00065393
		0.25941	0.00134	-0.00162	0.000594	0.00128	-0.00162	0.00063437
		0.26261	0.00123	-0.0016600000000000002	0.000607	0.00125	-0.00159	0.00061541
		0.26581	0.00121	-0.00156	0.000579	0.00123	-0.00156	0.00059702
		0.26900999999999997	0.00126	-0.00156	0.000585	0.0012	-0.0015300000000000001	0.00057919
		0.27221	0.00118	-0.00158	0.000585	0.00118	-0.00151	0.00056189
		0.27541	0.00112	-0.00147	0.0005480000000000001	0.00116	-0.00148	0.00054511
		0.27860999999999997	0.00117	-0.00143	0.00057	0.00114	-0.00145	0.00052883
		0.28181	0.00112	-0.00146	0.000573	0.00112	-0.00143	0.00051304
		0.28501	0.00107	-0.0013800000000000002	0.0005139999999999999	0.0011	-0.0014	0.00049773
		0.28820999999999997	0.0011099999999999999	-0.0013	0.000542	0.00108	-0.0013800000000000002	0.00048289
		0.29141	0.00107	-0.0013800000000000002	0.000539	0.00106	-0.0013599999999999999	0.00046848
		0.29461	0.000985	-0.00137	0.000462	0.0010400000000000001	-0.00133	0.00045451
		0.29780999999999996	0.00103	-0.00125	0.0005139999999999999	0.0010199999999999999	-0.00131	0.00044096
		0.30101	0.00099	-0.0012699999999999999	0.000505	0.001	-0.0012900000000000001	0.00042782
		0.30421	0.0009310000000000001	-0.0012699999999999999	0.00042199999999999996	0.00098729	-0.0012699999999999999	0.00041507
		0.30741	0.000965	-0.00121	0.000499	0.00097092	-0.00125	0.00040271
		0.31061	0.0009880000000000002	-0.00125	0.00048600000000000005	0.00095505	-0.00123	0.00039071
		0.31381	0.0008880000000000001	-0.00123	0.00042199999999999996	0.00093966	-0.00121	0.00037909
		0.31701	0.0009019999999999999	-0.00118	0.000394	0.00092473	-0.00119	0.00036781
		0.32021	0.000927	-0.00115	0.00041500000000000006	0.00091025	-0.00118	0.00035686
		0.32341	0.0008269999999999999	-0.00117	0.000348	0.00089621	-0.00116	0.00034625
		0.32661	0.0008699999999999999	-0.00107	0.00032599999999999996	0.00088259	-0.00114	0.00033596
		0.32981	0.0009199999999999999	-0.00107	0.000397	0.00086939	-0.0011300000000000001	0.00032598
		0.33301	0.000805	-0.00115	0.000295	0.00085659	-0.0011099999999999999	0.00031630000000000004
		0.33621	0.000792	-0.0009960000000000001	0.00024300000000000002	0.00084416	-0.0011	0.0003069
		0.33941	0.000837	-0.000976	0.000295	0.00083212	-0.00108	0.00029779
		0.34260999999999997	0.0007740000000000001	-0.0009960000000000001	0.00025499999999999996	0.00082044	-0.00107	0.00028896
		0.34581	0.000729	-0.000883	0.000218	0.00080911	-0.00105	0.00028039
		0.34901	0.000801	-0.0008439999999999999	0.000292	0.00079812	-0.0010400000000000001	0.00027208
		0.35220999999999997	0.0007480000000000001	-0.0009699999999999999	0.00032599999999999996	0.00078746	-0.00103	0.00026402
		0.35541	0.000713	-0.000877	0.000206	0.00077713	-0.0010199999999999999	0.0002562
		0.3585	0.000795	-0.000828	0.000299	0.00076745	-0.001	0.00024888

## Sheet: Fig. 6c
Fig. 6c
	Pore axis (A)	28.6	28.1007	27.6013	27.102	26.6027	26.1034	25.604	25.1047	24.6054	24.106	23.6067	23.1074	22.6081	22.1087	21.6094	21.1101	20.6107	20.1114	19.6121	19.1128	18.6134	18.1141	17.6148	17.1154	16.6161	16.1168	15.6174	15.1181	14.6188	14.1195	13.6201	13.1208	12.6215	12.1221	11.6228	11.1235	10.6242	10.1248	9.6255	9.12617	8.62684	8.12752	7.62819	7.12886	6.62953	6.1302	5.63087	5.13154
	Pore radius (A)	6.73419	6.43124	6.14313	5.86759	5.6103	5.36032	5.12675	4.89584	4.67566	4.45643	4.24667	4.03131	3.82071	3.60466	3.39568	3.18309	2.97784	2.7787	2.59959	2.43378	2.2986	2.18281	2.10211	2.04721	2.02406	2.01368	2.0292	2.04628	2.06947	2.07312	2.07177	2.05089	2.02361	1.98367	1.95291	1.93331	1.93455	1.9547	1.99773	2.05447	2.12569	2.20639	2.2926	2.37503	2.46168	2.56634	2.70702	2.88409
	Pore radius (A) SD	0.676162	0.648133	0.647825	0.650173	0.647661	0.644133	0.637542	0.633174	0.624683	0.616905	0.604302	0.591782	0.575303	0.563684	0.551093	0.540028	0.539029	0.537812	0.537652	0.548586	0.556338	0.56359	0.561381	0.554588	0.538994	0.522983	0.498455	0.474179	0.443989	0.426247	0.417688	0.423878	0.424055	0.418075	0.401805	0.379024	0.359605	0.349867	0.342617	0.332607	0.317881	0.299535	0.288376	0.288918	0.292255	0.299497	0.304528	0.307103
	Pore axis (A)	45	44.5528	44.1055	43.6583	43.2111	42.7638	42.3166	41.8693	41.4221	40.9749	40.5276	40.0804	39.6332	39.1859	38.7387	38.2915	37.8442	37.397	36.9497	36.5025	36.0553	35.608	35.1608	34.7136	34.2663	33.8191	33.3719	32.9246	32.4774	32.0302	31.5829	31.1357	30.6884	30.2412	29.794	29.3467	28.8995	28.4523	28.005	27.5578	27.1106	26.6633	26.2161	25.7688	25.3216	24.8744	24.4271	23.9799
	Side chain density R29 (a.u.)	0	0	0	0	0	0	0	0	0	0	0	0	0	0	0	0	0	0	0	0	0	0	0	0	0	0	0	0	0	0	0	0	0	0	0	0	0	0	0	0	0	0	0	3.30327e-05	3.30327e-05	3.30327e-05	0.00105705	0.00469065
	Side chain density L28 (a.u.)	0	0	0	0	0	0	0	0	0	0	0	0	0	0	0	0	0	0	0	0	0	0	0	0	0	0	0	0	0	0	0	0	0	0	0	0	0	0	0	0	0	0	0	0	0	0	0	0
	Side chain density F24 (a.u.)	0	0	0	0	0	0	0	0	0	0	0	0	0	0	0	0	0	0	0	0	0	0	0	0	0	0	0	0	0	0	0	0	0	0	0	0	0	0	0	0	0	0	0	0	0	0	0	0
[truncated: 151 more columns]

## Sheet: Fig. 6e
Fig. 6e	WT	0	1	2	3	4	5	6	7	8	9	10	11	12	13	14	15	16	17	18	19	20	21	22	23	24	25	26	27	28	29	30	31	32	33	34	35	36	37	38	39	40	41	42	43	44	45	46	47
	Pore axis (A)	45	44.5528	44.1055	43.6583	43.2111	42.7638	42.3166	41.8693	41.4221	40.9749	40.5276	40.0804	39.6332	39.1859	38.7387	38.2915	37.8442	37.397	36.9497	36.5025	36.0553	35.608	35.1608	34.7136	34.2663	33.8191	33.3719	32.9246	32.4774	32.0302	31.5829	31.1357	30.6884	30.2412	29.794	29.3467	28.8995	28.4523	28.005	27.5578	27.1106	26.6633	26.2161	25.7688	25.3216	24.8744	24.4271	23.9799
	Free-energy H2O (kJ/mol)	-0.0141957	0.0418238	-0.0210274	-0.00660076	0.0478701	-0.00806625	-0.0118352	-0.0107802	0.0524671	-0.0118897	-0.00442357	-0.0111191	0.0497361	-0.0062133	-0.0130851	0.0474774	-0.0131349	-0.0028754	-0.00431204	0.0509878	-0.00956905	-0.00915496	0.047604	-0.003708	-0.00701385	-0.00605348	0.0461055	-0.00281712	-0.0100146	-0.0126275	0.0539831	0.00811584	0.0105794	0.0790236	0.0404816	0.0378891	0.0550539	0.113727	0.0748216	0.0861264	0.18733	0.179988	0.237264	0.28674	0.409291	0.431649	0.524681	0.632575
	Free-energy H2O (kJ/mol) SD	0.00476669	0.00374958	0.0050869	0.00457915	0.0060086	0.00493774	0.00635675	0.00524999	0.00403195	0.00488954	0.00594142	0.00557297	0.00488532	0.00509113	0.00550519	0.00682764	0.00549141	0.00646951	0.00499692	0.00556746	0.00557878	0.00435228	0.00564272	0.00488211	0.00271139	0.00279218	0.00367244	0.00596632	0.00358631	0.00640847	0.00387779	0.00395528	0.00647802	0.00506158	0.00602099	0.00662854	0.0053764	0.00602828	0.00688449	0.00529681	0.00722156	0.00754675	0.00966789	0.00709501	0.00531009	0.00794866	0.00773851	0.00880284
	Free-energy Na+ (kJ/mol)	0.0759219	0.0951797	-0.146855	-0.0242467	-0.123027	0.0151741	0.0816233	0.156161	0.0631806	0.042234	0.0705734	0.313244	-0.000665207	0.0750853	0.189725	0.202924	0.159894	0.160877	0.222553	0.389004	0.431379	0.385641	0.594011	0.505841	0.490167	0.690288	0.680519	0.832919	0.955454	0.990381	1.03784	1.11138	1.0518	1.44613	1.33839	1.44595	1.51808	1.7186	1.91499	1.95872	2.39077	2.66024	2.68681	3.03852	3.25869	3.52967	4.05758	3.85572
	Free-energy Na+ (kJ/mol) SD	0.0780251	0.0941678	0.08443	0.0690877	0.109785	0.0995655	0.0995944	0.0910317	0.0567873	0.0905977	0.104375	0.111755	0.0955967	0.0905929	0.0957313	0.124877	0.103298	0.0939677	0.0968537	0.110708	0.122213	0.105431	0.0868749	0.10799	0.114544	0.0909792	0.0962873	0.100413	0.0980443	0.118452	0.0942086	0.155398	0.106254	0.129931	0.0877071	0.13114	0.136858	0.149431	0.178127	0.155848	0.102373	0.140282	0.15168	0.227163	0.2071	0.205819	0.298491	0.128662
	Free-energy Cl- (kJ/mol)	0.0270058	0.0971913	-0.0440565	-0.0801406	-0.0280999	0.0711415	-0.0717593	-0.0563592	-0.14415	-0.202573	0.0469352	-0.236058	-0.123839	-0.315129	-0.351732	-0.216998	-0.417021	-0.37784	-0.368509	-0.296812	-0.510466	-0.612486	-0.473022	-0.710679	-0.70236	-0.742649	-0.740219	-0.814873	-0.999027	-1.09697	-0.995659	-1.0928	-1.27864	-1.40447	-1.51345	-1.63916	-1.70168	-1.77379	-1.85841	-1.90419	-1.88096	-1.94175	-1.97211	-2.03302	-1.67629	-1.75595	-1.74547	-1.4855
	Free-energy Cl- (kJ/mol) SD	0.093345	0.0658242	0.107108	0.0846149	0.100666	0.105756	0.101112	0.0899861	0.108375	0.0687219	0.080771	0.0777095	0.0733904	0.0898365	0.0628717	0.0883721	0.0740606	0.0868337	0.0830116	0.0644791	0.0669001	0.0463394	0.0946281	0.0704008	0.0578569	0.0867885	0.0781483	0.0762848	0.0775628	0.0580944	0.113823	0.0744881	0.0437375	0.0993056	0.0673734	0.0642207	0.0731423	0.0539656	0.0434669	0.0588793	0.0725138	0.0712764	0.0582819	0.0681127	0.0724385	0.0608032	0.0667853	0.0459413
[truncated: 143 more columns]

## Sheet: Fig. 6f
Fig. 6f
	Gate hydration (#H2O; bin center)	0.5	1.5	2.5	3.5	4.5	5.5	6.5	7.5	8.5	9.5	10.5	11.5	12.5	13.5	14.5	15.5	16.5	17.5	18.5	19.5	20.5	21.5	22.5	23.5	24.5	25.5	26.5	27.5	28.5	29.5	30.5	31.5	32.5	33.5	34.5	35.5	36.5	37.5	38.5	39.5	40.5	41.5	42.5	43.5	44.5
	Normalized frequency (WT+detergent)	0.00501505	0.101304	0.208626	0.387161	1	0.947844	0.390171	0.21665	0.0752257	0.0100301	0.00100301	0	0	0	0	0	0	0	0	0	0	0	0	0	0	0	0	0	0	0	0	0	0	0	0	0	0	0	0	0	0	0	0	0	0
	Normalized frequency (WT)	0.782609	0.481884	1	0.809783	0.494565	0.574275	0.471014	0.63587	0.387681	0.190217	0.110507	0.0634058	0.0181159	0.0163043	0.00181159	0	0	0	0	0	0	0	0	0	0	0	0	0	0	0	0	0	0	0	0	0	0	0	0	0	0	0	0	0	0
	Normalized frequency (F24A)	0	0	0	0	0	0	0	0	0	0.00655738	0.00983607	0.0131148	0.0229508	0.0360656	0.0983607	0.0786885	0.12459	0.262295	0.37377	0.465574	0.593443	0.714754	0.84918	0.878689	1	0.97377	0.904918	0.819672	0.659016	0.560656	0.478689	0.295082	0.17377	0.147541	0.0819672	0.0852459	0.0622951	0.0491803	0.0459016	0.0229508	0.00983607	0.00327869	0.00983607	0.00327869	0.00983607
	Normalized frequency (L28A)	0	0	0	0	0	0	0	0	0.00589391	0	0.0196464	0.0333988	0.0805501	0.131631	0.269155	0.341847	0.607073	0.777996	0.986248	1	0.840864	0.618861	0.416503	0.229862	0.127701	0.0412574	0.0117878	0.00589391	0.00196464	0	0	0	0	0	0	0	0	0	0	0	0	0	0	0	0
	Normalized frequency (F24A-L28A)	0	0	0	0	0	0	0	0	0	0	0	0	0	0	0	0	0	0	0	0.00666667	0.00333333	0.0133333	0.0233333	0.0966667	0.133333	0.16	0.266667	0.423333	0.586667	0.763333	0.853333	1	0.99	0.933333	0.906667	0.736667	0.763333	0.613333	0.566667	0.363333	0.376667	0.176667	0.16	0.106667	0.0733333

## Sheet: Supplementary Fig. 6a
Supplementary Fig. 6a
		Absorbance at 520 nm (wild type)				Absorbance at 520 nm (mutant)
		Volume, ml	Absorbance, a.u.			Volume, ml	Absorbance, a.u.
		0	0			0	0
		0.079	0.236758			0.047	-0.021891
		0.157	0.248066			0.095	-0.0467398
		0.236	0.210334			0.142	0.0811057
		0.314	0.160187			0.189	0.0823348
		0.393	0.14169			0.237	0.0490159
		0.471	0.133131			0.284	0.0242403
		0.55	0.127357			0.331	0.0124126
		0.629	0.12426			0.379	0.00307911
		0.707	0.121547			0.426	-0.00128011
		0.786	0.120786			0.474	-0.00361627
		0.864	0.119972			0.521	-0.00487691
		0.943	0.118679			0.568	-0.00741028
		1.021	0.11797			0.616	-0.00926209
		1.1	0.460927			0.663	-0.0102481
		1.179	0.129182			0.71	-0.0112499
		1.257	0.268994			0.758	-0.0130167
		1.336	0.236799			0.805	-0.0128036
		1.414	0.216001			0.852	-0.014657
		1.493	0.184932			0.9	-0.0113653
		1.571	0.166275			0.947	-0.0136572
		1.65	0.155676			0.994	-0.0122015
		1.729	0.150089			1.042	-0.0124555
		1.807	0.145694			1.089	-0.00486592
		1.886	0.142133			1.136	0.0128132
		1.964	0.138727			1.184	0.251586
		2.043	0.133395			1.231	0.33692
		2.121	0.137342			1.278	0.207892
		2.2	0.177076			1.326	0.134277
		2.279	0.172045			1.373	0.101837
		2.357	0.17179			1.421	0.0785346
		2.436	0.15991			1.468	0.0631824
		2.514	0.151535			1.515	0.0509427
		2.593	0.147171			1.563	0.037481
		2.671	0.144327			1.61	0.03327
		2.75	0.140373			1.657	0.029353
		2.829	0.139241			1.705	0.0286733
		2.907	0.13813			1.752	0.0262136
		2.986	0.13723			1.799	0.0227432
		3.064	0.13653			1.847	0.0202889
		3.143	0.136252			1.894	0.0183063
		3.221	0.136489			1.941	0.0144634
		3.3	0.13695			1.989	0.0143155
		3.379	0.137362			2.036	0.0151709
		3.457	0.137409			2.083	0.0146955
		3.536	0.137517			2.131	0.00717866
		3.614	0.137477			2.178	0.0528429
		3.693	0.137244			2.226	0.0653166
		3.771	0.142327			2.273	0.0538496
		3.85	0.142091			2.32	0.0444847
		3.929	0.140274			2.368	0.0398892
		4.007	0.137843			2.415	0.0349747
		4.086	0.135709			2.462	0.0328666
		4.164	0.135439			2.51	0.0301957
		4.243	0.135151			2.557	0.0287192
		4.321	0.134056			2.604	0.0265293
		4.4	0.134095			2.652	0.025396
		4.479	0.134361			2.699	0.025426
		4.557	0.13459			2.746	0.0267355
		4.636	0.134897			2.794	0.0260035
		4.714	0.13458			2.841	0.0284107
		4.793	0.134252			2.888	0.0277768
		4.871	0.134707			2.936	0.0259209
		4.95	0.134427			2.983	0.0301574
		5.029	0.134387			3.03	0.0278058
		5.107	0.134724			3.078	0.0281339
		5.186	0.135304			3.125	0.0307591
		5.264	0.134531			3.173	0.0327027
		5.343	0.135021			3.22	0.0354851
		5.421	0.135512			3.267	0.0363049
		5.5	0.135389			3.315	0.0372742
		5.579	0.135969			3.362	0.0414058
		5.657	0.136272			3.409	0.041132
		5.736	0.136183			3.457	0.0441876
		5.814	0.137061			3.504	0.0462303
		5.893	0.136407			3.551	0.0461281
		5.971	0.13685			3.599	0.0472096
		6.05	0.137163			3.646	0.0493678
		6.129	0.136405			3.693	0.054981
		6.207	0.145462			3.741	0.0617441
		6.286	0.14207			3.788	0.0601404
		6.364	0.139729			3.835	0.0593262
		6.443	0.139539			3.883	0.0582779
		6.521	0.1397			3.93	0.0591085
		6.6	0.139194			3.977	0.060256
		6.679	0.139151			4.025	0.0575054
		6.757	0.139787			4.072	0.0565039
		6.836	0.13968			4.12	0.0575005
		6.914	0.139216			4.167	0.0573575
		6.993	0.13975			4.214	0.0583192
		7.071	0.139682			4.262	0.0594963
		7.15	0.139981			4.309	0.0589334
		7.229	0.140195			4.356	0.0593871
		7.307	0.140344			4.404	0.0605115
		7.386	0.141083			4.451	0.0612911
		7.464	0.14142			4.498	0.0627604
		7.543	0.140446			4.546	0.0639926
		7.621	0.141147			4.593	0.0635206
		7.7	0.141794			4.64	0.0659106
		7.779	0.141811			4.688	0.0666571
		7.857	0.142369			4.735	0.067217
		7.936	0.142874			4.782	0.0696888
		8.014	0.142624			4.83	0.0688165
		8.093	0.142937			4.877	0.0710983
		8.171	0.143282			4.925	0.0708944
		8.25	0.143995			4.972	0.0716774
		8.329	0.144448			5.019	0.0751659
		8.407	0.145123			5.067	0.0754979
		8.486	0.146621			5.114	0.075693
		8.564	0.149028			5.161	0.0766675
		8.643	0.152676			5.209	0.0786312
		8.721	0.161027			5.256	0.0787035
		8.8	0.18266			5.303	0.0815454
		8.879	0.226321			5.351	0.081825
		8.957	0.300477			5.398	0.0827212
		9.036	0.406897			5.445	0.0852419
		9.114	0.540412			5.493	0.0853203
		9.193	0.694625			5.54	0.0855371
		9.271	0.863648			5.587	0.0868857
		9.35	1.03941			5.635	0.0882993
		9.429	1.21542			5.682	0.0908206
		9.507	1.38339			5.729	0.0927363
		9.586	1.5302			5.777	0.0927332
		9.664	1.64914			5.824	0.0928561
		9.743	1.73694			5.872	0.0942078
		9.821	1.80043			5.919	0.0948367
		9.9	1.84562			5.966	0.0957245
		9.978	1.88348			6.014	0.0986632
		10.057	1.91985			6.061	0.0989825
		10.136	1.94943			6.108	0.0988832
		10.214	1.96805			6.156	0.0996807
		10.293	1.97256			6.203	0.100876
		10.371	1.96084			6.25	0.100744
		10.45	1.93485			6.298	0.104265
		10.528	1.89724			6.345	0.1034
		10.607	1.85249			6.392	0.104179
		10.686	1.81716			6.44	0.108223
		10.764	1.79257			6.487	0.106066
		10.843	1.78642			6.534	0.108192
		10.921	1.80645			6.582	0.110184
		11	1.8568			6.629	0.111822
		11.078	1.94638			6.677	0.113041
		11.157	2.08819			6.724	0.113859
		11.236	2.29263			6.771	0.114779
		11.314	2.56983			6.819	0.115326
		11.393	2.9174			6.866	0.119289
		11.471	3.33186			6.913	0.120078
		11.55	3.79184			6.961	0.119944
		11.628	4.28706			7.008	0.121469
		11.707	4.80687			7.055	0.125811
		11.786	5.338			7.103	0.125137
		11.864	5.90568			7.15	0.125161
		11.943	6.49858			7.197	0.126894
		12.021	7.13563			7.245	0.129123
		12.1	7.84198			7.292	0.131042
		12.178	8.63646			7.339	0.131149
		12.257	9.58162			7.387	0.132642
		12.336	10.7421			7.434	0.134072
		12.414	12.229			7.481	0.135268
		12.493	14.2238			7.529	0.136254
		12.571	16.8883			7.576	0.138291
		12.65	20.5279			7.624	0.138247
		12.728	25.3824			7.671	0.139162
		12.807	31.6388			7.718	0.140757
		12.886	39.3508			7.766	0.142113
		12.964	48.3274			7.813	0.143034
		13.043	58.245			7.86	0.143727
		13.121	68.6635			7.908	0.146151
		13.2	79.1045			7.955	0.147099
		13.278	88.4674			8.002	0.147838
		13.357	95.7901			8.05	0.149748
		13.436	99.5568			8.097	0.152101
		13.514	100			8.144	0.15441
		13.593	96.6668			8.192	0.154545
		13.671	91.4779			8.239	0.156598
		13.75	85.3558			8.286	0.157026
		13.828	78.6749			8.334	0.159839
		13.907	72.0015			8.381	0.15945
		13.986	65.4515			8.428	0.163981
		14.064	59.1565			8.476	0.160744
		14.143	53.3295			8.523	0.161946
		14.221	47.9375			8.571	0.161796
		14.3	43.1742			8.618	0.163674
		14.378	39.0611			8.665	0.164689
		14.457	35.6133			8.713	0.16495
		14.536	32.8476			8.76	0.168415
		14.614	30.7834			8.807	0.167946
		14.693	29.4519			8.855	0.168432
		14.771	28.6939			8.902	0.169534
		14.85	28.3889			8.949	0.170206
		14.928	28.4132			8.997	0.171833
		15.007	28.6419			9.044	0.17386
		15.086	28.981			9.091	0.172949
		15.164	29.2845			9.139	0.175254
		15.243	29.4728			9.186	0.183282
		15.321	29.4238			9.233	0.185044
		15.4	28.9764			9.281	0.183422
		15.478	28.1295			9.328	0.185962
		15.557	26.896			9.376	0.185006
		15.636	25.3576			9.423	0.18563
		15.714	23.6154			9.47	0.184566
		15.793	21.7419			9.518	0.186652
		15.871	19.8244			9.565	0.185663
		15.95	17.9592			9.612	0.186268
		16.028	16.2087			9.66	0.187453
		16.107	14.6136			9.707	0.188395
		16.186	13.1128			9.754	0.191782
		16.264	11.7339			9.802	0.192409
		16.343	10.4935			9.849	0.193246
		16.421	9.26966			9.896	0.193808
		16.5	7.80663			9.944	0.196167
		16.578	6.5876			9.991	0.198158
		16.657	5.90281			10.038	0.200441
		16.736	5.15915			10.086	0.201491
		16.814	4.42417			10.133	0.201537
		16.893	4.06095			10.18	0.206044
		16.971	3.84161			10.228	0.209792
		17.05	3.66918			10.275	0.217869
		17.128	3.48563			10.323	0.227228
		17.207	3.26174			10.37	0.245421
		17.286	3.00711			10.417	0.281443
		17.364	2.72089			10.465	0.356734
		17.443	2.40518			10.512	0.486514
		17.521	2.10038			10.559	0.701104
		17.6	1.82384			10.607	1.00596
		17.678	1.59419			10.654	1.40956
		17.757	1.40285			10.701	1.87881
		17.836	1.24101			10.749	2.40437
		17.914	1.09823			10.796	2.95859
		17.993	0.967713			10.843	3.53312
		18.071	0.837048			10.891	4.13679
		18.15	0.719894			10.938	4.74563
		18.228	0.634716			10.985	5.39036
		18.307	0.577233			11.033	6.05756
		18.386	0.53296			11.08	6.75196
		18.464	0.495602			11.128	7.46973
		18.543	0.463443			11.175	8.21088
		18.621	0.437286			11.222	8.97046
		18.7	0.414781			11.27	9.72729
		18.778	0.39642			11.317	10.4796
		18.857	0.381547			11.364	11.2152
		18.936	0.369811			11.412	11.931
		19.014	0.359059			11.459	12.6355
		19.093	0.350176			11.506	13.3275
		19.171	0.343295			11.554	14.0195
		19.25	0.336505			11.601	14.7192
		19.328	0.331299			11.648	15.4456
		19.407	0.326118			11.696	16.189
		19.486	0.321971			11.743	16.9647
		19.564	0.317049			11.79	17.7645
		19.643	0.314287			11.838	18.5898
		19.721	0.312473			11.885	19.4361
		19.8	0.310466			11.932	20.3042
		19.878	0.30978			11.98	21.1898
		19.957	0.308898			12.027	22.0914
		20.036	0.307416			12.075	23.0167
		20.114	0.306951			12.122	23.9462
		20.193	0.306287			12.169	24.8921
		20.271	0.305655			12.217	25.8496
		20.35	0.304976			12.264	26.8125
		20.428	0.304552			12.311	27.7834
		20.507	0.303134			12.359	28.7585
		20.586	0.302598			12.406	29.7373
		20.664	0.29981			12.453	30.7249
		20.743	0.297818			12.501	31.729
		20.821	0.29592			12.548	32.7642
		20.9	0.293274			12.595	33.8174
		20.978	0.290635			12.643	34.8955
		21.057	0.28837			12.69	36.0067
		21.136	0.285841			12.737	37.156
		21.214	0.283234			12.785	38.3382
		21.293	0.280768			12.832	39.5617
		21.371	0.279452			12.88	40.8351
		21.45	0.277326			12.927	42.1818
		21.528	0.275193			12.974	43.5743
		21.607	0.273331			13.022	45.0647
		21.686	0.271165			13.069	46.6389
		21.764	0.268853			13.116	48.3119
		21.843	0.267927			13.164	50.0782
		21.921	0.266427			13.211	51.9378
		22	0.265944			13.258	53.8896
		22.078	0.26588			13.306	55.9287
		22.157	0.265647			13.353	58.0826
		22.236	0.267577			13.4	60.3179
		22.314	0.268523			13.448	62.6837
		22.393	0.270553			13.495	65.1745
		22.471	0.274049			13.542	67.796
		22.55	0.275819			13.59	70.5308
		22.628	0.279722			13.637	73.3735
		22.707	0.283445			13.684	76.306
		22.786	0.286555			13.732	79.2834
		22.864	0.289014			13.779	82.2422
		22.943	0.291059			13.827	85.1435
		23.021	0.292567			13.874	87.9014
		23.1	0.292829			13.921	90.5117
		23.178	0.292214			13.969	92.8828
		23.257	0.290222			14.016	94.9772
		23.336	0.288819			14.063	96.6766
		23.414	0.286872			14.111	98.0485
		23.493	0.284969			14.158	99.0274
		23.571	0.282731			14.205	99.6732
		23.65	0.277018			14.253	100
		23.728	0.274459			14.3	99.9431
		23.807	0.27258			14.347	99.6148
		23.886	0.270762			14.395	98.9357
		23.964	0.269725			14.442	98.071
		24.043	0.268323			14.489	97.0041
		24.121	0.267217			14.537	95.8106
		24.2	0.265208			14.584	94.6187
		24.278	0.264169			14.631	93.3339
		24.357	0.26272			14.679	92.1632
		24.436	0.260829			14.726	91.056
		24.514	0.259811			14.774	90.1207
		24.593	0.258525			14.821	89.3712
		24.671	0.257496			14.868	88.8731
		24.75	0.256223			14.916	88.6687
		24.828	0.254764			14.963	88.7612
		24.907	0.254513			15.01	89.238
		24.986	0.253609			15.058	90.1377
		25.064	0.25277			15.105	91.4322
		25.143	0.251708			15.152	93.2289
		25.221	0.251272			15.2	95.3929
		25.3	0.250269			15.247	98.0953
		25.378	0.249603			15.294	101.121
		25.457	0.249139			15.342	104.501
		25.536	0.249162			15.389	108.154
		25.614	0.249457			15.436	111.895
		25.693	0.249553			15.484	115.723
		25.771	0.251634			15.531	119.403
		25.85	0.254225			15.579	122.869
		25.928	0.259321			15.626	125.957
		26.007	0.264768			15.673	128.513
		26.086	0.268802			15.721	130.573
		26.164	0.271676			15.768	131.948
		26.243	0.270615			15.815	132.706
		26.321	0.266973			15.863	132.828
		26.4	0.261704			15.91	132.283
		26.478	0.254882			15.957	131.262
		26.557	0.248123			16.005	129.587
		26.636	0.240094			16.052	127.513
		26.714	0.231004			16.099	124.909
		26.793	0.22559			16.147	122
		26.871	0.220835			16.194	118.62
		26.95	0.217705			16.241	114.816
		27.028	0.216183			16.289	110.731
		27.107	0.216859			16.336	106.266
		27.186	0.216862			16.383	101.704
		27.264	0.217405			16.431	96.84
		27.343	0.219244			16.478	91.9452
		27.421	0.219463			16.526	86.9325
		27.5	0.221376			16.573	81.9569
		27.578	0.22147			16.62	77.0817
		27.657	0.221512			16.668	72.1983
		27.736	0.221974			16.715	67.531
		27.814	0.222078			16.762	62.8699
		27.893	0.221656			16.81	58.4205
		27.971	0.221066			16.857	54.0003
		28.05	0.219941			16.904	49.7663
		28.128	0.219232			16.952	45.6326
		28.207	0.218557			16.999	41.6505
		28.286	0.211836			17.046	37.8566
		28.364	0.215015			17.094	34.2161
		28.443	0.21984			17.141	30.8382
		28.521	0.216831			17.188	27.6419
		28.6	0.215247			17.236	24.7421
		28.678	0.21355			17.283	22.0672
		28.757	0.212809			17.331	19.664
		28.835	0.212072			17.378	17.5215
		28.914	0.21129			17.425	15.6095
		28.993	0.21039			17.473	13.9514
		29.071	0.210188			17.52	12.4579
		29.15	0.209151			17.567	11.1794
		29.228	0.21028			17.615	10.0516
		29.307	0.209001			17.662	9.06541
		29.385	0.208057			17.709	8.20993
		29.464	0.208196			17.757	7.46215
		29.543	0.20731			17.804	6.82697
		29.621	0.207284			17.851	6.25874
		29.7	0.207126			17.899	5.77202
		29.778	0.206449			17.946	5.33949
		29.857	0.2057			17.993	4.95999
		29.935	0.204984			18.041	4.63343
		30.014	0.204618			18.088	4.34254
		30.093	0.204113			18.135	4.09035
		30.171	0.204353			18.183	3.86476
		30.25	0.203133			18.23	3.6686
		30.328	0.202959			18.278	3.49534
		30.407	0.202772			18.325	3.33837
		30.485	0.202378			18.372	3.19758
		30.564	0.20174			18.42	3.06893
		30.643	0.201855			18.467	2.95561
		30.721	0.201409			18.514	2.84633
		30.8	0.202148			18.562	2.75121
		30.878	0.201899			18.609	2.65748
		30.957	0.200936			18.656	2.57185
		31.035	0.201349			18.704	2.4894
		31.114	0.201454			18.751	2.4131
		31.193	0.201338			18.798	2.34119
		31.271	0.201268			18.846	2.26862
		31.35	0.201005			18.893	2.20528
		31.428	0.201091			18.94	2.13831
		31.507	0.201862			18.988	2.07423
		31.585	0.201308			19.035	2.02481
		31.664	0.202132			19.082	1.99004
		31.743	0.201838			19.13	1.99178
		31.821	0.201469			19.177	1.93231
		31.9	0.201834			19.225	1.84869
		31.978	0.200985			19.272	1.79962
		32.057	0.20189			19.319	1.77389
		32.135	0.201528			19.367	1.73637
		32.214	0.201298			19.414	1.69731
		32.293	0.201702			19.461	1.64514
		32.371	0.201127			19.509	1.59603
		32.45	0.201012			19.556	1.54675
		32.528	0.201114			19.603	1.47526
		32.607	0.200765			19.651	1.41971
		32.685	0.20057			19.698	1.43466
		32.764	0.200319			19.745	1.41095
		32.843	0.201321			19.793	1.36813
		32.921	0.200768			19.84	1.31586
		33	0.20047			19.887	1.27866
		33.078	0.200722			19.935	1.25138
		33.157	0.199238			19.982	1.22635
		33.235	0.200239			20.03	1.20545
		33.314	0.200363			20.077	1.18592
		33.393	0.200025			20.124	1.1705
		33.471	0.200158			20.172	1.15718
		33.55	0.199604			20.219	1.14043
		33.628	0.199559			20.266	1.12634
		33.707	0.199519			20.314	1.11227
		33.785	0.199313			20.361	1.09856
		33.864	0.199565			20.408	1.08258
		33.943	0.198909			20.456	1.07026
		34.021	0.198844			20.503	1.05257
		34.1	0.199162			20.55	1.0358
		34.178	0.199045			20.598	1.02031
		34.257	0.198778			20.645	1.00457
		34.335	0.198203			20.692	0.988892
		34.414	0.197819			20.74	0.974833
		34.493	0.198102			20.787	0.960597
		34.571	0.198249			20.834	0.944743
		34.65	0.198535			20.882	0.92904
		34.728	0.198177			20.929	0.91471
		34.807	0.197595			20.977	0.900172
		34.885	0.198325			21.024	0.883133
		34.964	0.197857			21.071	0.868924
		35.043	0.197724			21.119	0.855478
		35.121	0.197467			21.166	0.841984
		35.2	0.197927			21.213	0.830944
		35.278	0.197124			21.261	0.818585
		35.357	0.19787			21.308	0.80873
		35.435	0.197918			21.355	0.797993
		35.514	0.19718			21.403	0.788037
		35.593	0.196184			21.45	0.77907
		35.671	0.196301			21.497	0.769743
		35.75	0.196472			21.545	0.761565
		35.828	0.197474			21.592	0.753024
		35.907	0.196631			21.639	0.74503
		35.985	0.197033			21.687	0.736489
		36.064	0.197117			21.734	0.729686
		36.143	0.196186			21.782	0.722447
		36.221	0.197039			21.829	0.713024
		36.3	0.197356			21.876	0.703053
		36.378	0.19714			21.924	0.689366
		36.457	0.196885			21.971	0.672268
		36.535	0.196427			22.018	0.651349
		36.614	0.195938			22.066	0.628184
		36.693	0.19723			22.113	0.608443
		36.771	0.19657			22.16	0.593747
		36.85	0.196626			22.208	0.585588
		36.928	0.195736			22.255	0.584124
		37.007	0.196141			22.302	0.593104
		37.085	0.195956			22.35	0.606213
		37.164	0.196113			22.397	0.621588
		37.243	0.19651			22.444	0.637425
		37.321	0.196132			22.492	0.650916
		37.4	0.196294			22.539	0.659516
		37.478	0.196007			22.586	0.664871
		37.557	0.195764			22.634	0.667571
		37.635	0.195722			22.681	0.66228
		37.714	0.195525			22.729	0.654424
		37.793	0.194992			22.776	0.648277
		37.871	0.195922			22.823	0.640926
		37.95	0.162509			22.871	0.633364
						22.918	0.62612
						22.965	0.617179
						23.013	0.610381
						23.06	0.602049
						23.107	0.592031
						23.155	0.581558
						23.202	0.565238
						23.249	0.546113
						23.297	0.526075
						23.344	0.50804
						23.391	0.493362
						23.439	0.480166
						23.486	0.474831
						23.534	0.475559
						23.581	0.481273
						23.628	0.489328
						23.676	0.506128
						23.723	0.523222
						23.77	0.540531
						23.818	0.559583
						23.865	0.577673
						23.912	0.592703
						23.96	0.602424
						24.007	0.608876
						24.054	0.615097
						24.102	0.617818
						24.149	0.615672
						24.196	0.608165
						24.244	0.599682
						24.291	0.591619
						24.338	0.583586
						24.386	0.57531
						24.433	0.564745
						24.481	0.555797
						24.528	0.544399
						24.575	0.535655
						24.623	0.530752
						24.67	0.520255
						24.717	0.512402
						24.765	0.505816
						24.812	0.501661
						24.859	0.495732
						24.907	0.490116
						24.954	0.486491
						25.001	0.484509
						25.049	0.480039
						25.096	0.477369
						25.143	0.474892
						25.191	0.469827
						25.238	0.467295
						25.285	0.462956
						25.333	0.461572
						25.38	0.459582
						25.428	0.455924
						25.475	0.455983
						25.522	0.453572
						25.57	0.450512
						25.617	0.449313
						25.664	0.448513
						25.712	0.445313
						25.759	0.446597
						25.806	0.445067
						25.854	0.441575
						25.901	0.439493
						25.948	0.437425
						25.996	0.438232
						26.043	0.436682
						26.09	0.436734
						26.138	0.435287
						26.185	0.433338
						26.233	0.432307
						26.28	0.429417
						26.327	0.431118
						26.375	0.429848
						26.422	0.428299
						26.469	0.427222
						26.517	0.429383
						26.564	0.427179
						26.611	0.427097
						26.659	0.427508
						26.706	0.428017
						26.753	0.430933
						26.801	0.432293
						26.848	0.43773
						26.895	0.457909
						26.943	0.524562
						26.99	0.686687
						27.037	0.962147
						27.085	1.21132
						27.132	1.32267
						27.18	1.26413
						27.227	1.0672
						27.274	0.870693
						27.322	0.675965
						27.369	0.530773
						27.416	0.421507
						27.464	0.339417
						27.511	0.284651
						27.558	0.241323
						27.606	0.211311
						27.653	0.192463
						27.7	0.173388
						27.748	0.164157
						27.795	0.155708
						27.842	0.14959
						27.89	0.144687
						27.937	0.143622
						27.985	0.142735
						28.032	0.143208
						28.079	0.148414
						28.127	0.148649
						28.174	0.157072
						28.221	0.156649
						28.269	0.161796
						28.316	0.166043
						28.363	0.171746
						28.411	0.17732
						28.458	0.183076
						28.505	0.188745
						28.553	0.193393
						28.6	0.201207
						28.647	0.205636
						28.695	0.210717
						28.742	0.214371
						28.789	0.220934
						28.837	0.227387
						28.884	0.227451
						28.932	0.230887
						28.979	0.233213
						29.026	0.237744
						29.074	0.236816
						29.121	0.240534
						29.168	0.24509
						29.216	0.249326
						29.263	0.255133
						29.31	0.261402
						29.358	0.26995
						29.405	0.279357
						29.452	0.287715
						29.5	0.294179
						29.547	0.30118
						29.594	0.307696
						29.642	0.311515
						29.689	0.313253
						29.736	0.315528
						29.784	0.318316
						29.831	0.319297
						29.879	0.317793
						29.926	0.318565
						29.973	0.318695
						30.021	0.319383
						30.068	0.317751
						30.115	0.3152
						30.163	0.316304
						30.21	0.31351
						30.257	0.312571
						30.305	0.313885
						30.352	0.31107
						30.399	0.31025
						30.447	0.309147
						30.494	0.308816
						30.541	0.308305
						30.589	0.30835
						30.636	0.30471
						30.684	0.307144
						30.731	0.305333
						30.778	0.303929
						30.826	0.30285
						30.873	0.30143
						30.92	0.301739
						30.968	0.300808
						31.015	0.300249
						31.062	0.297273
						31.11	0.297163
						31.157	0.296676
						31.204	0.295401
						31.252	0.294095
						31.299	0.294635
						31.346	0.291828
						31.394	0.291748
						31.441	0.290416
						31.488	0.291042
						31.536	0.289661
						31.583	0.287465
						31.631	0.286812
						31.678	0.286462
						31.725	0.286746
						31.773	0.28723
						31.82	0.286145
						31.867	0.285761
						31.915	0.284278
						31.962	0.282757
						32.009	0.281858
						32.057	0.279918
						32.104	0.277876
						32.151	0.277777
						32.199	0.280548
						32.246	0.277156
						32.293	0.274423
						32.341	0.274441
						32.388	0.274538
						32.436	0.273227
						32.483	0.271894
						32.53	0.270061
						32.578	0.269694
						32.625	0.267588
						32.672	0.266285
						32.72	0.267601
						32.767	0.266042
						32.814	0.265392
						32.862	0.263481
						32.909	0.263145
						32.956	0.260811
						33.004	0.261852
						33.051	0.259676
						33.098	0.255927
						33.146	0.256041
						33.193	0.256165
						33.24	0.253792
						33.288	0.254226
						33.335	0.252601
						33.383	0.250993
						33.43	0.24992
						33.477	0.24848
						33.525	0.247261
						33.572	0.248944
						33.619	0.24744
						33.667	0.245302
						33.714	0.245334
						33.761	0.246794
						33.809	0.246904
						33.856	0.244736
						33.903	0.243199
						33.951	0.242637
						33.998	0.242727
						34.045	0.240553
						34.093	0.239089
						34.14	0.239415
						34.188	0.239128
						34.235	0.237979
						34.282	0.239384
						34.33	0.237552
						34.377	0.237011
						34.424	0.236023
						34.472	0.234875
						34.519	0.234797
						34.566	0.234078
						34.614	0.235044
						34.661	0.233505
						34.708	0.232553
						34.756	0.231803
						34.803	0.229985
						34.85	0.229135
						34.898	0.229264
						34.945	0.228526
						34.992	0.22753
						35.04	0.227133
						35.087	0.228367
						35.135	0.227908
						35.182	0.226424
						35.229	0.224229
						35.277	0.222822
						35.324	0.223697
						35.371	0.223393
						35.419	0.221096
						35.466	0.221551
						35.513	0.219601
						35.561	0.219706
						35.608	0.22017
						35.655	0.218484
						35.703	0.218523
						35.75	0.216829
						35.797	0.218715
						35.845	0.218133
						35.892	0.21542
						35.939	0.21376
						35.987	0.214203
						36.034	0.214983
						36.082	0.215098
						36.129	0.214591
						36.176	0.214096
						36.224	0.213873
						36.271	0.211879
						36.318	0.212332
						36.366	0.213803
						36.413	0.211872
						36.46	0.211722
						36.508	0.209633
						36.555	0.207448
						36.602	0.206868
						36.65	0.20815
						36.697	0.208297
						36.744	0.20751
						36.792	0.2074
						36.839	0.208368
						36.887	0.206601
						36.934	0.000336012
						36.981	0.00160346

## Sheet: Supplementary Fig. 6b
Supplementary Fig. 6b	SDS-PAGE, Coomassie staining

## Sheet: Supplementary Fig. 18a
Supplementary Fig. 18a
			Absorbance at certain pH, a.u.
		wavelength, nm	7.58	7.1	6.44	6.04	5.48	4.9	4.32	3.86	3	2.43	1.93
		250	0.36149	0.450854	0.462133	0.442714	0.416946	0.417344	0.393132	0.352493	0.288844	0.256469	0.207371
		250,5	0.361668	0.447694	0.459809	0.441258	0.420758	0.419806	0.394873	0.355151	0.287665	0.258806	0.213601
		251	0.3659	0.445431	0.459936	0.442582	0.424799	0.42171	0.39584	0.360618	0.290397	0.26565	0.222007
		251,5	0.374098	0.449957	0.460992	0.448229	0.426177	0.423382	0.399371	0.366386	0.299127	0.274887	0.228884
		252	0.384033	0.456362	0.463443	0.454582	0.431091	0.43244	0.408851	0.376116	0.311606	0.286183	0.238935
		252,5	0.395304	0.461144	0.471516	0.464464	0.443536	0.443634	0.422443	0.390109	0.324032	0.298815	0.251984
		253	0.403947	0.468873	0.478996	0.473199	0.455936	0.453853	0.435067	0.402147	0.337422	0.312392	0.267501
		253,5	0.40965	0.478822	0.486814	0.480655	0.463054	0.464768	0.443628	0.413081	0.352632	0.324968	0.28055
		254	0.417669	0.484287	0.493957	0.488905	0.470494	0.47652	0.452866	0.425018	0.365433	0.334928	0.294539
		254,5	0.426802	0.487746	0.500085	0.495125	0.480551	0.486692	0.462588	0.434647	0.376734	0.350954	0.31041
		255	0.434554	0.4924	0.509762	0.503066	0.48969	0.49575	0.47318	0.443074	0.391141	0.365812	0.325398
		255,5	0.442841	0.49795	0.518004	0.512684	0.500161	0.505551	0.485611	0.454158	0.405817	0.375995	0.33974
		256	0.455137	0.505337	0.525653	0.520272	0.511228	0.518603	0.496832	0.470057	0.418724	0.39241	0.356198
		256,5	0.46917	0.514859	0.534655	0.530242	0.520184	0.531841	0.509794	0.482696	0.433078	0.409215	0.373244
		257	0.485699	0.525662	0.543614	0.542463	0.533777	0.542013	0.524111	0.494433	0.445504	0.424851	0.38882
		257,5	0.505257	0.536422	0.555912	0.555698	0.549208	0.556087	0.539008	0.514344	0.460982	0.440321	0.405984
		258	0.524147	0.549744	0.571084	0.5718	0.566659	0.572391	0.558017	0.536012	0.481817	0.462467	0.426262
		258,5	0.544908	0.566695	0.588665	0.589006	0.585166	0.590134	0.576638	0.555171	0.506615	0.489344	0.450479
		259	0.562506	0.583604	0.605739	0.605109	0.602893	0.60732	0.59497	0.572023	0.527449	0.509543	0.473638
		259,5	0.573955	0.599829	0.617826	0.619403	0.619839	0.623485	0.611947	0.588324	0.546195	0.527795	0.495797
		260	0.585583	0.614176	0.629533	0.63727	0.634581	0.638673	0.627183	0.604474	0.563226	0.546825	0.513196
		260,5	0.597968	0.624808	0.642169	0.650285	0.647256	0.652051	0.64208	0.618517	0.574688	0.562128	0.530947
		261	0.610309	0.637062	0.652734	0.660431	0.658967	0.663849	0.654365	0.631407	0.59097	0.577931	0.54958
		261,5	0.624788	0.649402	0.66554	0.673358	0.671274	0.674532	0.666167	0.645802	0.608698	0.594235	0.562746
		262	0.640515	0.656277	0.678599	0.683593	0.683261	0.686516	0.681016	0.660046	0.622248	0.609092	0.578675
		262,5	0.655618	0.66661	0.689502	0.695637	0.697038	0.701705	0.693301	0.672184	0.635638	0.62356	0.596779
		263	0.670097	0.680914	0.701251	0.706931	0.711137	0.715128	0.704474	0.686629	0.651277	0.636581	0.611591
		263,5	0.684799	0.693595	0.714479	0.719284	0.723812	0.727298	0.718694	0.704434	0.669434	0.655055	0.628284
		264	0.703956	0.709436	0.728679	0.735827	0.736762	0.743462	0.734365	0.721136	0.68909	0.673919	0.650385
		264,5	0.722534	0.726687	0.744358	0.751798	0.752331	0.759534	0.753035	0.737135	0.708264	0.694842	0.671722
		265	0.736568	0.742613	0.757671	0.766356	0.768358	0.774026	0.770109	0.75474	0.728724	0.718213	0.694528
		265,5	0.748285	0.754611	0.769631	0.778886	0.780804	0.786753	0.78283	0.770489	0.743452	0.735963	0.715394
		266	0.757997	0.764176	0.781802	0.788371	0.792514	0.796925	0.79318	0.778413	0.756735	0.747705	0.728737
		266,5	0.769224	0.774295	0.790931	0.796665	0.802296	0.807748	0.802563	0.786237	0.768732	0.760169	0.738612
		267	0.782367	0.78339	0.799975	0.806106	0.810471	0.81713	0.81243	0.796569	0.778748	0.773747	0.750485
		267,5	0.799875	0.795559	0.808385	0.815988	0.818737	0.825584	0.822491	0.808908	0.793423	0.786044	0.766884
		268	0.817295	0.808113	0.82081	0.828208	0.82884	0.839054	0.833615	0.824055	0.808045	0.799622	0.784341
		268,5	0.832888	0.823997	0.836531	0.84312	0.844409	0.852385	0.849238	0.840756	0.824648	0.817539	0.801564
		269	0.84808	0.841887	0.850731	0.857546	0.860758	0.865948	0.863894	0.853947	0.839859	0.835847	0.815435
		269,5	0.857124	0.852434	0.86417	0.871267	0.873525	0.879279	0.873954	0.863728	0.851052	0.847866	0.830541
		270	0.866435	0.861998	0.871862	0.879472	0.882342	0.886757	0.882902	0.873107	0.861764	0.859218	0.843708
		270,5	0.876415	0.871136	0.879216	0.884987	0.887577	0.891913	0.892092	0.880831	0.870387	0.868566	0.85129
		271	0.884968	0.881127	0.889612	0.895487	0.896165	0.899113	0.897993	0.890159	0.876386	0.873518	0.860048
		271,5	0.897309	0.891289	0.898191	0.903031	0.904937	0.908635	0.904619	0.897532	0.884313	0.879139	0.869394
		272	0.909249	0.899146	0.906982	0.911987	0.912285	0.916624	0.912068	0.907212	0.895131	0.887541	0.880621
		272,5	0.921634	0.909436	0.91742	0.922354	0.921699	0.923499	0.920193	0.91925	0.904772	0.89995	0.889085
		273	0.935534	0.921349	0.927014	0.930207	0.930379	0.932138	0.93156	0.926673	0.915216	0.911413	0.896726
		273,5	0.947073	0.934031	0.937326	0.942383	0.94163	0.941846	0.939976	0.933694	0.925607	0.920817	0.909481
		274	0.957721	0.945687	0.948483	0.951604	0.95403	0.952715	0.95081	0.941519	0.933212	0.931167	0.921648
		274,5	0.968769	0.954441	0.956766	0.960118	0.963215	0.961633	0.962418	0.949945	0.94221	0.943353	0.931405
		275	0.976076	0.963151	0.963951	0.969559	0.970746	0.970319	0.968222	0.959023	0.951047	0.953035	0.940634
		275,5	0.981422	0.971307	0.970924	0.97653	0.977865	0.977658	0.974075	0.965694	0.958385	0.958099	0.950332
		276	0.985387	0.978608	0.977517	0.984868	0.984615	0.983371	0.979589	0.971863	0.964758	0.964053	0.960324
		276,5	0.986946	0.983689	0.985082	0.991353	0.990034	0.991082	0.982684	0.978734	0.971989	0.97368	0.966437
		277	0.991624	0.987361	0.989012	0.994353	0.99279	0.994612	0.988585	0.983348	0.980183	0.980413	0.970905
		277,5	0.997282	0.993168	0.991674	0.996559	0.995362	0.995123	0.994389	0.987612	0.987467	0.984976	0.978722
		278	0.999733	0.99731	0.996704	0.998721	0.996923	0.996331	0.997969	0.991122	0.991484	0.989316	0.98554
		278,5	1	0.998463	1	0.999912	0.99876	0.999396	0.99942	0.99348	0.99368	0.994936	0.991536
		279	0.996124	1	0.998859	1	1	1	0.998839	0.996991	0.997911	1	0.99806
		279,5	0.992738	0.99842	0.995858	0.996603	0.997842	0.997631	1	1	1	0.999555	1
		280	0.987169	0.99304	0.991928	0.99303	0.994765	0.994705	1.0001	0.997743	0.999036	0.997774	0.998354
		280,5	0.976521	0.985226	0.985166	0.988221	0.9876	0.988899	0.995599	0.989166	0.996037	0.99438	0.995004
		281	0.964136	0.976388	0.977263	0.979044	0.978737	0.979655	0.985925	0.979085	0.985432	0.989205	0.989302
		281,5	0.948721	0.966994	0.965472	0.96775	0.969874	0.968833	0.973011	0.9678	0.971989	0.980302	0.976547
		282	0.935534	0.953672	0.950765	0.953324	0.955454	0.95448	0.957243	0.953054	0.957367	0.963664	0.958208
		282,5	0.924084	0.939539	0.936819	0.939163	0.938094	0.937108	0.940459	0.937255	0.93905	0.944244	0.941633
		283	0.913437	0.9269	0.923929	0.924075	0.923031	0.922802	0.925175	0.920353	0.924803	0.92716	0.926586
		283,5	0.903145	0.914646	0.913448	0.911369	0.909989	0.910028	0.911778	0.906761	0.908896	0.910244	0.912479
		284	0.891072	0.904056	0.902586	0.900516	0.899196	0.899206	0.898089	0.894373	0.893471	0.896611	0.896197
		284,5	0.875791	0.894449	0.889739	0.888869	0.887302	0.886293	0.88266	0.88073	0.880081	0.882922	0.879151
		285	0.857926	0.879547	0.874609	0.87484	0.873479	0.868224	0.866554	0.866185	0.861336	0.863725	0.862517
		285,5	0.838635	0.861998	0.860156	0.857458	0.857819	0.851781	0.850206	0.847377	0.84168	0.841522	0.844237
		286	0.8148	0.84398	0.842955	0.840649	0.838209	0.83506	0.83052	0.826713	0.817632	0.819097	0.823135
		286,5	0.791232	0.821435	0.81988	0.819341	0.815752	0.812021	0.805127	0.802538	0.793477	0.792054	0.795392
		287	0.762096	0.796114	0.794438	0.792341	0.789621	0.786428	0.778186	0.773999	0.765465	0.761616	0.761006
		287,5	0.72886	0.768787	0.765531	0.764768	0.757933	0.754517	0.74815	0.7418	0.729259	0.729008	0.726092
		288	0.69665	0.738471	0.735906	0.733445	0.72349	0.721492	0.715212	0.709048	0.695624	0.692783	0.688297
		288,5	0.664751	0.704611	0.703871	0.700622	0.690838	0.690232	0.682563	0.673538	0.662203	0.657782	0.649268
		289	0.637842	0.671477	0.670188	0.668593	0.660344	0.657485	0.650979	0.641388	0.62905	0.623059	0.615118
		289,5	0.614898	0.643168	0.644536	0.638285	0.6338	0.629477	0.62341	0.613853	0.598468	0.592065	0.584377
		290	0.590306	0.617976	0.620869	0.612829	0.608083	0.607181	0.598065	0.588173	0.572653	0.56708	0.55869
		290,5	0.567852	0.596456	0.596399	0.591477	0.58333	0.58614	0.57601	0.567409	0.55064	0.543264	0.539822
		291	0.546645	0.578395	0.576367	0.570477	0.56248	0.563798	0.55555	0.548049	0.527449	0.521507	0.519955
		291,5	0.51586	0.557173	0.554856	0.546742	0.541538	0.541038	0.533204	0.524927	0.504794	0.497301	0.492329
		292	0.48365	0.52959	0.527597	0.519875	0.51527	0.514376	0.504135	0.494182	0.4763	0.464804	0.461177
		292,5	0.450281	0.498804	0.498014	0.488375	0.482388	0.484091	0.470762	0.457619	0.438434	0.428246	0.424616
		293	0.412278	0.463023	0.466317	0.453567	0.447532	0.44814	0.43555	0.419651	0.396819	0.38857	0.381297
		293,5	0.374944	0.42643	0.429803	0.417435	0.41116	0.410609	0.396759	0.381132	0.353114	0.345835	0.338271
		294	0.340907	0.390905	0.392486	0.381744	0.373639	0.37475	0.358936	0.345973	0.314606	0.304824	0.298595
		294,5	0.308696	0.354697	0.358719	0.349848	0.339472	0.340843	0.324256	0.311516	0.278935	0.268766	0.260624
		295	0.28152	0.322972	0.327994	0.322098	0.311596	0.310883	0.294655	0.280018	0.246478	0.234823	0.226885
		295,5	0.260403	0.295218	0.299932	0.295496	0.285098	0.282224	0.265877	0.252483	0.219806	0.204663	0.196614
		296	0.240622	0.271862	0.276308	0.269687	0.258507	0.259464	0.239178	0.227455	0.192598	0.181403	0.17034
		296,5	0.222133	0.253501	0.25636	0.247232	0.235545	0.238655	0.219347	0.208647	0.17096	0.161093	0.151061
		297	0.206095	0.235824	0.240893	0.231261	0.217727	0.219425	0.204643	0.192447	0.154732	0.14145	0.132428
		297,5	0.193086	0.21725	0.225678	0.21507	0.20271	0.204422	0.188779	0.175644	0.140325	0.124757	0.115735
		298	0.180166	0.203202	0.210168	0.199012	0.188381	0.189419	0.173253	0.158241	0.12656	0.110901	0.10298
		298,5	0.165018	0.189838	0.195292	0.184762	0.17465	0.175856	0.159855	0.145451	0.113117	0.0988815	0.0892259
		299	0.151519	0.174936	0.180035	0.170733	0.162342	0.164847	0.149553	0.134868	0.102083	0.087196	0.0776465
		299,5	0.142921	0.164688	0.169343	0.159395	0.152377	0.153839	0.140363	0.124737	0.0906218	0.0757888	0.0688885
		300	0.132763	0.154697	0.160003	0.148586	0.140758	0.142598	0.131028	0.117615	0.0811419	0.0663291	0.0594839
		300,5	0.120957	0.143339	0.150114	0.13941	0.130425	0.13447	0.122031	0.109188	0.074929	0.0592621	0.0495503
		301	0.114096	0.134415	0.140986	0.131689	0.122801	0.127317	0.113229	0.0991574	0.0664667	0.0538089	0.0399694
		301,5	0.108215	0.128224	0.133801	0.123748	0.115637	0.120907	0.105345	0.0922861	0.0585935	0.0470202	0.0349145
		302	0.0992604	0.120239	0.128603	0.116645	0.10783	0.112917	0.0975574	0.0862674	0.0547909	0.0415113	0.0322107
		302,5	0.0946271	0.11234	0.121334	0.110513	0.100712	0.104835	0.0935913	0.0801986	0.0507204	0.0356129	0.027332
		303	0.0915531	0.107003	0.112374	0.103763	0.0946039	0.100841	0.0891415	0.0760357	0.0460607	0.0292137	0.0219244
		303,5	0.0851822	0.100085	0.103964	0.0980721	0.0892767	0.0954062	0.0825151	0.0721236	0.040812	0.0254855	0.0165756
		304	0.0817963	0.0938514	0.0992731	0.0914545	0.0852813	0.0905755	0.0775816	0.0679607	0.0356167	0.0208113	0.014871
		304,5	0.0795242	0.0912895	0.0971177	0.0862046	0.0808266	0.0876957	0.0750181	0.0642492	0.0332601	0.0183629	0.0126374
		305	0.0758264	0.0872331	0.093441	0.0841752	0.0770608	0.0847229	0.0719226	0.0603872	0.0322425	0.0185299	0.0100511
		305,5	0.0716832	0.0833903	0.0896797	0.0797635	0.0736165	0.0822147	0.069214	0.0587822	0.031332	0.0198097	0.00981602
		306	0.0682972	0.0784799	0.0870172	0.0768518	0.0675545	0.0777091	0.065925	0.0557227	0.0273686	0.0164153	0.00634809
		306,5	0.0673617	0.074082	0.0842701	0.074293	0.0651665	0.0734823	0.0649093	0.0524125	0.0228697	0.0109065	0.00288015
		307	0.0650004	0.0732707	0.0802975	0.0702784	0.0662687	0.0721353	0.0658767	0.0522119	0.0222805	0.0104613	0.00217481
		307,5	0.062862	0.070538	0.0772547	0.0678519	0.0634214	0.0718566	0.0634099	0.0520614	0.0229232	0.0107952	0.00382061
		308	0.0624165	0.0703245	0.0772969	0.0661314	0.0622273	0.0693483	0.0610883	0.0514595	0.0216914	0.0100718	0.00352671
		308,5	0.0629511	0.0679334	0.0772124	0.0661314	0.0623651	0.0675833	0.0601209	0.0525128	0.0224412	0.0112403	0.00299771
		309	0.0624165	0.0663535	0.0742118	0.066352	0.0622273	0.0681871	0.0581378	0.0513091	0.0228161	0.0122976	0.00305649
		309,5	0.0609017	0.066567	0.07231	0.0641902	0.0612629	0.0673975	0.0573156	0.0484	0.020888	0.0107952	0.0008229
		310	0.0582286	0.0628096	0.0730707	0.0634844	0.0599311	0.0670723	0.0581378	0.0473969	0.0169782	0.00968227	0.0016458
		310,5	0.0549318	0.0623826	0.0737469	0.0640579	0.0574512	0.0654002	0.0544135	0.0463938	0.0161748	0.00856936	0.00458473
		311	0.0554665	0.0630658	0.0725213	0.0617197	0.0543284	0.0647034	0.0517533	0.0462434	0.0214772	0.00973791	0.00440839
		311,5	0.0574713	0.0609308	0.070366	0.0603079	0.0566705	0.064657	0.0540266	0.0484	0.0218521	0.0110178	0.000587786
		312	0.0587633	0.0608454	0.0700279	0.0606168	0.0580941	0.0653537	0.0553809	0.0502056	0.0211022	0.0109065	0.00176336
		312,5	0.0611245	0.062895	0.070366	0.061102	0.0567164	0.0666078	0.0574123	0.0513091	0.024048	0.0129097	0.00711221
		313	0.0612136	0.0652861	0.0704082	0.0623373	0.056992	0.0664685	0.0596372	0.0531147	0.0260832	0.0143008	0.00746488
		313,5	0.060278	0.0654569	0.0694362	0.0641461	0.0585534	0.0668865	0.0614752	0.0523623	0.0261903	0.012854	0.00605419
		314	0.0628174	0.0677199	0.0722255	0.0644549	0.0585993	0.0683264	0.060266	0.0538168	0.025869	0.0161371	0.00858167
		314,5	0.0634411	0.0688728	0.075691	0.0638814	0.0593341	0.0687445	0.059734	0.055472	0.0258154	0.0214234	0.0124611
		315	0.0635303	0.0662681	0.0752261	0.0644991	0.0592882	0.0667007	0.0621524	0.0565252	0.0291361	0.0200879	0.0128725
		315,5	0.0593424	0.0681469	0.0712957	0.0618079	0.0558898	0.0659575	0.0586699	0.0554218	0.0316534	0.0166379	0.00875801
		316	0.0514123	0.0692997	0.0684642	0.0566021	0.0566705	0.065586	0.0577993	0.0518608	0.0283327	0.0168049	0.00793511
		316,5	0.0502094	0.0700256	0.0688446	0.0566462	0.0585534	0.0644247	0.0605079	0.0508075	0.02453	0.0161928	0.00717099
		317	0.0515459	0.0697267	0.0675767	0.0579697	0.0574053	0.0633564	0.0591536	0.0520112	0.0259761	0.0160258	0.00605419
		317,5	0.0526152	0.0665243	0.0692249	0.0591168	0.0564409	0.0639602	0.0581378	0.0534657	0.0275293	0.0189194	0.00969847
		318	0.0526597	0.0672075	0.0702392	0.0610579	0.0551091	0.0653073	0.0583797	0.0528137	0.0255476	0.018029	0.0120496
		318,5	0.0567139	0.0677626	0.06876	0.0596903	0.0550631	0.0658182	0.0585732	0.0525128	0.025387	0.0168605	0.010345
		319	0.0609908	0.0678907	0.0696053	0.0595579	0.0558898	0.0649357	0.0590085	0.0525128	0.0279042	0.0178065	0.00764122
		319,5	0.0571594	0.0676772	0.0691827	0.0625138	0.0567164	0.0636815	0.0605562	0.0533153	0.0284934	0.0180847	0.00875801
		320	0.0561347	0.0662254	0.06876	0.0621167	0.05938	0.0634957	0.0601209	0.0540676	0.0296717	0.0185299	0.0121672
		320,5	0.0570703	0.0689582	0.0699011	0.0611462	0.0609414	0.0667936	0.0600726	0.0559735	0.0307964	0.020867	0.0138717
		321	0.0574713	0.0715628	0.0715916	0.0643667	0.0622732	0.0691161	0.0628295	0.0586318	0.0330995	0.0245952	0.0155763
		321,5	0.0569366	0.0732707	0.0745499	0.0659108	0.0632836	0.0686051	0.0647158	0.0598856	0.0360452	0.0261532	0.0176336
		322	0.0578277	0.0756191	0.0755642	0.0644991	0.0644317	0.0698593	0.063942	0.0604374	0.0347062	0.0262645	0.0183389
		322,5	0.0605899	0.0747652	0.074085	0.0640579	0.0644317	0.0717637	0.0647642	0.0590832	0.0341171	0.0268766	0.0213366
		323	0.0605899	0.0737831	0.072141	0.0646755	0.0627784	0.069627	0.068295	0.0594844	0.0342778	0.0269323	0.0216305
		323,5	0.0615254	0.0741247	0.0728594	0.0645873	0.0633754	0.0684193	0.0681499	0.0598355	0.0344384	0.0247621	0.0197496
		324	0.0621937	0.0736977	0.074719	0.0658667	0.0621355	0.0711598	0.0670859	0.0609389	0.0357238	0.0257637	0.0208664
		324,5	0.0625056	0.0764304	0.0758178	0.0678078	0.0624569	0.071485	0.0659734	0.061942	0.0370093	0.0288799	0.0212778
		325	0.0630847	0.0766012	0.0764094	0.0682931	0.0636969	0.0728784	0.0644256	0.0608386	0.0389909	0.0287129	0.020984
		325,5	0.0645549	0.0731426	0.0759023	0.0678519	0.0626406	0.0718566	0.0648609	0.0600361	0.0387767	0.0298815	0.0193382
		326	0.0666488	0.0753629	0.0749303	0.067102	0.0625947	0.0676297	0.0654414	0.0596349	0.0365272	0.0290468	0.0181626
		326,5	0.0678963	0.0764304	0.0740005	0.0655579	0.0633754	0.0669794	0.0640871	0.0594342	0.0377591	0.0280452	0.0192206
		327	0.0702575	0.075491	0.0737892	0.0677196	0.0637887	0.0690696	0.0645224	0.0596349	0.0387767	0.0301041	0.020984
		327,5	0.0703466	0.0782237	0.0768743	0.0709843	0.0655339	0.0707418	0.0661669	0.0615909	0.0383482	0.0304936	0.0228649
		328	0.0701684	0.0804014	0.0813963	0.0715578	0.068473	0.0732036	0.0682467	0.0624937	0.0419903	0.0326637	0.0269794
		328,5	0.0705248	0.0819385	0.081819	0.0730577	0.0695752	0.0745506	0.0690689	0.0645501	0.0430614	0.0319403	0.0284488
		329	0.0704803	0.0818104	0.0805088	0.0724401	0.0687026	0.0739932	0.0689722	0.0643495	0.0415082	0.0317734	0.026274
		329,5	0.0720841	0.0814688	0.0799172	0.0715578	0.0677842	0.0721353	0.0702297	0.0616912	0.0411869	0.0326637	0.0242756
		330	0.0721287	0.0832195	0.0809737	0.0730577	0.0686108	0.0722746	0.0699879	0.0637476	0.0407048	0.0332202	0.026274
		330,5	0.0758264	0.084842	0.0829178	0.0732783	0.0708152	0.0765479	0.0702297	0.0672585	0.0434899	0.0366145	0.0309763
		331	0.0781877	0.0866354	0.085707	0.075043	0.0732491	0.0793349	0.0730351	0.0685124	0.0458465	0.0368928	0.0311526
		331,5	0.0766284	0.0898804	0.0865945	0.0777342	0.0738002	0.0814715	0.0749698	0.0689638	0.0475068	0.0380057	0.0314465
		332	0.0779649	0.0914176	0.0877356	0.0794106	0.0755454	0.0826792	0.0746312	0.0685124	0.0484709	0.0392299	0.0346206
		332,5	0.0807716	0.0896243	0.0890457	0.0804694	0.0771527	0.0819824	0.0756469	0.070318	0.0493814	0.0413444	0.0352671
		333	0.0846922	0.0894962	0.0883695	0.0813959	0.0777038	0.0824005	0.0760822	0.0720734	0.0491672	0.0430137	0.0355023
		333,5	0.0860287	0.0921008	0.0903136	0.0830723	0.0777956	0.0841191	0.0773881	0.0731768	0.0507739	0.0417895	0.0383236
		334	0.086697	0.0951324	0.0923422	0.0841752	0.0786682	0.086906	0.0820314	0.0755342	0.0551122	0.0439597	0.0404397
		334,5	0.0864297	0.0972246	0.0939481	0.0865576	0.0808266	0.0888569	0.0834825	0.0766877	0.0561834	0.0470758	0.042732
		335	0.0864297	0.0967976	0.0964416	0.0871311	0.081837	0.0876028	0.0829021	0.077741	0.0561834	0.0491347	0.0414977
		335,5	0.0878553	0.096456	0.0964838	0.0875722	0.0832606	0.0879744	0.0837243	0.0791955	0.056719	0.0497468	0.041674
		336	0.0914194	0.0978651	0.0958921	0.0890281	0.0850976	0.089693	0.08474	0.0808005	0.0566654	0.0486339	0.0439664
		336,5	0.0933351	0.0989752	0.0967796	0.0887634	0.0864753	0.0913187	0.0853204	0.079998	0.0573081	0.0487452	0.0426732
		337	0.0935133	0.0993168	0.0977094	0.0897781	0.0858783	0.0922941	0.085127	0.0784432	0.0584864	0.0506928	0.0433198
		337,5	0.0956518	0.099573	0.0999493	0.0903957	0.0854191	0.0921083	0.0865296	0.0809509	0.0597718	0.053475	0.0425557
		338	0.0963646	0.101153	0.102443	0.0911898	0.0881286	0.0928515	0.0873519	0.0825058	0.0619678	0.0546992	0.0449656
		338,5	0.0965874	0.103587	0.10295	0.092778	0.0901493	0.0939663	0.0882225	0.0825559	0.0631996	0.0550331	0.0490213
		339	0.0986367	0.105764	0.104725	0.0944104	0.0907463	0.0953597	0.0909311	0.0842612	0.0647528	0.0560904	0.0497267
		339,5	0.102557	0.106362	0.106289	0.0964839	0.0927669	0.0957778	0.091318	0.0875715	0.0667345	0.0567581	0.0519015
		340	0.104027	0.107771	0.105105	0.0970574	0.0949254	0.0973571	0.0920919	0.0906811	0.0672701	0.0593178	0.0535473
		340,5	0.103136	0.109863	0.106246	0.0967927	0.0950172	0.10019	0.0946554	0.088725	0.0683948	0.0598186	0.0537824
		341	0.102825	0.111529	0.108486	0.0983809	0.0955224	0.101584	0.0949456	0.0889758	0.0704301	0.0584831	0.0546053
		341,5	0.105854	0.11392	0.110008	0.100454	0.0963949	0.102838	0.0970738	0.0911827	0.071287	0.0599855	0.0563099
		342	0.108928	0.114091	0.110853	0.10266	0.0984615	0.104417	0.0996372	0.0922359	0.0733223	0.0629904	0.0580145
		342,5	0.108973	0.11567	0.112501	0.105219	0.10186	0.105671	0.0994438	0.0936403	0.0758395	0.0659396	0.0616
		343	0.108661	0.117976	0.115037	0.104866	0.10163	0.107344	0.0995889	0.0955462	0.0757324	0.0683323	0.0639511
		343,5	0.109596	0.118403	0.116389	0.10491	0.101906	0.108458	0.100266	0.0958471	0.0754646	0.069167	0.0648328
		344	0.112537	0.118958	0.116431	0.105396	0.10411	0.108784	0.100169	0.0965995	0.0768572	0.0704468	0.0660671
		344,5	0.114675	0.119471	0.118291	0.107337	0.106223	0.10962	0.101233	0.100411	0.0783568	0.0731178	0.0671839
		345	0.114363	0.121392	0.120742	0.110954	0.108611	0.11027	0.105441	0.102317	0.0806598	0.0735073	0.0687122
		345,5	0.115878	0.124979	0.121334	0.11144	0.110907	0.113057	0.109117	0.101916	0.0832307	0.0743976	0.0723564
		346	0.11815	0.127327	0.121587	0.114042	0.111228	0.115426	0.110617	0.102618	0.0859086	0.0774581	0.075648
		346,5	0.119932	0.128138	0.1237	0.116072	0.112468	0.116448	0.112164	0.105176	0.0884259	0.0808525	0.0765297
		347	0.121135	0.129675	0.125053	0.116292	0.115132	0.118584	0.113229	0.10648	0.0895506	0.0819097	0.0774702
		347,5	0.123185	0.1307	0.125898	0.117881	0.11504	0.12021	0.112164	0.107584	0.0904611	0.0814646	0.079116
		348	0.125902	0.13164	0.127758	0.118984	0.115316	0.119513	0.11231	0.107483	0.0909432	0.0827444	0.0804679
		348,5	0.127016	0.131469	0.127462	0.118807	0.116739	0.117469	0.112164	0.107684	0.0914252	0.083746	0.0806442
		349	0.127061	0.132024	0.127166	0.118366	0.116693	0.118352	0.11231	0.107985	0.0934604	0.0840243	0.0797625
		349,5	0.125278	0.133433	0.128645	0.119822	0.11899	0.119931	0.115405	0.107232	0.0959777	0.0842468	0.0814671
		350	0.126927	0.135098	0.131054	0.122072	0.121791	0.121232	0.118936	0.109038	0.096674	0.087363	0.0848175
		350,5	0.130313	0.138728	0.133886	0.124233	0.123812	0.126155	0.120145	0.114003	0.0981736	0.0929275	0.0882854
		351	0.130536	0.140948	0.136548	0.126219	0.12496	0.128896	0.119274	0.115859	0.10053	0.0930944	0.0900488
		351,5	0.132585	0.140564	0.137731	0.125822	0.125695	0.129035	0.122177	0.115558	0.101709	0.0910912	0.0895198
		352	0.135258	0.140307	0.137478	0.125425	0.126705	0.13094	0.124933	0.117113	0.102083	0.0912581	0.0891083
		352,5	0.136283	0.141674	0.137858	0.127366	0.1262	0.130196	0.124837	0.117865	0.101762	0.0952089	0.0908129
		353	0.138644	0.143638	0.140014	0.129572	0.128129	0.130289	0.125369	0.118919	0.103369	0.0964888	0.0933404
		353,5	0.140961	0.145559	0.140267	0.130057	0.130195	0.130754	0.126917	0.121125	0.105725	0.0950977	0.0930465
		354	0.14252	0.147054	0.141366	0.131248	0.130195	0.131125	0.128996	0.122781	0.107332	0.0976017	0.0945747
		354,5	0.143411	0.147822	0.143733	0.133586	0.131665	0.133494	0.130109	0.124135	0.107172	0.0997162	0.0974549
		355	0.143678	0.147822	0.144155	0.134292	0.133318	0.135677	0.13127	0.125991	0.109314	0.100718	0.0983953
		355,5	0.144035	0.149189	0.145592	0.135969	0.134374	0.137303	0.132285	0.126542	0.111456	0.101942	0.100159
		356	0.144124	0.151366	0.147705	0.137998	0.136716	0.13879	0.133156	0.127646	0.111938	0.103778	0.100864
		356,5	0.146485	0.153715	0.150283	0.139057	0.138278	0.141902	0.135139	0.129652	0.11467	0.106227	0.10298
		357	0.149826	0.156618	0.151762	0.140998	0.139426	0.143852	0.137316	0.131909	0.117508	0.108453	0.106272
		357,5	0.151386	0.158027	0.153157	0.142057	0.140253	0.14376	0.13896	0.135269	0.118098	0.110567	0.107095
		358	0.152366	0.158113	0.154932	0.144174	0.141493	0.144781	0.140653	0.136272	0.120454	0.112014	0.108682
		358,5	0.152767	0.157387	0.154721	0.145454	0.143467	0.146407	0.140605	0.136172	0.12431	0.11257	0.110504
		359	0.153925	0.15965	0.154763	0.145807	0.144983	0.149287	0.142636	0.137978	0.125114	0.11424	0.11215
		359,5	0.154593	0.163237	0.156031	0.148674	0.146728	0.15212	0.1452	0.138529	0.12581	0.116688	0.114677
		360	0.155573	0.163706	0.157679	0.150262	0.14806	0.152353	0.146215	0.139282	0.12806	0.119081	0.117557
		360,5	0.158024	0.164475	0.160003	0.15013	0.147876	0.152771	0.148102	0.141238	0.13063	0.121195	0.118439
		361	0.158959	0.164389	0.161609	0.151498	0.149437	0.154257	0.149311	0.14209	0.131541	0.122698	0.118263
		361,5	0.158959	0.16456	0.160933	0.15238	0.151963	0.153978	0.149988	0.142943	0.131702	0.122865	0.11885
		362	0.160118	0.166225	0.160764	0.152071	0.151228	0.154303	0.148779	0.143194	0.131487	0.123644	0.121025
		362,5	0.162078	0.166738	0.162793	0.153174	0.150769	0.154768	0.148585	0.143996	0.132023	0.125257	0.122377
		363	0.162746	0.167208	0.164061	0.154189	0.151917	0.155651	0.150762	0.143846	0.133041	0.127372	0.122612
		363,5	0.161766	0.16994	0.164018	0.154674	0.152055	0.157927	0.151632	0.144398	0.136147	0.129041	0.124199
		364	0.163281	0.171008	0.164272	0.156174	0.152882	0.157741	0.152648	0.147006	0.137325	0.129987	0.125551
		364,5	0.165776	0.170111	0.165624	0.156086	0.154443	0.159181	0.155067	0.148059	0.138718	0.130599	0.126021
		365	0.170008	0.171477	0.166977	0.157101	0.157245	0.161921	0.156711	0.149614	0.141878	0.131712	0.129195
		365,5	0.171255	0.173527	0.168329	0.159395	0.158852	0.163918	0.157533	0.151821	0.142628	0.135273	0.133545
		366	0.168449	0.174552	0.171499	0.160542	0.159036	0.164847	0.15942	0.152874	0.142842	0.137722	0.136308
		366,5	0.168582	0.17643	0.172133	0.162703	0.161332	0.165405	0.161693	0.154078	0.14477	0.139391	0.138247
		367	0.169874	0.177071	0.170062	0.161821	0.161837	0.165683	0.161161	0.156084	0.147876	0.139836	0.138306
		367,5	0.170899	0.174979	0.170653	0.160674	0.161056	0.163547	0.160822	0.155332	0.148894	0.13928	0.137366
		368	0.172191	0.173484	0.171837	0.161248	0.161745	0.163175	0.160967	0.155131	0.148037	0.139391	0.137718
		368,5	0.173394	0.174466	0.172597	0.161865	0.163307	0.164987	0.161112	0.156736	0.148626	0.14056	0.138776
		369	0.174641	0.176857	0.173358	0.163498	0.164041	0.165358	0.161886	0.157388	0.151197	0.140615	0.140833
		369,5	0.175889	0.177754	0.173274	0.165174	0.163352	0.165916	0.162902	0.156937	0.150929	0.141394	0.14148
		370	0.175889	0.177541	0.173612	0.165571	0.163858	0.167216	0.163628	0.15799	0.150608	0.144288	0.140833
		370,5	0.174552	0.178523	0.175683	0.165571	0.165695	0.167959	0.162805	0.158943	0.150876	0.144844	0.141539
		371	0.175711	0.180273	0.177458	0.167027	0.167532	0.168563	0.16474	0.159294	0.151947	0.14618	0.142244
		371,5	0.176557	0.1807	0.176866	0.168395	0.169598	0.169817	0.166626	0.160899	0.153661	0.146681	0.142303
		372	0.175844	0.181341	0.177542	0.169586	0.168772	0.169864	0.167207	0.161802	0.154411	0.147682	0.143537
		372,5	0.176201	0.182109	0.179571	0.169145	0.168312	0.169632	0.1674	0.160498	0.154732	0.148684	0.145124
		373	0.174864	0.182109	0.178852	0.169762	0.169001	0.17005	0.165562	0.159946	0.155375	0.14835	0.144537
		373,5	0.175221	0.182152	0.178176	0.171571	0.168404	0.170282	0.164595	0.160798	0.15591	0.148684	0.145183
		374	0.176913	0.182494	0.178556	0.170953	0.169874	0.1707	0.165804	0.160748	0.15575	0.147627	0.14677
		374,5	0.178072	0.182536	0.178683	0.170556	0.170379	0.171304	0.166481	0.160999	0.156714	0.147961	0.146065
		375	0.177938	0.181981	0.179317	0.170468	0.170563	0.172465	0.167062	0.16135	0.157678	0.149352	0.145359
		375,5	0.178116	0.183775	0.179655	0.171174	0.171573	0.17344	0.169141	0.162403	0.158213	0.150743	0.148063
		376	0.180077	0.185909	0.1805	0.173071	0.172905	0.173998	0.170496	0.163858	0.159231	0.151188	0.150356
		376,5	0.179809	0.186208	0.181134	0.173556	0.173731	0.173301	0.169335	0.163607	0.159874	0.15091	0.150826
		377	0.179319	0.186763	0.181008	0.173733	0.173088	0.173022	0.168029	0.163306	0.159445	0.151689	0.151061
		377,5	0.181057	0.185909	0.180881	0.174306	0.173869	0.173951	0.168803	0.163808	0.160034	0.151188	0.151179
		378	0.181502	0.18608	0.181937	0.174262	0.17341	0.175113	0.170109	0.165112	0.16148	0.151744	0.150591
		378,5	0.181101	0.188173	0.184896	0.175409	0.174742	0.17711	0.172044	0.166617	0.161695	0.154415	0.151708
		379	0.182215	0.190137	0.186163	0.177615	0.177451	0.178596	0.174172	0.166817	0.163141	0.156029	0.154235
		379,5	0.183819	0.19035	0.186333	0.178674	0.177451	0.179897	0.175284	0.169024	0.166086	0.158422	0.155058
		380	0.184042	0.190991	0.187727	0.179997	0.178875	0.18129	0.177219	0.17098	0.166461	0.160703	0.155763
		380,5	0.184398	0.192485	0.188657	0.181806	0.180207	0.181801	0.179202	0.172134	0.166676	0.160759	0.156998
		381	0.184398	0.193254	0.18984	0.181453	0.181033	0.182544	0.179202	0.173488	0.168657	0.161093	0.15882
		381,5	0.184086	0.194236	0.190643	0.182071	0.181125	0.183241	0.17925	0.173388	0.169782	0.161872	0.160936
		382	0.184398	0.194236	0.19039	0.183659	0.181217	0.183241	0.180992	0.172685	0.170157	0.163319	0.160759
		382,5	0.185913	0.194492	0.190347	0.182733	0.182227	0.18352	0.180846	0.172936	0.169675	0.163875	0.160818
		383	0.187472	0.195517	0.190601	0.182909	0.182687	0.184031	0.181088	0.173087	0.169782	0.163207	0.161817
		383,5	0.18716	0.195431	0.190981	0.183659	0.182411	0.183752	0.182104	0.173237	0.170103	0.16343	0.161759
		384	0.186982	0.19526	0.19115	0.18335	0.182411	0.184588	0.181282	0.173187	0.169032	0.162985	0.162405
		384,5	0.187428	0.195303	0.191193	0.184277	0.182273	0.184728	0.182249	0.17424	0.170264	0.164042	0.161994
		385	0.187784	0.195687	0.192418	0.184409	0.182503	0.184635	0.184039	0.175293	0.171978	0.165823	0.163757
		385,5	0.186938	0.196883	0.192714	0.185027	0.183421	0.185192	0.185828	0.176347	0.172514	0.166824	0.166696
		386	0.186938	0.196926	0.19301	0.185997	0.184294	0.185796	0.186505	0.177751	0.174763	0.169106	0.167343
		386,5	0.188274	0.197523	0.193686	0.185027	0.184891	0.186818	0.185441	0.17735	0.175138	0.169384	0.166461
		387	0.188363	0.197395	0.192714	0.184409	0.183835	0.186167	0.184474	0.176347	0.174227	0.168215	0.165697
		387,5	0.186581	0.196072	0.192038	0.184983	0.182962	0.186214	0.184232	0.176046	0.173478	0.168549	0.16652
		388	0.186581	0.195517	0.191996	0.18635	0.182732	0.186818	0.185441	0.176146	0.174013	0.169106	0.166226
		388,5	0.187428	0.194791	0.193137	0.186791	0.182732	0.187282	0.186505	0.176297	0.175138	0.169718	0.167401
		389	0.187294	0.195346	0.193475	0.185777	0.183284	0.188118	0.186844	0.177199	0.174602	0.169996	0.169282
		389,5	0.187339	0.195303	0.192883	0.185203	0.183789	0.187468	0.186892	0.178152	0.174495	0.170274	0.170105
		390	0.186136	0.194492	0.193052	0.1856	0.185075	0.186864	0.185296	0.177701	0.174067	0.169829	0.169459
		390,5	0.185289	0.195047	0.192968	0.185865	0.186223	0.186911	0.1837	0.177651	0.174067	0.169328	0.168166
		391	0.184977	0.196114	0.192925	0.18538	0.184845	0.186678	0.184522	0.177801	0.174924	0.169829	0.169106
		391,5	0.184799	0.196413	0.193179	0.184718	0.183559	0.187236	0.185973	0.177149	0.174924	0.170052	0.1694
		392	0.185512	0.196456	0.192756	0.184983	0.18287	0.186725	0.186022	0.177601	0.174388	0.168716	0.169459
		392,5	0.186537	0.195986	0.192334	0.1856	0.183238	0.186818	0.184861	0.1774	0.173424	0.168549	0.170575
		393	0.186403	0.196926	0.192714	0.185733	0.18434	0.187375	0.184474	0.17735	0.173638	0.16944	0.170223
		393,5	0.185601	0.197609	0.192503	0.185865	0.184524	0.187143	0.184039	0.17735	0.174388	0.169273	0.171046
		394	0.185289	0.195858	0.19208	0.185777	0.184432	0.186678	0.18283	0.177049	0.173692	0.168104	0.170223
		394,5	0.184354	0.19526	0.191277	0.184938	0.183054	0.185146	0.182104	0.175695	0.172835	0.166602	0.166755
		395	0.183552	0.194748	0.190474	0.183218	0.182044	0.184263	0.180992	0.173187	0.172031	0.165266	0.165462
		395,5	0.184042	0.193894	0.189925	0.18185	0.181171	0.183845	0.180024	0.172134	0.17021	0.163152	0.16411
		396	0.183062	0.193766	0.188995	0.18088	0.179518	0.182684	0.179734	0.171482	0.169407	0.162428	0.162346
		396,5	0.182304	0.192997	0.189122	0.180924	0.179518	0.181337	0.178767	0.17098	0.168604	0.162094	0.161641
		397	0.182482	0.192186	0.189333	0.181056	0.179426	0.181755	0.178283	0.171381	0.166783	0.160982	0.161582
		397,5	0.182037	0.192058	0.188868	0.180659	0.179196	0.182544	0.177993	0.170779	0.165604	0.159535	0.16023
		398	0.182616	0.192101	0.189418	0.180527	0.179104	0.181848	0.177316	0.170529	0.166086	0.15909	0.159584
		398,5	0.182393	0.192143	0.19039	0.179953	0.178829	0.181058	0.177025	0.169877	0.165979	0.158867	0.159466
		399	0.182393	0.192314	0.190347	0.179997	0.17915	0.180594	0.17601	0.16787	0.164908	0.157476	0.157585
		399,5	0.182661	0.192015	0.188699	0.179556	0.178462	0.179339	0.1748	0.166265	0.163355	0.156029	0.156292
		400	0.182883	0.191119	0.187812	0.179027	0.177956	0.178271	0.173833	0.165312	0.160838	0.154861	0.155646
		400,5	0.183284	0.191332	0.188572	0.178983	0.178278	0.178085	0.174268	0.165162	0.160409	0.154527	0.154059
		401	0.18226	0.191503	0.188826	0.179203	0.178048	0.178875	0.175333	0.164811	0.160356	0.154249	0.152178
		401,5	0.181725	0.192015	0.189587	0.1796	0.178553	0.179525	0.17364	0.165262	0.15891	0.153358	0.150591
		402	0.182304	0.192229	0.189587	0.179115	0.178967	0.179432	0.172576	0.16446	0.158267	0.152023	0.151179
		402,5	0.182349	0.192827	0.188319	0.179027	0.178094	0.178689	0.172914	0.163657	0.157517	0.150353	0.151355
		403	0.182438	0.192997	0.187474	0.179247	0.177222	0.178782	0.172963	0.164209	0.156874	0.149296	0.149944
		403,5	0.183507	0.192656	0.1876	0.179909	0.177313	0.179293	0.172914	0.163707	0.157624	0.149129	0.149591
		404	0.183908	0.192912	0.189418	0.180703	0.178048	0.178968	0.172672	0.163457	0.157089	0.149741	0.149768
		404,5	0.18324	0.193595	0.190855	0.180483	0.17915	0.179154	0.172817	0.163808	0.155696	0.149686	0.149591
		405	0.183641	0.194962	0.190474	0.180483	0.180069	0.179154	0.173301	0.163356	0.156392	0.148628	0.14871
		405,5	0.183641	0.195602	0.190052	0.181056	0.179656	0.179665	0.173688	0.163457	0.156981	0.148573	0.149004
		406	0.183863	0.195602	0.190855	0.181586	0.179793	0.180779	0.17422	0.163557	0.15591	0.14874	0.14824
		406,5	0.1852	0.195474	0.192418	0.181939	0.181447	0.180733	0.17451	0.164008	0.15575	0.148907	0.147417
		407	0.185824	0.196798	0.194109	0.182733	0.182641	0.180687	0.174704	0.164711	0.156981	0.148684	0.147593
		407,5	0.186047	0.198036	0.1947	0.183747	0.1831	0.181987	0.176058	0.163256	0.156607	0.148016	0.148298
		408	0.186938	0.198804	0.193771	0.186174	0.183789	0.183659	0.177412	0.163607	0.156124	0.147738	0.149533
		408,5	0.188185	0.198933	0.193306	0.187762	0.184202	0.183427	0.17688	0.16446	0.155375	0.146681	0.147711
		409	0.188942	0.198676	0.194574	0.186968	0.184156	0.182591	0.175284	0.16456	0.154625	0.145178	0.146182
		409,5	0.189833	0.199103	0.195503	0.18635	0.184018	0.183195	0.174607	0.165262	0.154464	0.145846	0.145595
		410	0.19068	0.199274	0.195968	0.186791	0.184937	0.184077	0.175091	0.164309	0.15425	0.146569	0.145183
		410,5	0.191482	0.200384	0.196518	0.187233	0.186085	0.184542	0.176348	0.164711	0.154785	0.146458	0.146359
		411	0.192506	0.201708	0.196813	0.189041	0.186958	0.184681	0.176638	0.165664	0.154893	0.14707	0.146241
		411,5	0.193353	0.20222	0.198293	0.190277	0.188014	0.185703	0.177074	0.165814	0.155964	0.146514	0.146006
		412	0.193754	0.202647	0.199222	0.190277	0.188427	0.18705	0.177703	0.166165	0.156499	0.146069	0.146829
		412,5	0.195224	0.203587	0.200532	0.191468	0.189759	0.187422	0.177799	0.166265	0.155535	0.147404	0.147064
		413	0.196739	0.20585	0.201758	0.192571	0.190769	0.188072	0.179057	0.166516	0.155053	0.146625	0.147123
		413,5	0.197585	0.207301	0.202477	0.194291	0.191137	0.189372	0.18075	0.167419	0.155964	0.14707	0.147828
		414	0.198744	0.208027	0.204463	0.195703	0.192882	0.189651	0.18075	0.168522	0.156339	0.148851	0.148769
		414,5	0.200258	0.208881	0.206322	0.196674	0.194076	0.190534	0.180653	0.168974	0.156339	0.148573	0.148769
		415	0.201016	0.209607	0.207294	0.1976	0.194948	0.192531	0.181911	0.169826	0.156874	0.148294	0.148651
		415,5	0.201194	0.210717	0.207463	0.198835	0.19527	0.193042	0.18283	0.170278	0.157624	0.147905	0.149298
		416	0.20213	0.211443	0.208097	0.199938	0.196096	0.192856	0.183168	0.170077	0.158481	0.148294	0.148357
		416,5	0.203466	0.212254	0.209069	0.200335	0.196785	0.193414	0.182636	0.169475	0.158963	0.148795	0.14724
		417	0.205248	0.214304	0.209957	0.200821	0.197474	0.194714	0.183168	0.169826	0.159231	0.148795	0.146946
		417,5	0.207164	0.215286	0.210549	0.202144	0.199173	0.196386	0.185103	0.171331	0.15891	0.14874	0.147769
		418	0.208144	0.215927	0.211309	0.203997	0.2	0.197547	0.185345	0.171933	0.158374	0.148461	0.148004
		418,5	0.208456	0.218232	0.21207	0.2051	0.201286	0.198105	0.185248	0.172334	0.158374	0.148294	0.147299
		419	0.208634	0.219428	0.212788	0.204968	0.202067	0.198569	0.185151	0.172384	0.157892	0.148573	0.147593
		419,5	0.209436	0.220111	0.214268	0.206115	0.202342	0.199452	0.184377	0.172585	0.15741	0.148072	0.147769
		420	0.211664	0.221862	0.216423	0.208629	0.203398	0.200474	0.185296	0.173889	0.157999	0.148016	0.147711
		420,5	0.213668	0.223143	0.218536	0.210615	0.206292	0.202099	0.187328	0.17429	0.15832	0.148573	0.147711
		421	0.215183	0.224594	0.220438	0.212423	0.20822	0.203818	0.18844	0.174491	0.159284	0.148851	0.148181
		421,5	0.216386	0.226302	0.221706	0.214056	0.208863	0.204561	0.189117	0.175544	0.160141	0.148851	0.148416
		422	0.217589	0.227114	0.222593	0.215203	0.209828	0.205165	0.189649	0.176497	0.159606	0.148628	0.148181
		422,5	0.219638	0.227968	0.223988	0.216173	0.210563	0.206326	0.190036	0.1774	0.160034	0.148573	0.147828
		423	0.220797	0.229761	0.225002	0.2171	0.211481	0.206559	0.189311	0.177601	0.159392	0.148016	0.147358
		423,5	0.221376	0.230999	0.22589	0.218511	0.212813	0.20707	0.188537	0.17755	0.15891	0.148072	0.147534
		424	0.222445	0.231597	0.227834	0.219438	0.21442	0.208045	0.190085	0.176698	0.159445	0.148128	0.146535
		424,5	0.224806	0.23339	0.228763	0.220409	0.215155	0.20772	0.191391	0.176497	0.158267	0.147571	0.145359
		425	0.22739	0.234885	0.228932	0.221953	0.215706	0.208231	0.1911	0.177751	0.157785	0.146013	0.144301
		425,5	0.22935	0.235781	0.230074	0.223276	0.21713	0.20981	0.191439	0.178102	0.157731	0.145011	0.143185
		426	0.231043	0.23766	0.232313	0.224423	0.219059	0.210507	0.192648	0.178253	0.158428	0.1449	0.143479
		426,5	0.231934	0.240051	0.234807	0.225835	0.22062	0.211761	0.193857	0.178353	0.159231	0.14401	0.144184
		427	0.233672	0.241418	0.236793	0.227997	0.222411	0.213665	0.195115	0.179406	0.158856	0.144455	0.14436
		427,5	0.235499	0.242656	0.238357	0.229585	0.223972	0.214455	0.195792	0.18076	0.159231	0.144844	0.143067
		428	0.237459	0.244577	0.239752	0.230688	0.224615	0.215384	0.195985	0.180259	0.159017	0.14362	0.141245
		428,5	0.239553	0.24573	0.240766	0.232497	0.225075	0.216777	0.196469	0.179958	0.158053	0.141895	0.140657
		429	0.241602	0.247054	0.242372	0.234173	0.226406	0.217521	0.19705	0.180158	0.158428	0.140504	0.140481
		429,5	0.24383	0.249658	0.244527	0.236026	0.228794	0.218357	0.198742	0.181212	0.158428	0.141172	0.140304
		430	0.245656	0.252434	0.246851	0.238452	0.230723	0.220772	0.199855	0.183318	0.158053	0.142285	0.140069
		430,5	0.248864	0.254953	0.249429	0.240526	0.233479	0.222816	0.201354	0.185224	0.159017	0.142897	0.14054
		431	0.251448	0.256746	0.25205	0.243129	0.236602	0.224674	0.203337	0.186077	0.159499	0.143732	0.14148
		431,5	0.252784	0.258454	0.253782	0.244849	0.238025	0.226114	0.204933	0.185926	0.159874	0.143175	0.14101
		432	0.254878	0.261358	0.255219	0.246482	0.240321	0.227135	0.20682	0.186879	0.160945	0.142786	0.140598
		432,5	0.256883	0.263407	0.257459	0.248423	0.242388	0.228947	0.208561	0.188183	0.160945	0.142786	0.140598
		433	0.259022	0.265201	0.259234	0.250496	0.243812	0.229458	0.21006	0.188635	0.160356	0.143342	0.14054
		433,5	0.261784	0.267506	0.261812	0.25332	0.245144	0.231084	0.211076	0.189889	0.16057	0.14362	0.140775
		434	0.264947	0.269855	0.264475	0.25482	0.247486	0.233545	0.211173	0.191193	0.161213	0.143231	0.140422
		434,5	0.267754	0.272203	0.267179	0.257246	0.2507	0.235264	0.212576	0.192697	0.162926	0.143732	0.141069
		435	0.270293	0.274851	0.270265	0.26082	0.252491	0.23754	0.215284	0.194503	0.164319	0.144288	0.142127
		435,5	0.272877	0.277711	0.272462	0.26307	0.255109	0.239723	0.216106	0.195957	0.165337	0.145846	0.142479
		436	0.275818	0.280316	0.274998	0.26554	0.258002	0.241581	0.217557	0.197562	0.166247	0.146959	0.14342
		436,5	0.27956	0.283049	0.277491	0.268584	0.260344	0.243207	0.219686	0.198766	0.166729	0.146736	0.143243
		437	0.282545	0.285312	0.279478	0.271011	0.262365	0.245436	0.220798	0.200722	0.167854	0.146959	0.143479
		437,5	0.284639	0.287959	0.28214	0.27304	0.26411	0.246969	0.222539	0.202528	0.168872	0.148072	0.144243
		438	0.286599	0.290436	0.285141	0.275158	0.266866	0.24892	0.224861	0.203882	0.169675	0.149129	0.144654
		438,5	0.289138	0.292656	0.287465	0.277805	0.270264	0.251893	0.226651	0.205938	0.17096	0.150242	0.146124
		439	0.292881	0.295645	0.289832	0.281114	0.27279	0.254169	0.228392	0.207744	0.172621	0.151188	0.147593
		439,5	0.296846	0.298762	0.292706	0.285569	0.276005	0.256677	0.230375	0.210553	0.174335	0.152468	0.14824
		440	0.301034	0.302348	0.295706	0.288702	0.279127	0.260439	0.233422	0.212709	0.17562	0.154415	0.14918
		440,5	0.30433	0.30602	0.299003	0.290952	0.281653	0.263133	0.235937	0.214064	0.177441	0.15614	0.151179
		441	0.307716	0.308924	0.302848	0.295054	0.285373	0.265177	0.23763	0.216421	0.179155	0.157086	0.152589
		441,5	0.311459	0.312425	0.306694	0.29876	0.289001	0.267639	0.240097	0.219079	0.180654	0.158311	0.152413
		442	0.315245	0.31614	0.30961	0.302466	0.292491	0.270287	0.242418	0.221186	0.182904	0.159646	0.153765
		442,5	0.319522	0.319769	0.312569	0.305819	0.295431	0.273445	0.24503	0.223744	0.183386	0.161649	0.156057
		443	0.322686	0.3231	0.316076	0.308731	0.298599	0.276743	0.248222	0.226502	0.185261	0.16432	0.158291
		443,5	0.326428	0.326473	0.32026	0.312525	0.302135	0.279948	0.250399	0.228458	0.187778	0.165489	0.159819
		444	0.330883	0.331085	0.323853	0.315922	0.304983	0.281806	0.253253	0.231066	0.188849	0.1656	0.16023
		444,5	0.335427	0.3345	0.326811	0.319407	0.308243	0.284361	0.255865	0.233574	0.190134	0.166657	0.161582
		445	0.34015	0.338258	0.330445	0.323775	0.312009	0.289006	0.257654	0.23563	0.191688	0.168772	0.162993
		445,5	0.343892	0.342058	0.334334	0.327922	0.316556	0.292443	0.26104	0.23879	0.195115	0.170719	0.164756
		446	0.34759	0.345645	0.338813	0.33198	0.321194	0.29588	0.264716	0.242251	0.197847	0.172389	0.166578
		446,5	0.351198	0.350598	0.343504	0.336304	0.325144	0.30006	0.268827	0.245611	0.199775	0.174336	0.168871
		447	0.356055	0.355295	0.347984	0.340716	0.329093	0.303869	0.272019	0.24847	0.203096	0.176785	0.171222
		447,5	0.361401	0.359564	0.352591	0.345127	0.333272	0.30791	0.27497	0.250978	0.205131	0.179456	0.171986
		448	0.366212	0.363792	0.356479	0.349715	0.337773	0.310511	0.278114	0.254539	0.207273	0.181626	0.174102
		448,5	0.37187	0.368446	0.36062	0.354348	0.341952	0.313902	0.281403	0.257448	0.210165	0.18413	0.177805
		449	0.376771	0.373655	0.3651	0.358892	0.346223	0.31929	0.284885	0.260859	0.212469	0.186578	0.179804
		449,5	0.381761	0.379078	0.370003	0.364098	0.350769	0.323749	0.287981	0.264269	0.216057	0.189138	0.180979
		450	0.387151	0.384629	0.37537	0.36895	0.35527	0.326769	0.291947	0.267479	0.219485	0.191698	0.182566
		450,5	0.392943	0.389667	0.380441	0.373936	0.360873	0.330717	0.296445	0.27104	0.221948	0.193145	0.184976
		451	0.397977	0.394022	0.384752	0.379627	0.3662	0.335733	0.300073	0.274752	0.223877	0.195315	0.18768
		451,5	0.402655	0.398676	0.389401	0.38448	0.3707	0.339449	0.304184	0.278965	0.22634	0.197874	0.189443
		452	0.408536	0.403245	0.395148	0.389818	0.375936	0.344233	0.308295	0.282074	0.229018	0.200824	0.190972
		452,5	0.413793	0.408582	0.400642	0.395553	0.381125	0.349621	0.312116	0.285836	0.232339	0.203773	0.193205
		453	0.419718	0.414731	0.405883	0.3997	0.386177	0.353755	0.317098	0.289548	0.236249	0.206332	0.195615
		453,5	0.42551	0.419855	0.410827	0.405303	0.390631	0.358354	0.321354	0.293008	0.23898	0.208057	0.197849
		454	0.430589	0.425406	0.41666	0.411259	0.396051	0.362813	0.325562	0.297522	0.242194	0.210561	0.2002
		454,5	0.436336	0.431213	0.421942	0.4162	0.402204	0.367551	0.329674	0.301083	0.245675	0.213789	0.20355
		455	0.443152	0.436763	0.427225	0.421847	0.407026	0.371917	0.333688	0.304995	0.248353	0.215959	0.20643
		455,5	0.449702	0.441716	0.433395	0.427317	0.411986	0.376422	0.338041	0.308657	0.250656	0.218686	0.207959
		456	0.45527	0.446627	0.438509	0.432964	0.416808	0.380974	0.341959	0.311666	0.253388	0.221412	0.210369
		456,5	0.461329	0.452733	0.443749	0.438302	0.422227	0.385387	0.346505	0.315829	0.256708	0.224028	0.212896
		457	0.466586	0.458711	0.448821	0.444258	0.427876	0.390868	0.350568	0.319691	0.260243	0.226921	0.215894
		457,5	0.472066	0.463749	0.453681	0.450611	0.433249	0.395699	0.354099	0.324055	0.263242	0.229982	0.218304
		458	0.478214	0.469044	0.459471	0.455993	0.439357	0.400204	0.359081	0.328619	0.266349	0.233042	0.22136
		458,5	0.484674	0.47532	0.465472	0.462434	0.445006	0.405871	0.364498	0.332982	0.271062	0.236715	0.22618
		459	0.491446	0.482067	0.472149	0.468611	0.451114	0.411027	0.369238	0.337747	0.275615	0.240777	0.229648
		459,5	0.497772	0.487703	0.478066	0.473243	0.457497	0.415904	0.374123	0.342462	0.279632	0.243225	0.232175
		460	0.503564	0.493681	0.483011	0.479243	0.462824	0.421153	0.379299	0.347277	0.283113	0.246453	0.234527
		460,5	0.509133	0.499744	0.488589	0.485772	0.467692	0.426355	0.382781	0.351941	0.286112	0.250348	0.237113
		461	0.515014	0.505295	0.494295	0.49164	0.472744	0.431743	0.386505	0.356906	0.28954	0.253464	0.240581
		461,5	0.520583	0.511443	0.500169	0.497331	0.478622	0.43662	0.393083	0.361119	0.2942	0.256524	0.243872
		462	0.52682	0.516866	0.505959	0.502669	0.484317	0.441219	0.398162	0.365633	0.298056	0.260141	0.247693
		462,5	0.533013	0.5231	0.511242	0.508272	0.490057	0.446468	0.401112	0.369796	0.301591	0.264092	0.251102
		463	0.538537	0.528523	0.516186	0.514095	0.495752	0.452088	0.406143	0.373859	0.305875	0.267208	0.253688
		463,5	0.54415	0.533091	0.521934	0.520448	0.501538	0.456733	0.41127	0.379677	0.310267	0.271326	0.257333
		464	0.550298	0.538599	0.528273	0.525919	0.507876	0.461471	0.416832	0.384291	0.314713	0.275388	0.261682
		464,5	0.556714	0.544108	0.533429	0.531125	0.513433	0.467881	0.42312	0.388103	0.318355	0.279395	0.265562
		465	0.561704	0.549829	0.538162	0.536286	0.518714	0.472804	0.427424	0.393119	0.321622	0.283401	0.267972
		465,5	0.566693	0.55491	0.543403	0.540389	0.523674	0.47652	0.430859	0.397833	0.325157	0.286295	0.271498
		466	0.571594	0.559778	0.548179	0.546257	0.528404	0.481908	0.435212	0.402648	0.329066	0.289912	0.27479
		466,5	0.577118	0.565713	0.553504	0.551948	0.533594	0.486878	0.440726	0.407162	0.333244	0.293918	0.27767
		467	0.583356	0.571136	0.559293	0.556712	0.539288	0.492313	0.445466	0.411576	0.338171	0.297813	0.282255
		467,5	0.588746	0.576857	0.564407	0.562668	0.544937	0.497887	0.450593	0.415689	0.342778	0.301987	0.286722
		468	0.594271	0.582792	0.569732	0.56858	0.550677	0.502392	0.456252	0.420604	0.346527	0.306995	0.291013
		468,5	0.599216	0.587532	0.575268	0.5733	0.556234	0.508152	0.460605	0.426673	0.351561	0.311279	0.294833
		469	0.604696	0.592869	0.580467	0.577756	0.561653	0.513493	0.465103	0.430936	0.356007	0.315063	0.29789
		469,5	0.610354	0.597865	0.585411	0.583094	0.567026	0.518092	0.470326	0.435249	0.360184	0.319515	0.301593
		470	0.615789	0.602562	0.59006	0.5883	0.572078	0.522412	0.475163	0.440215	0.36554	0.323243	0.306413
		470,5	0.621581	0.607558	0.595174	0.593462	0.577084	0.527242	0.480484	0.444628	0.369664	0.326916	0.31088
		471	0.626481	0.611913	0.599696	0.599374	0.582319	0.532398	0.485127	0.449443	0.373628	0.331367	0.315465
		471,5	0.631248	0.617378	0.604683	0.604094	0.587279	0.537647	0.489722	0.454007	0.37818	0.336487	0.319462
		472	0.636416	0.622844	0.610895	0.608594	0.592377	0.543035	0.494849	0.459173	0.383054	0.340604	0.3234
		472,5	0.641584	0.627839	0.614995	0.614064	0.59775	0.547773	0.499347	0.46454	0.387821	0.345946	0.32722
		473	0.646708	0.633091	0.619981	0.619359	0.602021	0.553393	0.504813	0.469857	0.392534	0.350565	0.331159
		473,5	0.651252	0.638173	0.625391	0.624564	0.60698	0.558317	0.510423	0.475273	0.397943	0.354683	0.336155
		474	0.656687	0.643339	0.630251	0.629814	0.612216	0.563054	0.515357	0.479336	0.402764	0.359802	0.340857
		474,5	0.662256	0.64795	0.635365	0.634755	0.617451	0.568303	0.519758	0.48385	0.406834	0.364142	0.344971
		475	0.667469	0.65269	0.639337	0.639035	0.623375	0.572995	0.52445	0.488464	0.411333	0.368093	0.348968
		475,5	0.672904	0.65743	0.644113	0.643535	0.627922	0.577872	0.529335	0.492677	0.415939	0.372322	0.353612
		476	0.678517	0.662041	0.649649	0.64852	0.633295	0.582981	0.534317	0.498596	0.420867	0.378276	0.358667
		476,5	0.683552	0.667122	0.654256	0.653373	0.639357	0.58823	0.540073	0.504664	0.426115	0.383562	0.364016
		477	0.688051	0.671734	0.658989	0.658711	0.644041	0.593479	0.54607	0.509128	0.431739	0.388459	0.369365
		477,5	0.693843	0.676772	0.664145	0.66427	0.649782	0.598681	0.551487	0.513893	0.437416	0.394024	0.373244
		478	0.699011	0.682195	0.669259	0.669961	0.655293	0.604022	0.556856	0.51921	0.442183	0.398698	0.378005
		478,5	0.703644	0.686593	0.674795	0.675122	0.659793	0.608714	0.561499	0.524827	0.448075	0.404151	0.38353
		479	0.7085	0.692357	0.680162	0.679534	0.664937	0.613405	0.566481	0.530344	0.45327	0.409771	0.389173
		479,5	0.713134	0.697652	0.684769	0.68474	0.669529	0.618375	0.572285	0.535861	0.457929	0.414835	0.394816
		480	0.718302	0.70222	0.689333	0.689725	0.674259	0.62381	0.577557	0.540726	0.463339	0.419231	0.398989
		480,5	0.722757	0.707045	0.694531	0.69449	0.679954	0.629151	0.58283	0.545742	0.468802	0.42385	0.403045
		481	0.728058	0.711401	0.698884	0.699387	0.684914	0.63375	0.587231	0.551209	0.474158	0.429637	0.408981
		481,5	0.733182	0.716396	0.703406	0.704637	0.689506	0.639138	0.592551	0.555572	0.479139	0.435034	0.414565
		482	0.738216	0.721349	0.708393	0.709225	0.694788	0.644387	0.598017	0.560939	0.484066	0.440599	0.418621
		482,5	0.744008	0.726345	0.713253	0.71346	0.700436	0.649124	0.602612	0.566506	0.489422	0.445774	0.424087
		483	0.74873	0.731341	0.718325	0.718489	0.705396	0.654373	0.607932	0.572224	0.494082	0.451004	0.429671
		483,5	0.753765	0.735824	0.723523	0.723033	0.71054	0.659157	0.613978	0.577891	0.499438	0.456402	0.435373
		484	0.759022	0.740692	0.727749	0.727754	0.71651	0.664638	0.619734	0.582807	0.505865	0.4623	0.441368
		484,5	0.763744	0.745175	0.732229	0.73296	0.720964	0.670119	0.624667	0.588023	0.510471	0.468254	0.446129
		485	0.767843	0.749872	0.736666	0.738166	0.725281	0.675043	0.629117	0.593289	0.514702	0.473151	0.451008
		485,5	0.772966	0.755167	0.741357	0.74271	0.730425	0.680059	0.634196	0.598907	0.52054	0.478994	0.456945
		486	0.778669	0.759607	0.746598	0.747474	0.736028	0.684565	0.639323	0.604073	0.526646	0.484447	0.46247
		486,5	0.783792	0.764133	0.750909	0.752945	0.740896	0.689349	0.64474	0.608436	0.531091	0.4899	0.468407
		487	0.788737	0.768531	0.755811	0.757533	0.745442	0.694877	0.650544	0.614104	0.5365	0.495799	0.47352
		487,5	0.793148	0.773185	0.760713	0.761768	0.75008	0.700311	0.655574	0.619771	0.542392	0.500918	0.477576
		488	0.797425	0.77848	0.76494	0.76618	0.754765	0.70477	0.660701	0.624937	0.547641	0.506093	0.48363
		488,5	0.802103	0.783177	0.769631	0.771386	0.760276	0.709508	0.666215	0.630605	0.553211	0.511157	0.489273
		489	0.807226	0.787703	0.774237	0.776724	0.765419	0.714432	0.671632	0.636272	0.55937	0.517222	0.494563
		489,5	0.812661	0.7924	0.779182	0.7814	0.770241	0.719913	0.676856	0.641639	0.565422	0.523621	0.501381
		490	0.817963	0.79731	0.78438	0.786694	0.775293	0.725533	0.682322	0.646705	0.570671	0.529297	0.506906
		490,5	0.822997	0.801751	0.788733	0.791238	0.780528	0.730642	0.687255	0.651971	0.576455	0.534639	0.511961
		491	0.827764	0.805636	0.79317	0.796003	0.785304	0.735287	0.691947	0.656886	0.582186	0.539313	0.51731
		491,5	0.831997	0.810461	0.797059	0.800768	0.789851	0.740164	0.697122	0.661651	0.587274	0.544767	0.522365
		492	0.835427	0.815371	0.80082	0.804915	0.795086	0.745506	0.702878	0.666416	0.591934	0.550609	0.528126
		492,5	0.840061	0.819898	0.805638	0.81012	0.800276	0.750615	0.708198	0.671783	0.597611	0.555896	0.533886
		493	0.84563	0.824808	0.810836	0.815414	0.804455	0.755307	0.713132	0.677701	0.603771	0.561961	0.540058
		493,5	0.850352	0.829462	0.815485	0.820003	0.809047	0.760045	0.718936	0.683118	0.609448	0.568917	0.546817
		494	0.855386	0.833817	0.8195	0.82415	0.814466	0.765665	0.724982	0.688685	0.615554	0.574537	0.552871
		494,5	0.860153	0.838087	0.824233	0.829003	0.819518	0.77017	0.730447	0.694553	0.621338	0.579378	0.557515
		495	0.864697	0.8424	0.829178	0.833944	0.824156	0.774676	0.734655	0.699619	0.627176	0.585721	0.563216
		495,5	0.869554	0.847395	0.833277	0.838885	0.828886	0.780854	0.739492	0.704634	0.63371	0.591898	0.569741
		496	0.8749	0.852135	0.837968	0.844355	0.833662	0.785777	0.745296	0.710302	0.639548	0.59813	0.575971
		496,5	0.879533	0.856362	0.842321	0.848855	0.838944	0.790051	0.75081	0.71597	0.645172	0.604585	0.582261
		497	0.884345	0.860845	0.846378	0.852782	0.844087	0.795206	0.756082	0.721637	0.650795	0.61065	0.588197
		497,5	0.888933	0.865329	0.850773	0.857502	0.848542	0.800177	0.761161	0.727104	0.657222	0.616326	0.594545
		498	0.892319	0.869385	0.854915	0.862267	0.853134	0.8051	0.767013	0.731969	0.663757	0.622614	0.601129
		498,5	0.896908	0.873356	0.85931	0.86637	0.857727	0.809745	0.772044	0.736784	0.669327	0.629069	0.607359
		499	0.901942	0.877882	0.86341	0.870561	0.862181	0.814715	0.777025	0.742552	0.675165	0.635023	0.613061
		499,5	0.905952	0.881853	0.867467	0.874972	0.866131	0.819592	0.782781	0.74842	0.680735	0.641033	0.618409
		500	0.909739	0.885482	0.871524	0.87934	0.87031	0.824423	0.787715	0.753837	0.68668	0.647321	0.624581
		500,5	0.913526	0.889966	0.875497	0.882649	0.874948	0.829718	0.793035	0.759204	0.692786	0.653942	0.631635
		501	0.917936	0.893894	0.879638	0.886355	0.879587	0.834595	0.798114	0.763968	0.699266	0.659674	0.637983
		501,5	0.921812	0.897694	0.882977	0.890766	0.883812	0.838032	0.803144	0.769937	0.705426	0.665739	0.643567
		502	0.925733	0.901836	0.88733	0.894604	0.888129	0.841841	0.808706	0.775454	0.71121	0.671972	0.650385
		502,5	0.92952	0.905935	0.891683	0.898443	0.892032	0.846951	0.813301	0.78072	0.717583	0.678538	0.657203
		503	0.933217	0.909394	0.894514	0.902016	0.896211	0.851735	0.818186	0.786287	0.723314	0.685438	0.663375
		503,5	0.93647	0.912596	0.898191	0.905457	0.900666	0.85638	0.82341	0.790651	0.729527	0.691447	0.67037
		504	0.938831	0.916097	0.901783	0.90881	0.903927	0.860885	0.828247	0.795416	0.736008	0.698125	0.676718
		504,5	0.942395	0.919086	0.905291	0.912119	0.906682	0.864323	0.8326	0.800381	0.74131	0.704357	0.682713
		505	0.945469	0.922161	0.908672	0.915031	0.910264	0.867853	0.836759	0.805898	0.746612	0.710812	0.688885
		505,5	0.949345	0.925278	0.911166	0.918031	0.914443	0.872126	0.841112	0.811064	0.752022	0.716933	0.694822
		506	0.952642	0.92801	0.914208	0.921251	0.917796	0.876446	0.845756	0.815378	0.75786	0.722442	0.701111
		506,5	0.955048	0.931469	0.917209	0.923898	0.92124	0.88044	0.850496	0.820845	0.764555	0.729342	0.708282
		507	0.958389	0.9345	0.920041	0.926898	0.925098	0.884249	0.855526	0.826111	0.77141	0.73563	0.715159
		507,5	0.961018	0.936721	0.922619	0.929942	0.928266	0.888151	0.860121	0.831227	0.777355	0.742029	0.721331
		508	0.963379	0.939539	0.924774	0.932589	0.93116	0.891309	0.864184	0.836593	0.782818	0.74943	0.728032
		508,5	0.965072	0.941759	0.926972	0.935369	0.933731	0.895025	0.869262	0.840957	0.788656	0.755996	0.734791
		509	0.966809	0.943296	0.929085	0.93731	0.937497	0.898927	0.874099	0.845421	0.793851	0.761894	0.740786
		509,5	0.968324	0.945303	0.931367	0.939207	0.940941	0.901853	0.878501	0.849684	0.799314	0.768182	0.74737
		510	0.970195	0.946712	0.93386	0.94181	0.942227	0.905383	0.882515	0.854549	0.805206	0.774804	0.754247
		510,5	0.972244	0.948207	0.935466	0.944104	0.944615	0.908867	0.886191	0.859113	0.811151	0.781203	0.760889
		511	0.973626	0.949744	0.936945	0.94631	0.947049	0.91184	0.889674	0.862975	0.817792	0.787101	0.768001
		511,5	0.975229	0.951409	0.938847	0.947236	0.94806	0.914859	0.893543	0.86789	0.823737	0.793222	0.775113
		512	0.976611	0.952989	0.939735	0.948207	0.949713	0.917228	0.897509	0.872154	0.828022	0.799677	0.781285
		512,5	0.977101	0.953629	0.940157	0.949707	0.95302	0.919876	0.90133	0.876618	0.833003	0.806522	0.788103
		513	0.976611	0.954014	0.941045	0.950721	0.954535	0.922709	0.905054	0.881232	0.839109	0.813422	0.794922
		513,5	0.976967	0.954355	0.941848	0.952001	0.954673	0.924753	0.907956	0.884993	0.844358	0.819487	0.800329
		514	0.976878	0.954611	0.942017	0.952398	0.955637	0.926889	0.911632	0.889307	0.849713	0.825441	0.80703
		514,5	0.976388	0.954654	0.941974	0.952177	0.956648	0.929072	0.914873	0.892467	0.855069	0.831339	0.813966
		515	0.976744	0.9538	0.94189	0.952354	0.957474	0.930652	0.916711	0.895677	0.860479	0.836737	0.819667
		515,5	0.976388	0.952989	0.941341	0.952001	0.957979	0.931813	0.919516	0.899438	0.86637	0.842969	0.82578
		516	0.975007	0.952178	0.940622	0.951251	0.958071	0.933439	0.922515	0.901745	0.870976	0.849146	0.83254
		516,5	0.973581	0.951452	0.940242	0.950457	0.95775	0.934925	0.925079	0.905056	0.875743	0.85471	0.839241
		517	0.972378	0.950897	0.939566	0.949442	0.957107	0.935529	0.927352	0.908266	0.881206	0.860664	0.845236
		517,5	0.970462	0.949231	0.937706	0.948295	0.956923	0.936458	0.929287	0.910523	0.885705	0.866507	0.851643
		518	0.968369	0.947694	0.935466	0.946971	0.956188	0.937573	0.931995	0.91283	0.890204	0.872183	0.858402
		518,5	0.966809	0.945687	0.934072	0.946001	0.954811	0.938455	0.933978	0.915187	0.894864	0.877859	0.863869
		519	0.964671	0.944108	0.932846	0.943839	0.953846	0.939059	0.935139	0.917895	0.899416	0.883646	0.86957
		519,5	0.96173	0.941845	0.930437	0.941192	0.953065	0.939291	0.936784	0.920754	0.903808	0.888654	0.876212
		520	0.958879	0.938898	0.927563	0.939383	0.951871	0.93957	0.938331	0.923613	0.908146	0.894218	0.881855
		520,5	0.956117	0.936507	0.924858	0.936957	0.950034	0.93892	0.939589	0.924616	0.912431	0.900006	0.88738
		521	0.953355	0.932707	0.921647	0.934045	0.948519	0.937991	0.939976	0.926171	0.916662	0.905626	0.893317
		521,5	0.949301	0.929249	0.918604	0.93131	0.946085	0.937573	0.941088	0.92898	0.921429	0.910523	0.89896
		522	0.944667	0.925918	0.915434	0.927957	0.943008	0.936644	0.942588	0.930485	0.925285	0.914974	0.905366
		522,5	0.940212	0.921477	0.911926	0.924207	0.939839	0.93525	0.942781	0.931738	0.928606	0.920594	0.911186
		523	0.935668	0.917933	0.907785	0.920281	0.936762	0.933532	0.942588	0.932942	0.932462	0.925658	0.91577
		523,5	0.931435	0.913621	0.903601	0.916266	0.933777	0.93251	0.942975	0.934096	0.935622	0.930555	0.920825
		524	0.926668	0.909308	0.900431	0.912428	0.930654	0.931906	0.943845	0.93545	0.938514	0.934728	0.926997
		524,5	0.921723	0.905124	0.896247	0.908325	0.927577	0.930187	0.944184	0.936403	0.942585	0.939402	0.932346
		525	0.9166	0.900171	0.891641	0.904575	0.923904	0.928701	0.944232	0.937255	0.946869	0.944856	0.937048
		525,5	0.911521	0.89526	0.88678	0.899943	0.920092	0.927958	0.9437	0.937958	0.950083	0.949919	0.942515
		526	0.906442	0.890051	0.880948	0.894031	0.91651	0.924846	0.942975	0.93856	0.954046	0.954705	0.947981
		526,5	0.900695	0.885056	0.876257	0.888869	0.91279	0.922059	0.942733	0.939011	0.957849	0.958044	0.953271
		527	0.894903	0.87912	0.871693	0.884413	0.908657	0.920433	0.941524	0.939362	0.959938	0.962106	0.956974
		527,5	0.888844	0.872588	0.8651	0.87859	0.90287	0.916717	0.939831	0.938509	0.961384	0.965945	0.961324
		528	0.882206	0.866439	0.858169	0.872061	0.897313	0.912908	0.937461	0.937255	0.963044	0.968727	0.966437
		528,5	0.875924	0.860077	0.852591	0.865928	0.892675	0.910307	0.935284	0.937205	0.965936	0.972789	0.969905
		529	0.869509	0.853971	0.846843	0.859576	0.887669	0.907381	0.934752	0.936654	0.96824	0.976573	0.974549
		529,5	0.862203	0.847993	0.840588	0.853311	0.883077	0.903851	0.933398	0.936654	0.970382	0.980357	0.979898
		530	0.85503	0.841332	0.834672	0.84709	0.877199	0.900599	0.931463	0.936704	0.973006	0.984642	0.984306
		530,5	0.847545	0.835141	0.828332	0.840782	0.870769	0.896744	0.929335	0.935299	0.974934	0.988648	0.988009
		531	0.840061	0.828395	0.82157	0.834429	0.864478	0.892424	0.927207	0.934547	0.977505	0.991709	0.991712
		531,5	0.832665	0.820751	0.81409	0.827194	0.857956	0.887919	0.924643	0.933644	0.97954	0.994825	0.997237
		532	0.824779	0.812852	0.806525	0.820003	0.851711	0.883599	0.921451	0.93219	0.980505	0.998164	1.00112
		532,5	0.816627	0.804697	0.799848	0.813253	0.845603	0.879558	0.919661	0.929983	0.981629	1.00156	1.00394
		533	0.808162	0.797438	0.792663	0.8054	0.839311	0.874774	0.917727	0.928278	0.983611	1.00495	1.00758
		533,5	0.799875	0.789923	0.784253	0.797591	0.832514	0.870361	0.91468	0.927977	0.985218	1.00757	1.01105
		534	0.791232	0.781469	0.776097	0.789562	0.825626	0.865809	0.911681	0.925369	0.985378	1.01013	1.01575
		534,5	0.782456	0.772886	0.76794	0.780915	0.817589	0.860653	0.90786	0.923362	0.986985	1.01297	1.01934
		535	0.773635	0.764091	0.759953	0.772842	0.810149	0.855311	0.904135	0.921858	0.989235	1.01586	1.02298
		535,5	0.764412	0.756149	0.751585	0.764548	0.803077	0.850016	0.90075	0.919651	0.990199	1.01814	1.02686
		536	0.7547	0.747566	0.742625	0.756342	0.794535	0.844814	0.897122	0.917795	0.991109	1.02109	1.03015
		536,5	0.7453	0.737916	0.734511	0.747695	0.787003	0.839379	0.893785	0.915087	0.992234	1.02476	1.0335
		537	0.736033	0.729462	0.72627	0.739092	0.780115	0.833759	0.890351	0.912278	0.992984	1.02749	1.03697
		537,5	0.726856	0.721136	0.717944	0.730886	0.772262	0.827721	0.886239	0.909369	0.993841	1.03044	1.0405
		538	0.717945	0.712126	0.709112	0.72246	0.763995	0.821682	0.88179	0.907212	0.994537	1.03339	1.04361
		538,5	0.708857	0.703459	0.700448	0.714078	0.756188	0.815226	0.877243	0.904654	0.994216	1.034	1.04673
		539	0.699011	0.693766	0.691488	0.705078	0.747968	0.809002	0.871923	0.901394	0.993787	1.03478	1.04961
		539,5	0.688497	0.683305	0.681641	0.695107	0.739288	0.802917	0.867279	0.897934	0.993626	1.03634	1.05137
		540	0.678295	0.673698	0.67209	0.685225	0.730471	0.796228	0.863023	0.89362	0.993144	1.03784	1.05343
		540,5	0.668048	0.66345	0.662159	0.675431	0.72124	0.788797	0.85838	0.889507	0.992662	1.03956	1.05619
		541	0.658068	0.653672	0.652312	0.665681	0.712239	0.78104	0.852866	0.885946	0.992073	1.04073	1.05848
		541,5	0.64751	0.644236	0.642465	0.655843	0.70287	0.774072	0.84711	0.882385	0.991645	1.0419	1.06025
		542	0.636283	0.634159	0.632618	0.646093	0.693226	0.766733	0.841596	0.878373	0.991109	1.04307	1.06201
		542,5	0.626481	0.624851	0.622771	0.636697	0.684133	0.758419	0.835647	0.874511	0.990252	1.04491	1.06354
		543	0.616368	0.615158	0.612839	0.626947	0.674902	0.750755	0.830036	0.869997	0.989984	1.04546	1.06566
		543,5	0.605275	0.605167	0.603584	0.616844	0.665763	0.743741	0.824522	0.865282	0.988324	1.0453	1.06789
		544	0.594048	0.595132	0.593441	0.606344	0.656579	0.736077	0.817896	0.860919	0.986396	1.0463	1.06807
		544,5	0.583267	0.584842	0.582875	0.596462	0.647394	0.72832	0.811753	0.855653	0.985164	1.04641	1.06965
		545	0.573599	0.574167	0.572944	0.586624	0.638025	0.721306	0.806143	0.850888	0.98329	1.04591	1.07153
		545,5	0.563619	0.563108	0.562801	0.57608	0.628473	0.713921	0.800145	0.845772	0.981844	1.04602	1.07271
		546	0.553239	0.552818	0.552827	0.566198	0.618829	0.705932	0.794099	0.840305	0.980987	1.04607	1.07306
		546,5	0.541923	0.542272	0.542558	0.556448	0.609093	0.698035	0.787521	0.835992	0.979219	1.04518	1.07283
		547	0.530429	0.531853	0.532711	0.546257	0.599633	0.689953	0.780556	0.830926	0.976113	1.04396	1.07359
		547,5	0.520093	0.522374	0.522526	0.536154	0.589392	0.681592	0.773495	0.824506	0.973703	1.04335	1.07447
		548	0.509935	0.511657	0.512425	0.526228	0.579426	0.673139	0.766771	0.819089	0.970864	1.04229	1.07441
		548,5	0.49951	0.501494	0.502451	0.516213	0.570011	0.664453	0.759758	0.813472	0.967918	1.04062	1.0723
		549	0.489085	0.491289	0.491717	0.505801	0.560643	0.655395	0.75231	0.80655	0.964972	1.03906	1.07095
		549,5	0.479373	0.48117	0.482292	0.49614	0.551091	0.647266	0.745006	0.800883	0.961705	1.03789	1.07112
		550	0.46917	0.471563	0.473037	0.486831	0.541217	0.639835	0.738428	0.796068	0.958974	1.036	1.07077
		550,5	0.459191	0.461699	0.463317	0.477522	0.53217	0.631938	0.732721	0.790551	0.956617	1.03478	1.07012
		551	0.449612	0.452263	0.453935	0.467905	0.523261	0.623438	0.725659	0.784883	0.953082	1.03339	1.06912
		551,5	0.439767	0.443083	0.444848	0.458817	0.513892	0.614845	0.717872	0.778965	0.949065	1.03127	1.06795
		552	0.430411	0.433561	0.436016	0.449685	0.505029	0.606066	0.711149	0.772796	0.945798	1.02944	1.06654
		552,5	0.42101	0.424082	0.427056	0.440111	0.496441	0.597845	0.704039	0.766476	0.942049	1.02677	1.06472
		553	0.411788	0.415414	0.418139	0.430802	0.487302	0.589484	0.696638	0.760357	0.938943	1.02409	1.06231
		553,5	0.402388	0.406533	0.409644	0.421847	0.478117	0.580937	0.689383	0.754088	0.93514	1.02153	1.06025
		554	0.393433	0.397395	0.400642	0.413641	0.469024	0.573366	0.68237	0.748019	0.930373	1.01942	1.05878
		554,5	0.384701	0.388557	0.392275	0.404685	0.46062	0.565005	0.675502	0.74205	0.926571	1.01642	1.05696
		555	0.375345	0.379249	0.383526	0.395641	0.452308	0.557202	0.668343	0.736082	0.922768	1.01274	1.0549
		555,5	0.366123	0.371093	0.374102	0.387171	0.443444	0.550142	0.661572	0.729863	0.917948	1.00974	1.05231
		556	0.357525	0.363066	0.366283	0.378568	0.435224	0.542617	0.653881	0.722891	0.913395	1.00551	1.04908
		556,5	0.349327	0.35427	0.358423	0.370671	0.427049	0.535185	0.646481	0.71622	0.908789	1.00195	1.04591
		557	0.34113	0.347054	0.350816	0.363259	0.418829	0.52766	0.640193	0.710001	0.903915	0.998331	1.04261
		557,5	0.332754	0.339283	0.343335	0.354965	0.411251	0.519392	0.632938	0.704033	0.899309	0.993879	1.03868
		558	0.325002	0.330914	0.335221	0.346804	0.403077	0.511171	0.625006	0.697512	0.894114	0.98965	1.03533
		558,5	0.318008	0.323399	0.327445	0.339083	0.394673	0.503971	0.617025	0.690641	0.889026	0.985644	1.03162
		559	0.310478	0.316012	0.319669	0.331892	0.387463	0.496493	0.609383	0.68397	0.883991	0.982138	1.02792
		559,5	0.302682	0.307985	0.312484	0.324569	0.380344	0.489154	0.602515	0.67755	0.878582	0.977408	1.02469
		560	0.295376	0.300939	0.305004	0.316804	0.372445	0.481955	0.595744	0.671231	0.873012	0.972789	1.02093
		560,5	0.287579	0.294108	0.296974	0.309657	0.364592	0.474662	0.589214	0.664309	0.867388	0.967837	1.01616
		561	0.28054	0.286806	0.290423	0.302687	0.357658	0.467323	0.583216	0.657639	0.861925	0.962829	1.01117
		561,5	0.273724	0.279675	0.283408	0.295054	0.350677	0.460449	0.576058	0.651169	0.856033	0.957543	1.00635
		562	0.265883	0.272502	0.276308	0.28826	0.343238	0.453853	0.568755	0.644799	0.850731	0.952368	1.00112
		562,5	0.258665	0.266268	0.270307	0.282128	0.336487	0.446793	0.561838	0.638279	0.845482	0.947527	0.995885
		563	0.251582	0.259991	0.263798	0.275952	0.329782	0.439593	0.555115	0.631257	0.839323	0.941962	0.991066
		563,5	0.245077	0.253416	0.257248	0.268673	0.322618	0.43179	0.547763	0.624285	0.833914	0.935563	0.986128
		564	0.239152	0.246883	0.25112	0.261261	0.315591	0.424311	0.539686	0.618016	0.827701	0.929219	0.980544
		564,5	0.232647	0.240094	0.245034	0.255129	0.308106	0.417344	0.53214	0.610994	0.82122	0.923488	0.974373
		565	0.226143	0.233604	0.237934	0.248246	0.301401	0.409912	0.524885	0.603019	0.81399	0.916643	0.967966
		565,5	0.219727	0.227071	0.231003	0.241673	0.295201	0.40262	0.517291	0.595095	0.806813	0.909966	0.961735
		566	0.214114	0.220623	0.225298	0.23532	0.288863	0.396163	0.509891	0.588575	0.8006	0.903122	0.955799
		566,5	0.208367	0.214347	0.219001	0.22932	0.282113	0.389707	0.502443	0.581653	0.793316	0.896222	0.949215
		567	0.201773	0.208241	0.213	0.223408	0.275499	0.382368	0.494268	0.573528	0.786514	0.889767	0.942103
		567,5	0.196249	0.202562	0.207971	0.21732	0.269208	0.37619	0.487013	0.566958	0.778748	0.88231	0.935873
		568	0.19068	0.197054	0.202603	0.211717	0.263238	0.36992	0.480774	0.560237	0.771303	0.875299	0.929113
		568,5	0.184621	0.191631	0.197532	0.205409	0.257865	0.36272	0.473761	0.552914	0.764876	0.868733	0.921354
		569	0.178339	0.186507	0.191911	0.199232	0.251206	0.355613	0.466215	0.545742	0.757271	0.860943	0.914712
		569,5	0.173216	0.180828	0.18629	0.194379	0.244914	0.34925	0.459299	0.538469	0.749719	0.853319	0.907718
		570	0.16836	0.175833	0.181853	0.189306	0.239082	0.343258	0.452285	0.531748	0.742274	0.846531	0.900547
		570,5	0.16288	0.170709	0.177331	0.184012	0.233065	0.336476	0.445369	0.525028	0.735097	0.838629	0.893611
		571	0.15838	0.165585	0.172809	0.179291	0.228243	0.330531	0.438404	0.518708	0.728724	0.831673	0.887086
		571,5	0.153168	0.161529	0.167864	0.174615	0.223054	0.32505	0.431632	0.511285	0.721493	0.824996	0.879151
		572	0.148712	0.156576	0.162243	0.169365	0.217038	0.31864	0.42399	0.50331	0.713459	0.816538	0.870393
		572,5	0.144569	0.151537	0.157679	0.163851	0.211389	0.31223	0.416638	0.496288	0.705158	0.808525	0.862693
		573	0.139669	0.146755	0.153495	0.158821	0.205695	0.305309	0.411028	0.488615	0.696481	0.800234	0.854405
		573,5	0.135793	0.142143	0.149311	0.154277	0.200551	0.299503	0.404353	0.481944	0.688126	0.791442	0.846176
		574	0.131471	0.137831	0.145381	0.15013	0.195499	0.294115	0.397582	0.475073	0.680467	0.783262	0.838359
		574,5	0.127551	0.134073	0.141239	0.146204	0.190953	0.288262	0.391294	0.468252	0.673022	0.775639	0.830189
		575	0.123363	0.13006	0.13714	0.14188	0.186498	0.282921	0.38399	0.461481	0.665524	0.767514	0.821019
		575,5	0.118729	0.125619	0.133125	0.137248	0.181676	0.277161	0.377122	0.454208	0.658079	0.758834	0.812614
		576	0.114542	0.121349	0.129448	0.133233	0.177084	0.271773	0.370447	0.446735	0.649724	0.750821	0.803973
		576,5	0.110309	0.117891	0.125856	0.129263	0.172629	0.266385	0.364111	0.440064	0.641369	0.742641	0.794451
		577	0.106923	0.114688	0.122221	0.125822	0.169185	0.260997	0.358259	0.434597	0.633496	0.734238	0.787163
		577,5	0.103092	0.110803	0.118967	0.122248	0.165189	0.256073	0.352116	0.428278	0.62573	0.725669	0.77958
		578	0.0990377	0.10743	0.11529	0.118586	0.16023	0.250964	0.346119	0.420905	0.617803	0.71671	0.770235
		578,5	0.0959191	0.103416	0.111064	0.114528	0.155683	0.244925	0.339831	0.413281	0.608323	0.707306	0.760419
		579	0.0929342	0.0998292	0.107134	0.110469	0.151228	0.239398	0.333543	0.405858	0.599807	0.697179	0.749897
		579,5	0.0895928	0.0966695	0.103288	0.107337	0.147049	0.234567	0.327207	0.398887	0.592148	0.687441	0.740081
		580	0.0858505	0.0932963	0.100161	0.103587	0.14287	0.229272	0.321112	0.392216	0.583686	0.678816	0.731088
		580,5	0.0827319	0.090222	0.0970755	0.100719	0.138645	0.224209	0.316082	0.385946	0.576081	0.670747	0.72186
		581	0.0797915	0.0871904	0.0939058	0.0979839	0.135431	0.21975	0.310326	0.379827	0.568207	0.661455	0.71269
		581,5	0.0769848	0.0845004	0.0913279	0.0944545	0.132032	0.215198	0.304184	0.373006	0.559584	0.651271	0.703521
		582	0.0743562	0.0816823	0.0884963	0.0909251	0.128083	0.210275	0.298767	0.365985	0.550801	0.641033	0.693881
		582,5	0.0712822	0.0787788	0.0853267	0.0879252	0.124684	0.205212	0.292237	0.358812	0.542124	0.631796	0.683066
		583	0.0687428	0.0762596	0.0825374	0.0856311	0.121286	0.199777	0.286433	0.351991	0.533823	0.622559	0.672486
		583,5	0.0660697	0.074082	0.0804243	0.0832047	0.118025	0.195597	0.282031	0.346223	0.525789	0.613544	0.663434
		584	0.0635303	0.0719898	0.0783957	0.0809988	0.114994	0.19202	0.27705	0.340706	0.51813	0.605475	0.654911
		584,5	0.0617482	0.0693424	0.0753529	0.0783518	0.11178	0.187607	0.271681	0.334437	0.510042	0.596405	0.645741
		585	0.0597879	0.0660974	0.0726904	0.0757048	0.108703	0.183566	0.266119	0.327465	0.501741	0.588114	0.636043
		585,5	0.0573376	0.0638343	0.0700702	0.0734548	0.105212	0.179572	0.26075	0.321597	0.493707	0.579155	0.626286
		586	0.0547982	0.0618702	0.0673654	0.070499	0.102641	0.174973	0.255139	0.31598	0.485887	0.569529	0.616822
		586,5	0.0525706	0.0597353	0.0649565	0.068249	0.0995178	0.171257	0.249964	0.309008	0.478068	0.561238	0.607124
		587	0.0500757	0.05807	0.0627589	0.0664843	0.0964868	0.168424	0.24532	0.303992	0.469605	0.552334	0.597896
		587,5	0.0482491	0.0560632	0.0611106	0.0641461	0.0943743	0.164104	0.240242	0.298776	0.461946	0.543487	0.589314
		588	0.0466453	0.0538002	0.0594202	0.0620726	0.0913433	0.15932	0.235115	0.292808	0.454448	0.534583	0.579968
		588,5	0.0444623	0.0519214	0.057941	0.0598226	0.089093	0.156254	0.229698	0.286889	0.446896	0.52607	0.570564
		589	0.0429921	0.0500427	0.0563773	0.0576168	0.0867968	0.153003	0.225054	0.280871	0.440416	0.518057	0.561629
		589,5	0.0409427	0.0484202	0.0550249	0.0560727	0.0836739	0.149055	0.221233	0.275554	0.432221	0.509376	0.552754
		590	0.039428	0.0465841	0.0536726	0.0542198	0.0810563	0.145618	0.216735	0.270137	0.423866	0.500417	0.543467
		590,5	0.0380023	0.0452178	0.0522779	0.0522345	0.0788519	0.141902	0.212092	0.265924	0.417225	0.492071	0.535238
		591	0.0358639	0.0439795	0.0507565	0.0504698	0.0766016	0.138975	0.207255	0.260909	0.410476	0.484892	0.526891
		591,5	0.0345273	0.0420581	0.0494041	0.0486169	0.0746269	0.136095	0.20266	0.254489	0.403621	0.476601	0.517722
		592	0.0336808	0.0404355	0.0481363	0.0473375	0.0726521	0.132844	0.198404	0.249273	0.395747	0.467809	0.509434
		592,5	0.0327007	0.0391546	0.0467839	0.0455729	0.0709989	0.129918	0.194293	0.244709	0.388088	0.459741	0.501558
		593	0.0304286	0.0377028	0.045516	0.0439846	0.0686567	0.126202	0.190665	0.240094	0.381394	0.452173	0.4928
		593,5	0.0290475	0.0362084	0.0442059	0.0424406	0.0663605	0.123229	0.186602	0.23543	0.374056	0.444049	0.4841
		594	0.0285129	0.0351409	0.0429803	0.0410729	0.0646613	0.120953	0.182539	0.230314	0.367629	0.435925	0.476048
		594,5	0.0272209	0.0338599	0.0415011	0.0399259	0.0629162	0.117748	0.178622	0.2257	0.361523	0.42908	0.467231
		595	0.026018	0.0324082	0.0404023	0.0381171	0.0615385	0.115193	0.174946	0.221236	0.354561	0.421902	0.458943
		595,5	0.0244587	0.0317677	0.0397684	0.0371906	0.0599311	0.112546	0.171995	0.216973	0.34808	0.414167	0.451949
		596	0.0237013	0.0310845	0.0387964	0.0360436	0.0584615	0.109991	0.169141	0.21296	0.342456	0.406544	0.44466
		596,5	0.0228103	0.029462	0.0376553	0.0347642	0.056992	0.108087	0.166191	0.208446	0.336833	0.399978	0.437724
		597	0.0224093	0.0286507	0.0365565	0.0337054	0.0552928	0.1053	0.162467	0.203982	0.329923	0.392577	0.429965
		597,5	0.0218747	0.0280102	0.0357958	0.0326025	0.0537773	0.102931	0.158742	0.199569	0.323121	0.385065	0.421325
		598	0.0202263	0.026345	0.0346547	0.0315437	0.0518025	0.100237	0.15526	0.195305	0.316694	0.377998	0.413978
		598,5	0.0192016	0.0253202	0.0333023	0.0299554	0.0504707	0.0974035	0.151536	0.190741	0.309625	0.369985	0.406278
		599	0.0182215	0.0245944	0.0324994	0.0284113	0.0491848	0.0950811	0.14786	0.185876	0.303144	0.362529	0.397931
		599,5	0.0172859	0.0238258	0.0315273	0.0277055	0.0474856	0.0924335	0.143507	0.182265	0.297252	0.355295	0.389702
		600	0.0164395	0.0231853	0.0307244	0.026779	0.0465672	0.0904826	0.139444	0.179005	0.291254	0.348729	0.382825
		600,5	0.0156375	0.0222886	0.030344	0.0260731	0.0453272	0.0883924	0.136203	0.175394	0.285737	0.342107	0.375595
		601	0.0153702	0.0219044	0.0297101	0.0255437	0.0437199	0.0863486	0.132672	0.172083	0.281078	0.335318	0.367425
		601,5	0.0147911	0.0216055	0.0291607	0.0249702	0.0426636	0.0841655	0.12948	0.168422	0.275936	0.328696	0.36043
		602	0.0142119	0.0207088	0.0283577	0.0239555	0.0416073	0.0817037	0.126626	0.16441	0.26967	0.321908	0.3532
		602,5	0.0134991	0.0198975	0.0275547	0.0223232	0.0400918	0.0804496	0.122757	0.159896	0.263778	0.315675	0.345618
		603	0.0126971	0.0189155	0.0266672	0.021882	0.0389437	0.0780807	0.119178	0.155181	0.257672	0.308831	0.338212
		603,5	0.012118	0.0181896	0.0255262	0.0208673	0.0383008	0.075526	0.117001	0.151169	0.251727	0.302265	0.330923
		604	0.0110487	0.0175918	0.0243428	0.0195879	0.0367394	0.0739468	0.11468	0.147758	0.246104	0.29542	0.324164
		604,5	0.0103805	0.0166097	0.0230327	0.0193232	0.0352698	0.0721817	0.112406	0.144899	0.241123	0.289411	0.317404
		605	0.0096231	0.0157985	0.0223143	0.018485	0.0348565	0.0705095	0.110085	0.140987	0.236356	0.28329	0.310821
		605,5	0.0096231	0.0154142	0.0217649	0.0173821	0.033341	0.0689767	0.107521	0.137426	0.231214	0.276835	0.304062
		606	0.00957854	0.0154569	0.0207928	0.016985	0.0320551	0.0675833	0.1052	0.134667	0.225698	0.270992	0.297185
		606,5	0.00899938	0.0152007	0.0195672	0.0168086	0.031504	0.0658182	0.102297	0.130805	0.220342	0.264482	0.290601
		607	0.00859841	0.0147737	0.0192291	0.0158821	0.0304018	0.0636815	0.0999274	0.127896	0.216485	0.259084	0.283901
		607,5	0.00784104	0.0141759	0.0191446	0.0149115	0.0294834	0.0621952	0.0972672	0.125238	0.211826	0.253909	0.278199
		608	0.00712822	0.01345	0.0193137	0.0153086	0.0288863	0.0611733	0.0948972	0.121778	0.207059	0.247844	0.272909
		608,5	0.0065045	0.0131939	0.019525	0.0147351	0.0281975	0.0599192	0.093156	0.118467	0.20256	0.241834	0.266678
		609	0.00681636	0.0125534	0.0191446	0.0130586	0.0273249	0.0578754	0.0900605	0.114756	0.196936	0.23677	0.260213
		609,5	0.00663815	0.0116567	0.0181726	0.0121322	0.0262227	0.0557388	0.0867231	0.112047	0.191634	0.231818	0.254041
		610	0.00556892	0.0115286	0.0175387	0.0113381	0.0250287	0.0544382	0.0837243	0.109289	0.187403	0.225641	0.247987
		610,5	0.00512341	0.0112297	0.0178768	0.0107204	0.0242021	0.0529983	0.0807255	0.106029	0.183654	0.219465	0.24158
		611	0.00436603	0.01076	0.0177922	0.0100587	0.0234673	0.0515119	0.0779686	0.10322	0.178673	0.213399	0.235526
		611,5	0.00378687	0.0102477	0.0169893	0.00970574	0.0225947	0.0499791	0.075792	0.100562	0.17337	0.208169	0.229883
		612	0.00387597	0.00977797	0.015975	0.0090881	0.0221355	0.0484463	0.0740508	0.0982044	0.169354	0.202994	0.224005
		612,5	0.00427693	0.00964987	0.0155524	0.00807341	0.0217681	0.0470064	0.0722612	0.0949945	0.165122	0.197374	0.218715
		613	0.00449969	0.00918019	0.015172	0.00789694	0.0209874	0.0455664	0.0709553	0.0919852	0.161159	0.192254	0.213719
		613,5	0.00445514	0.00909479	0.0145803	0.00776459	0.0204822	0.0449626	0.0692624	0.0903802	0.157249	0.187803	0.208723
		614	0.00436603	0.00926558	0.0148339	0.00719107	0.019977	0.0440336	0.0670375	0.0881733	0.153125	0.183852	0.20355
		614,5	0.00396507	0.00930828	0.0148762	0.00705872	0.0199311	0.042826	0.0655865	0.0853646	0.14943	0.179344	0.197496
		615	0.00351956	0.0088813	0.0144958	0.00657343	0.0198393	0.0418505	0.0641838	0.0828569	0.145413	0.174448	0.192382
		615,5	0.00258398	0.00777114	0.0143268	0.00542639	0.0187371	0.0404106	0.0614268	0.0805999	0.14161	0.169106	0.188033
		616	0.00222757	0.00768574	0.0131857	0.00454405	0.0176808	0.0394352	0.0585248	0.0781924	0.137325	0.164209	0.182272
		616,5	0.0017375	0.00768574	0.0128053	0.00454405	0.0168542	0.0385991	0.0564933	0.0752834	0.133523	0.159424	0.176512
		617	0.00106923	0.00730145	0.0127208	0.00463228	0.0167164	0.0375772	0.0550423	0.0732772	0.130255	0.155139	0.17228
		617,5	0.00120289	0.00785653	0.0121714	0.00410288	0.0166246	0.0366947	0.054075	0.0720233	0.12656	0.15219	0.168636
		618	0.00120289	0.00772844	0.0123827	0.00335289	0.0164868	0.0356728	0.0527207	0.069365	0.123079	0.148461	0.164756
		618,5	0.00120289	0.00700256	0.0122559	0.00251467	0.0157061	0.0348832	0.0508827	0.0672585	0.119597	0.144177	0.160113
		619	0.00111378	0.00683177	0.0122982	0.00141174	0.0149254	0.0339078	0.04948	0.0655532	0.116598	0.140226	0.155293
		619,5	0.000757373	0.00631939	0.0119178	0.00127939	0.0145121	0.0331646	0.0479323	0.062895	0.113277	0.136331	0.150767
		620	8.91027e-05	0.00619129	0.0109458	0.00123528	0.013318	0.0320033	0.0462878	0.0611897	0.109528	0.132102	0.147182
		620,5	-0.000133654	0.0058497	0.0105655	0.00044117	0.0131803	0.0306563	0.0452237	0.0593841	0.10685	0.12804	0.143479
		621	8.91027e-05	0.00606319	0.0103119	4.4117e-05	0.0129966	0.0299131	0.0436276	0.0571772	0.104119	0.124701	0.139246
		621,5	-4.45514e-05	0.00636208	0.00988927	-0.000485287	0.0118944	0.0288448	0.0422249	0.055472	0.101387	0.121362	0.135191
		622	0.000178205	0.00559351	0.00950892	-0.000794106	0.0118025	0.0281016	0.0411608	0.0539171	0.0990306	0.117801	0.131253
		622,5	0.000400962	0.00512383	0.00917082	-0.00114704	0.0115729	0.0276836	0.0396614	0.0521617	0.0963526	0.114462	0.127608
		623	-8.91027e-05	0.00499573	0.00891725	-0.00119116	0.0112055	0.0270798	0.0385973	0.0505567	0.0936747	0.111012	0.124375
		623,5	-0.000579168	0.00520922	0.0081988	-0.00114704	0.0107922	0.0265224	0.0375333	0.049353	0.0909432	0.107729	0.121437
		624	-0.00133654	0.00486763	0.00790297	-0.00145586	0.010333	0.0256863	0.0365659	0.0475474	0.0887473	0.105058	0.117557
		624,5	-0.00115834	0.00448335	0.0078607	-0.00154409	0.010287	0.0249895	0.0352116	0.0462935	0.08623	0.102443	0.11356
		625	-0.000712822	0.00448335	0.00739582	-0.00291172	0.00991963	0.0241999	0.0336155	0.0449895	0.0834985	0.099271	0.10974
		625,5	-0.00098013	0.00375747	0.00709999	-0.00326466	0.00964409	0.0229458	0.03289	0.0427826	0.0813561	0.0958767	0.10633
		626	-0.00106923	0.00337319	0.00684642	-0.00304407	0.00946039	0.0224349	0.0317775	0.0410272	0.0791066	0.0929831	0.103862
		626,5	-0.00133654	0.00375747	0.00680416	-0.00361759	0.00913892	0.0224349	0.0309553	0.0399739	0.0778212	0.0912025	0.101393
		627	-0.00111378	0.00354398	0.0073113	-0.00326466	0.00941447	0.0228064	0.0307618	0.0393721	0.0758931	0.0891993	0.0991595
		627,5	-0.00111378	0.00380017	0.00802975	-0.00291172	0.00959816	0.0224813	0.0303265	0.0381182	0.0736972	0.0866952	0.0968671
		628	-0.00138109	0.00426985	0.00853689	-0.0028676	0.00973594	0.0220168	0.0295526	0.0371151	0.0721975	0.0844694	0.0938694
		628,5	-0.00102468	0.00444065	0.00824106	-0.00326466	0.00982778	0.0215523	0.0289722	0.0363627	0.0701623	0.0818541	0.0907541
		629	-0.000846476	0.00469684	0.00773392	-0.00366171	0.00913892	0.0206233	0.0283434	0.0346574	0.068127	0.0791831	0.0876976
		629,5	-0.000712822	0.00418446	0.00824106	-0.00291172	0.00904707	0.0199731	0.0274244	0.0336543	0.0658776	0.0767347	0.0854053
		630	-0.000935579	0.00418446	0.00895951	-0.00313231	0.00932262	0.0191834	0.0267956	0.0331528	0.0641101	0.075121	0.0838183
		630,5	-0.00138109	0.00486763	0.00946666	-0.00339701	0.00946039	0.0188583	0.0263603	0.0324506	0.0628247	0.0737299	0.0815259
		631	-0.00160385	0.00482494	0.00904404	-0.00304407	0.00918485	0.0187189	0.0254897	0.0316983	0.0604145	0.0712815	0.0789396
		631,5	-0.00200481	0.00431255	0.00891725	-0.00352936	0.00854191	0.0176506	0.0246191	0.0302438	0.0579508	0.0684992	0.076177
		632	-0.00236122	0.00345858	0.00887499	-0.00405876	0.00831228	0.0170932	0.0240871	0.0289899	0.0560227	0.0660509	0.0729442
		632,5	-0.00200481	0.0030743	0.00824106	-0.0046764	0.00766935	0.0166287	0.0228779	0.0279366	0.0543624	0.0642146	0.0708282
		633	-0.00133654	0.00333049	0.00798749	-0.00511757	0.00707233	0.0158855	0.0220556	0.0271341	0.0524343	0.0622113	0.0684183
		633,5	-0.00138109	0.00277541	0.00798749	-0.00520581	0.00711825	0.0151424	0.021717	0.0260809	0.0507739	0.0594291	0.0658908
		634	-0.0016484	0.00239112	0.00790297	-0.00516169	0.00707233	0.0142134	0.0213785	0.0243254	0.0495421	0.0574259	0.0640687
		634,5	-0.00182661	0.00243382	0.00773392	-0.00524992	0.00679679	0.0140276	0.0208948	0.023874	0.0476139	0.0562017	0.0617763
		635	-0.00169295	0.00247652	0.00701547	-0.00599991	0.00642939	0.0138418	0.0200242	0.0233725	0.0463821	0.0540871	0.0594251
		635,5	-0.0017375	0.00243382	0.00693094	-0.00582344	0.00610792	0.0134238	0.0189601	0.0219681	0.0452038	0.0522508	0.0575442
		636	-0.00213847	0.00251921	0.00735356	-0.00520581	0.00583238	0.0133773	0.0184281	0.0212158	0.0441862	0.0512492	0.0555458
		636,5	-0.00213847	0.00269001	0.00709999	-0.00489699	0.0058783	0.0134238	0.0184764	0.0213161	0.0432221	0.0499137	0.0539587
		637	-0.00196026	0.00269001	0.00709999	-0.00463228	0.00633754	0.0138418	0.0179444	0.0212659	0.0423652	0.0483	0.0529595
		637,5	-0.00138109	0.0029462	0.00743809	-0.00489699	0.00647532	0.0137024	0.0172189	0.0200622	0.0423652	0.0466307	0.0513725
		638	-0.00115834	0.00315969	0.0076494	-0.0046764	0.00629162	0.013238	0.0165417	0.0189086	0.0416689	0.0459629	0.0497855
		638,5	-0.00151475	0.00311699	0.00739582	-0.00419111	0.00619977	0.013238	0.0165901	0.0186077	0.039955	0.0442936	0.0484336
		639	-0.00187116	0.00328779	0.00688868	-0.00410288	0.00656716	0.0129593	0.0172189	0.0184071	0.0389374	0.0425686	0.0471992
		639,5	-0.00209391	0.00333049	0.00705773	-0.00410288	0.00652124	0.0127735	0.0165901	0.0180058	0.038134	0.0418452	0.0457297
		640	-0.00213847	0.0029889	0.0076494	-0.00436758	0.00665901	0.0121232	0.0156711	0.0174541	0.036795	0.0407323	0.0442603
		640,5	-0.00213847	0.0029462	0.00781844	-0.00432347	0.00670494	0.0120303	0.0155744	0.0166015	0.0356703	0.0393968	0.0426732
		641	-0.00236122	0.0028608	0.00714225	-0.00458817	0.006062	0.0118909	0.0146554	0.015498	0.0348133	0.0374492	0.0409099
		641,5	-0.00258398	0.00277541	0.00650833	-0.00498522	0.00564868	0.0108226	0.0139782	0.0148962	0.0333673	0.0358912	0.0396755
		642	-0.00258398	0.0028608	0.00701547	-0.0049411	0.00560276	0.0102652	0.013688	0.0148962	0.0319747	0.034667	0.0388526
		642,5	-0.00236122	0.0028608	0.00688868	-0.00520581	0.00574053	0.0103581	0.0132527	0.0143445	0.0306893	0.0341105	0.037971
		643	-0.00222757	0.0029462	0.00680416	-0.0046764	0.00601607	0.0111942	0.0133495	0.0136423	0.0298859	0.0324968	0.0359725
		643,5	-0.00213847	0.00260461	0.00735356	-0.00449993	0.00619977	0.0115193	0.0132044	0.013542	0.0292968	0.0313839	0.034503
		644	-0.00240577	0.00239112	0.0073113	-0.00547051	0.00601607	0.0107762	0.0129625	0.0127896	0.0280649	0.0308831	0.0341504
		644,5	-0.00276218	0.00269001	0.00714225	-0.00595579	0.00578645	0.0105904	0.0127207	0.0118868	0.0274758	0.0294363	0.0328572
		645	-0.00253943	0.00243382	0.0064238	-0.00569109	0.00555683	0.0102652	0.0118017	0.0113351	0.0260832	0.0283234	0.0319168
		645,5	-0.00249488	0.00200683	0.00608571	-0.00533816	0.00555683	0.00989363	0.0112213	0.0106831	0.0252798	0.0274887	0.0308588
		646	-0.00267308	0.00217763	0.00633928	-0.00542639	0.00500574	0.00975428	0.0111245	0.0105327	0.0250121	0.0269879	0.0293305
		646,5	-0.00231667	0.00230572	0.00595892	-0.00586756	0.00500574	0.00933624	0.0109311	0.0100813	0.0237266	0.0255968	0.0282725
		647	-0.0017375	0.00175064	0.00574761	-0.00599991	0.00523536	0.0090111	0.0106892	0.00993079	0.0230839	0.025096	0.0269794
		647,5	-0.00245033	0.00200683	0.00562083	-0.00599991	0.00500574	0.00915045	0.0103507	0.00932892	0.0229232	0.0249291	0.0262152
		648	-0.00271763	0.00243382	0.0058744	-0.00617638	0.00427095	0.00915045	0.00981862	0.00862674	0.0223341	0.0232597	0.0255687
		648,5	-0.00178205	0.00175064	0.00638154	-0.00613226	0.00353617	0.0089182	0.00991536	0.00827565	0.02137	0.022592	0.0243343
		649	-0.00178205	0.00140905	0.00663511	-0.00599991	0.0041791	0.00887175	0.00996372	0.00727254	0.0210487	0.0219799	0.0231
		649,5	-0.0016484	0.00183604	0.00684642	-0.00586756	0.00431688	0.00882531	0.00962515	0.00757348	0.0209416	0.0213121	0.0222183
		650	-0.00187116	0.00217763	0.00650833	-0.00560286	0.00404133	0.00887175	0.00943168	0.00737286	0.0205131	0.0205331	0.0222183
		650,5	-0.00262853	0.00200683	0.00667737	-0.00555874	0.00394948	0.00896465	0.00957678	0.00682115	0.0199775	0.0195871	0.022042
		651	-0.00258398	0.00234842	0.00621249	-0.00542639	0.00399541	0.00887175	0.00962515	0.00727254	0.0196562	0.0188081	0.0210427
		651,5	-0.00285129	0.00243382	0.00557856	-0.00542639	0.00440873	0.0089182	0.00923821	0.00707192	0.0197097	0.0179178	0.0192206
		652	-0.00276218	0.00209223	0.00549404	-0.00547051	0.00394948	0.00877886	0.00846433	0.00667068	0.0186385	0.0173057	0.0182801
		652,5	-0.00200481	0.00204953	0.00469107	-0.00604403	0.00376579	0.00826792	0.00807739	0.00611897	0.0177816	0.0163597	0.017516
		653	-0.00182661	0.00200683	0.00452202	-0.00657343	0.00385763	0.00808212	0.00807739	0.00556726	0.0172996	0.015525	0.0157527
		653,5	-0.00253943	0.00204953	0.0040994	-0.00657343	0.00330654	0.00798922	0.00696493	0.00496539	0.0165497	0.0151355	0.0151649
		654	-0.00285129	0.00200683	0.00367678	-0.00630873	0.00362801	0.00812857	0.00667473	0.00406259	0.0159606	0.0145234	0.0154588
		654,5	-0.00262853	0.00106746	0.00431071	-0.00555874	0.00385763	0.00775698	0.00677146	0.00401244	0.0148894	0.0138557	0.0144008
		655	-0.00240577	0.00089667	0.00447976	-0.00586756	0.00376579	0.00761763	0.00657799	0.00421306	0.0147823	0.0143565	0.013813
		655,5	-0.00218302	0.00179334	0.00486011	-0.00551462	0.00394948	0.00822147	0.00735187	0.00446384	0.0151036	0.0146347	0.0139893
		656	-0.00209391	0.00179334	0.00566309	-0.00498522	0.0047302	0.00845371	0.00769045	0.00486508	0.0151572	0.0143008	0.0141656
		656,5	-0.00182661	0.00200683	0.0058744	-0.00489699	0.00459242	0.00822147	0.00778718	0.00516601	0.0151036	0.0135218	0.0136954
		657	-0.00178205	0.00187874	0.00545178	-0.00472052	0.00362801	0.00789633	0.00769045	0.00481493	0.014568	0.012854	0.0125198
		657,5	-0.00178205	0.00183604	0.00422619	-0.00498522	0.00326062	0.00738539	0.00711004	0.00391213	0.0134433	0.0124645	0.0118145
		658	-0.00213847	0.00183604	0.00350773	-0.00480875	0.0028473	0.00678155	0.00711004	0.00431337	0.0123186	0.0116855	0.0112267
		658,5	-0.00298494	0.00162254	0.0040994	-0.0044117	0.00335247	0.00650286	0.00711004	0.00416291	0.0122115	0.0109621	0.0118145
		659	-0.00298494	0.00157985	0.00456428	-0.00449993	0.00339839	0.00715314	0.00662636	0.00371151	0.0114616	0.0106282	0.0118733
		659,5	-0.00280674	0.00123826	0.00477559	-0.00423523	0.00275545	0.00710669	0.00638452	0.00396228	0.0109796	0.0105169	0.0111679
		660	-0.00285129	0.00128096	0.0040994	-0.00436758	0.00229621	0.00668865	0.00619105	0.00336042	0.0104976	0.0104613	0.0106977
		660,5	-0.00227212	0.00175064	0.00342321	-0.00436758	0.00206659	0.00654931	0.00556227	0.00366135	0.00942638	0.00996049	0.00975724
		661	-0.00249488	0.00170794	0.00342321	-0.00463228	0.00229621	0.00571322	0.00498186	0.00386197	0.00974774	0.0092371	0.0090519
		661,5	-0.00253943	0.00123826	0.00367678	-0.00489699	0.00174512	0.00580612	0.00503023	0.00356104	0.00990841	0.00834678	0.00887557
		662	-0.00240577	0.00119556	0.00418392	-0.0038823	0.00123995	0.00575967	0.0053688	0.00421306	0.00985486	0.00823549	0.00893434
		662,5	-0.00240577	0.00153715	0.00435297	-0.00361759	0.00160735	0.00510939	0.00556227	0.00451399	0.0103369	0.00862501	0.00928702
		663	-0.00187116	0.00196413	0.0040994	-0.00348524	0.0013318	0.00543453	0.0053688	0.00441368	0.0101227	0.00767904	0.008229
		663,5	-0.00218302	0.00179334	0.00376131	-0.00379406	0.000688863	0.00543453	0.00435308	0.00361119	0.00958706	0.00801291	0.00769999
		664	-0.00285129	0.00119556	0.00376131	-0.00427935	-4.59242e-05	0.00469135	0.00411125	0.00320995	0.00899791	0.00795726	0.00752366
		664,5	-0.00294039	0.000939368	0.00393035	-0.00379406	0.000229621	0.00492359	0.00401451	0.00346073	0.00964062	0.00717823	0.00581908
		665	-0.00231667	0.00119556	0.00401488	-0.00405876	0.00110218	0.00492359	0.00348247	0.00280871	0.00958706	0.00667742	0.00570152
		665,5	-0.00178205	0.00111016	0.00397261	-0.00423523	0.00119403	0.00492359	0.00367594	0.00255793	0.00803385	0.00628791	0.00617175
		666	-0.0017375	0.000683177	0.00371904	-0.00436758	0.000734788	0.00478424	0.00362757	0.00310964	0.00717691	0.00678872	0.00546641
		666,5	-0.00200481	0.00115286	0.00380357	-0.00419111	0.000642939	0.0046449	0.0037243	0.00346073	0.00749826	0.00617662	0.00570152
		667	-0.00302949	0.00183604	0.00414166	-0.00361759	0.0015155	0.00483069	0.00386941	0.0031598	0.00819453	0.00589839	0.00640687
		667,5	-0.00294039	0.00166524	0.00388809	-0.00370583	0.00202067	0.00418041	0.00382104	0.00275855	0.00781961	0.00612097	0.00687709
		668	-0.00227212	0.00157985	0.00342321	-0.00383818	0.00119403	0.00390171	0.00362757	0.00260809	0.00733758	0.00584275	0.00581908
		668,5	-0.00200481	0.00183604	0.00355	-0.00423523	0.00101033	0.00408751	0.00299879	0.00200622	0.00621284	0.005175	0.00511374
		669	-0.00169295	0.00170794	0.00355	-0.00419111	0.00087256	0.00450555	0.00304716	0.00175544	0.00519522	0.00489678	0.00487862
		669,5	-0.00236122	0.00157985	0.00342321	-0.00419111	0.00119403	0.00413396	0.00333736	0.00205637	0.0050881	0.00489678	0.0041145
		670	-0.00245033	0.00166524	0.00405714	-0.00397053	0.00215844	0.00380882	0.00319226	0.00195606	0.00524878	0.00456291	0.00429084
		670,5	-0.00218302	0.00187874	0.00393035	-0.00313231	0.00174512	0.00422686	0.0034341	0.00235731	0.00487387	0.00495242	0.00452595
		671	-0.00218302	0.00170794	0.00426845	-0.00282349	0.00183697	0.00427331	0.00324063	0.00290902	0.00428472	0.00511936	0.00458473
		671,5	-0.00236122	0.00145175	0.00494464	-0.00238232	0.00156142	0.0044591	0.00314389	0.00331026	0.00498099	0.005175	0.00440839
		672	-0.00262853	0.00175064	0.00460654	-0.0020735	0.00105626	0.00492359	0.00348247	0.00361119	0.00573081	0.00511936	0.00517252
		672,5	-0.00227212	0.00179334	0.00452202	-0.0018088	0.0013318	0.00529518	0.00353083	0.00331026	0.00503455	0.00472984	0.00517252
		673	-0.00227212	0.00166524	0.00460654	-0.00149998	0.00165327	0.00492359	0.0037243	0.00326011	0.00482031	0.00461855	0.00440839
		673,5	-0.00289584	0.00175064	0.00443749	-0.00149998	0.00206659	0.00431975	0.00377267	0.00341057	0.00482031	0.00478549	0.00476107
		674	-0.00302949	0.00162254	0.00443749	-0.00119116	0.00174512	0.00431975	0.00367594	0.00346073	0.0041776	0.00450726	0.00417328
		674,5	-0.00276218	0.00153715	0.00469107	-0.00110292	0.00160735	0.0043662	0.00377267	0.00351088	0.00428472	0.00450726	0.00358549
		675	-0.00285129	0.00192143	0.00460654	-0.00132351	0.00128588	0.00450555	0.00411125	0.00351088	0.00412404	0.0046742	0.00364427
		675,5	-0.00262853	0.00187874	0.00456428	-0.00105881	0.000826636	0.0047378	0.00425635	0.00346073	0.00396337	0.00428468	0.00358549
		676	-0.00213847	0.00170794	0.00490238	-0.00101469	0.0013318	0.00450555	0.00367594	0.0031598	0.00385625	0.00428468	0.00346794
		676,5	-0.00218302	0.00157985	0.00477559	-0.000926457	0.00101033	0.0044591	0.00280532	0.00320995	0.00358845	0.00445162	0.00352671
		677	-0.00231667	0.00145175	0.00418392	-0.000838223	0.000597015	0.0044591	0.00285369	0.00371151	0.00369557	0.00439597	0.00340916
		677,5	-0.00231667	0.00196413	0.00414166	-0.00119116	0.000505166	0.0046449	0.00280532	0.00295917	0.00396337	0.00450726	0.0024687
		678	-0.00222757	0.00209223	0.00393035	-0.00141174	0.000229621	0.0044591	0.00275695	0.00250777	0.00321354	0.00434033	0.00211603
		678,5	-0.0015593	0.00162254	0.00355	-0.00141174	0.000229621	0.00366947	0.00295042	0.0027084	0.00283863	0.00322742	0.00176336
		679	-0.00142564	0.00149445	0.00376131	-0.00123528	-0.000137773	0.00366947	0.00285369	0.00341057	0.00305286	0.0029492	0.00152824
		679,5	-0.00196026	0.00157985	0.00435297	-0.00114704	0.000275545	0.00427331	0.00314389	0.00381182	0.00289219	0.00367258	0.00264504
		680	-0.00222757	0.00209223	0.0046488	-0.00119116	0.000642939	0.00469135	0.003289	0.00320995	0.00342778	0.00417339	0.00252748
		680,5	-0.00187116	0.00230572	0.0046488	-0.00145586	-4.59242e-05	0.00413396	0.00314389	0.0027084	0.00283863	0.00417339	0.00158702
		681	-0.0017375	0.00162254	0.00452202	-0.00211762	-0.000137773	0.00348367	0.00314389	0.00215669	0.00257083	0.00367258	0.0024687
		681,5	-0.00222757	0.00123826	0.00431071	-0.00255879	-0.00032147	0.00320498	0.00280532	0.0018056	0.00257083	0.00339436	0.00211603
		682	-0.00222757	0.00115286	0.00405714	-0.00282349	-0.000459242	0.00311208	0.00251511	0.00150466	0.00171389	0.0029492	0.00129313
		682,5	-0.00227212	0.00089667	0.0040994	-0.00273525	-0.000275545	0.00315853	0.00222491	0.000952954	0.00198168	0.0023371	0.000881679
		683	-0.00267308	0.00119556	0.00397261	-0.0020735	-0.000642939	0.00297273	0.00241838	0.00110342	0.0020888	0.00228145	0.000176336
		683,5	-0.00276218	0.00136635	0.00443749	-0.00189703	-0.000367394	0.00329788	0.00295042	0.00155482	0.00192812	0.00239274	0.00041145
		684	-0.00262853	0.00192143	0.00443749	-0.00189703	4.59242e-05	0.00334433	0.00338573	0.00140435	0.00230304	0.00278226	0.00111679
		684,5	-0.00222757	0.00264731	0.00486011	-0.00158821	0.000505166	0.00343722	0.00396614	0.00205637	0.00305286	0.00311613	0.00240992
		685	-0.00209391	0.00264731	0.00549404	-0.00132351	0.000918485	0.00334433	0.00382104	0.00295917	0.00315998	0.00372823	0.00258626
		685,5	-0.00227212	0.00251921	0.0049869	-0.00163233	4.59242e-05	0.00366947	0.00348247	0.00280871	0.00267795	0.00400645	0.00252748
		686	-0.00240577	0.00200683	0.00431071	-0.00255879	-0.000229621	0.00376237	0.003289	0.0018056	0.00246371	0.00339436	0.00193969
		686,5	-0.00253943	0.00179334	0.00388809	-0.00273525	0	0.00278694	0.00280532	0.00115358	0.00203524	0.00322742	0.00152824
		687	-0.00231667	0.00192143	0.00452202	-0.00216173	-0.000367394	0.00348367	0.00280532	0.00125389	0.0023566	0.00367258	0.00176336
		687,5	-0.00222757	0.00183604	0.00481785	-0.00172056	-0.000551091	0.00399461	0.00319226	0.00120373	0.00214236	0.00445162	0.00117557
		688	-0.00245033	0.00204953	0.00494464	-0.000926457	0.000275545	0.00390171	0.00353083	0.00175544	0.00224948	0.00389516	0.00176336
		688,5	-0.00285129	0.00222032	0.0046488	-0.000573521	0.000551091	0.00408751	0.00348247	0.00210653	0.0023566	0.00356129	0.00229236
		689	-0.00298494	0.00213493	0.0040994	-0.00110292	-0.000413318	0.00413396	0.00295042	0.00165513	0.00155321	0.00411775	0.00199847
		689,5	-0.00258398	0.00209223	0.00422619	-0.00132351	-0.000551091	0.0043662	0.00309553	0.00105327	0.00182101	0.00367258	0.00188091
		690	-0.00231667	0.00192143	0.00431071	-0.00127939	-0.000413318	0.00390171	0.00270859	0.0013542	0.00214236	0.0029492	0.000881679
		690,5	-0.00182661	0.00179334	0.00376131	-0.00114704	-0.000367394	0.00348367	0.00212817	0.00185575	0.00187456	0.00244839	0.000529007
		691	-0.00129199	0.00123826	0.00342321	-0.00145586	-0.000505166	0.00362302	0.00251511	0.00160498	0.00101762	0.00278226	0.000999236
		691,5	-0.00138109	0.00102477	0.00380357	-0.00185291	-0.00110218	0.00329788	0.00241838	0.00175544	0.000803385	0.00317178	0.000999236
		692	-0.00213847	0.00128096	0.00439523	-0.00229408	-0.00123995	0.00283339	0.00256348	0.00145451	0.000856944	0.00289355	0.000646564
		692,5	-0.00236122	0.00123826	0.00405714	-0.00242643	-0.00160735	0.00232245	0.00251511	0.000702177	0.000856944	0.00272662	0.0008229
		693	-0.0017375	0.00123826	0.00405714	-0.00216173	-0.00179104	0.0021831	0.00135429	0.000601866	0.0011783	0.00311613	0.0008229
		693,5	-0.00169295	0.00136635	0.0046488	-0.00220585	-0.00114811	0.00222955	0.00130593	0.000652021	0.00133897	0.00328307	0.000176336
		694	-0.00196026	0.00166524	0.0046488	-0.00220585	-0.00087256	0.0020902	0.00159613	0.000802488	0.00139253	0.00328307	0.000587786
		694,5	-0.00209391	0.00140905	0.0049869	-0.00167645	-0.000826636	0.00241535	0.00227328	0.000902799	0.00171389	0.00461855	0.000235114
		695	-0.00213847	0.00140905	0.00583214	-0.00149998	-0.0015155	0.00250824	0.00227328	0.00105327	0.00241015	0.00556452	0.000999236
		695,5	-0.00218302	0.00179334	0.00595892	-0.00154409	-0.000918485	0.00250824	0.00169287	0.000601866	0.0020888	0.0046742	0.00182214
		696	-0.00249488	0.00183604	0.00604345	-0.00101469	-0.00032147	0.00278694	0.00198307	0.000250777	0.00171389	0.00434033	0.00117557
		696,5	-0.00271763	0.00136635	0.00591666	-0.00119116	-0.0013318	0.00260114	0.00241838	0.000401244	0.00107118	0.00417339	0.0008229
		697	-0.00298494	0.000939368	0.0055363	-0.00220585	-0.00142365	0.00199731	0.00290206	0.000652021	0.000428472	0.00339436	0.000881679
		697,5	-0.00258398	0.00119556	0.00511368	-0.00216173	-0.000597015	0.00190441	0.00241838	0.000652021	0.00112474	0.00278226	0.000470229
		698	-0.00169295	0.00136635	0.00452202	-0.00216173	-9.18485e-05	0.002276	0.0019347	0.000802488	0.00160677	0.00272662	-5.87786e-05
		698,5	-0.00160385	0.00170794	0.0049869	-0.00238232	0.000183697	0.0023689	0.00212817	0.000952954	0.00128542	0.00283791	-5.87786e-05
		699	-0.00213847	0.00204953	0.00524047	-0.00132351	-0.000367394	0.00264759	0.00212817	0.000902799	0.00133897	0.00306049	0.00041145
		699,5	-0.00227212	0.00200683	0.00540952	-0.00119116	-0.000275545	0.00283339	0.00246675	0.000752332	0.00139253	0.00428468	0.000235114
		700	-0.00178205	0.00204953	0.00540952	-0.00132351	4.59242e-05	0.00283339	0.00198307	0.00055171	0.00112474	0.00495242	0.000117557
		700,5	-0.00200481	0.00230572	0.00524047	-0.00163233	-0.000688863	0.00306563	0.00237001	0.00115358	0.000803385	0.00478549	0.000705343
		701	-0.00218302	0.00251921	0.00549404	-0.00189703	-0.000413318	0.00287984	0.00338573	0.00160498	0.00139253	0.00417339	0.00041145
		701,5	-0.00222757	0.00209223	0.00545178	-0.00167645	-0.000413318	0.00297273	0.00324063	0.00170529	0.00182101	0.00417339	0.000176336
		702	-0.00191571	0.00196413	0.00595892	-0.00198526	-0.000459242	0.00278694	0.00314389	0.00140435	0.00128542	0.00495242	-0.000117557
		702,5	-0.00160385	0.00213493	0.00629702	-0.00154409	-0.000367394	0.00274049	0.00251511	0.000702177	0.00133897	0.00500807	5.87786e-05
		703	-0.00231667	0.00226302	0.00566309	-0.00145586	-0.000367394	0.00278694	0.00203144	0.000852643	0.00139253	0.00450726	0.000529007
		703,5	-0.00200481	0.00204953	0.00608571	-0.00251467	-0.000229621	0.00301918	0.00198307	0.00170529	0.00144609	0.00428468	0.000235114
		704	-0.00142564	0.00140905	0.00693094	-0.00224997	-0.000505166	0.00325143	0.00207981	0.0013542	0.000910503	0.00428468	0.000705343
		704,5	-0.00115834	0.00136635	0.0067619	-0.00110292	-0.000688863	0.00320498	0.00227328	0.000852643	0.00101762	0.00372823	0.0016458
		705	-0.0016484	0.00179334	0.00709999	-0.000749989	-0.000734788	0.00376237	0.00222491	0.00195606	0.00171389	0.00372823	0.00123435
		705,5	-0.0016484	0.00204953	0.00701547	-0.000926457	-0.00032147	0.00385526	0.00290206	0.00275855	0.00176745	0.00456291	0.000764122
		706	-0.0014702	0.00222032	0.00646606	-0.000705872	-0.000183697	0.00348367	0.0037243	0.00235731	0.00192812	0.00484113	0.00176336
		706,5	-0.00129199	0.00239112	0.00655059	-4.4117e-05	0.000229621	0.00385526	0.00333736	0.00190591	0.00203524	0.0046742	0.00193969
		707	-0.000801925	0.00247652	0.00667737	-4.4117e-05	0.000551091	0.00385526	0.00348247	0.00145451	0.00166033	0.00484113	0.0008229
		707,5	-0.00124744	0.00243382	0.00659285	-0.000705872	-0.000367394	0.00329788	0.00367594	0.00100311	0.00101762	0.00456291	0.000764122
		708	-0.00111378	0.00234842	0.00528273	-0.00149998	-0.000459242	0.00315853	0.00270859	0.000451399	0.00155321	0.00389516	0.000646564
		708,5	-0.00124744	0.00170794	0.00481785	-0.00154409	-0.000597015	0.00274049	0.0017896	0.000451399	0.00133897	0.00311613	-0.000117557
		709	-0.00120289	0.000811272	0.0049869	-0.00114704	-0.0013318	0.00213665	0.00145103	0.000601866	0.000107118	0.00317178	0.000293893
		709,5	-0.00142564	0.000811272	0.00469107	-0.00123528	-0.000505166	0.00213665	0.00222491	0.000702177	0.000374913	0.00333871	0.000352671
		710	-0.00182661	0.00157985	0.00545178	-0.00101469	-0.000275545	0.00287984	0.00295042	0.000652021	0.00112474	0.00345	0.000646564
		710,5	-0.00169295	0.00217763	0.00570535	-0.000794106	-0.000459242	0.00325143	0.00333736	0.000852643	0.00182101	0.00395081	0.00146946
		711	-0.00142564	0.00200683	0.00595892	-0.000926457	-0.000137773	0.00292629	0.00333736	0.00175544	0.00203524	0.00389516	0.00129313
		711,5	-0.00115834	0.00162254	0.00663511	-0.000705872	-0.000275545	0.00269404	0.00333736	0.00170529	0.00144609	0.00339436	0.000646564
		712	-0.0016484	0.00200683	0.00671963	-0.000529404	-0.000367394	0.0021831	0.00367594	0.00155482	0.00182101	0.00345	0.000117557
		712,5	-0.00204936	0.00192143	0.00667737	-0.000794106	-0.000229621	0.00190441	0.00280532	0.00160498	0.00155321	0.00345	0.000529007
		713	-0.00236122	0.00128096	0.00612797	-0.00119116	0.000137773	0.00204375	0.00198307	0.00130404	0.00053559	0.0023371	0.000235114
		713,5	-0.00276218	0.00089667	0.00469107	-0.000970574	-0.000137773	0.00125412	0.00212817	0.000752332	0.000696267	0.00217016	-0.000764122
		714	-0.00196026	0.00111016	0.00418392	-0.00105881	-0.000459242	0.00125412	0.00188634	0.000702177	0.000267795	0.00267097	-0.000764122
		714,5	-0.0014702	0.00222032	0.00490238	-0.00088234	-0.00032147	0.00241535	0.0017896	0.000852643	0.00112474	0.00244839	0.000470229
		715	-0.00213847	0.00187874	0.00524047	-0.000176468	-0.000275545	0.00283339	0.00241838	0.00150466	0.00176745	0.00222581	0.00117557
		715,5	-0.00191571	0.00170794	0.00570535	4.4117e-05	0.000229621	0.00306563	0.00295042	0.00195606	0.00149965	0.00328307	0.00041145
		716	-0.0015593	0.00269001	0.00604345	0.000617638	-9.18485e-05	0.00343722	0.00290206	0.00175544	0.000964062	0.00345	0.000352671
		716,5	-0.0016484	0.00222032	0.00591666	0.000705872	-0.000551091	0.00311208	0.00188634	0.00155482	0.000803385	0.00255968	0.000352671
		717	-0.0017375	0.00217763	0.00519821	-0.000176468	-0.000688863	0.0020902	0.0019347	0.00150466	0.000964062	0.00317178	0
		717,5	-0.00133654	0.00222032	0.00456428	-0.000264702	-0.00101033	0.00157927	0.00304716	0.00130404	0.000749826	0.00261532	0.000646564
		718	-0.00106923	0.00192143	0.00431071	-0.000308819	-0.000734788	0.00139347	0.00256348	0.000952954	0.000642708	0.00244839	0.00105801
		718,5	-0.0015593	0.00200683	0.0040994	-0.000308819	-0.000229621	0.00162571	0.00222491	0.00130404	-5.3559e-05	0.00333871	0.00141069
		719	-0.0016484	0.00170794	0.00431071	0.000132351	-0.000734788	0.00264759	0.00203144	0.00170529	0.000589149	0.00239274	0.00146946
		719,5	-0.00115834	0.00166524	0.00431071	0.00105881	-0.00137773	0.00292629	0.00212817	0.00145451	0.00123186	0.00222581	0.000940457
		720	-0.00111378	0.00179334	0.00422619	0.000485287	-0.00110218	0.00250824	0.00285369	0.00145451	0.000696267	0.00283791	0.00158702
		720,5	-0.0014702	0.00162254	0.00363452	-0.000617638	-0.000551091	0.00283339	0.00304716	0.00140435	0.000374913	0.00267097	0.0016458
		721	-0.00142564	0.00136635	0.00308512	4.4117e-05	-0.00123995	0.00301918	0.00256348	0.000902799	0.000428472	0.00261532	0.000705343
		721,5	-0.00169295	0.00175064	0.00304285	-0.000352936	-0.00146958	0.00241535	0.00188634	0.000601866	0.000428472	0.00194758	0.000176336
		722	-0.00187116	0.00204953	0.00270476	-0.000308819	-0.00101033	0.00176506	0.00207981	0.000702177	-0.000107118	0.00194758	0.000176336
		722,5	-0.00178205	0.00179334	0.00283154	0.000529404	-0.00119403	0.00250824	0.00241838	0.000752332	0.000321354	0.00322742	0.00105801
		723	-0.00129199	0.00157985	0.00325416	0.00141174	-0.0013318	0.00343722	0.00304716	0.00055171	0.00149965	0.00283791	0.000705343
		723,5	-0.000757373	0.00183604	0.00350773	0.00172056	-0.0013318	0.00390171	0.00256348	0.000752332	0.00128542	0.00200323	0.0008229
		724	-0.00133654	0.00192143	0.00308512	0.000926457	-0.000918485	0.00287984	0.00140266	0.000601866	0.00139253	0.00166936	0.00182214
		724,5	-0.0014702	0.00170794	0.00257797	0.000838223	-0.00119403	0.00213665	0.00130593	0.000601866	0.00112474	0.00100161	0.00152824
		725	-0.00115834	0.00145175	0.00291607	0.000794106	-0.000964409	0.00264759	0.00145103	0.000802488	-0.000749826	0.000667742	0.000999236
		725,5	-0.00098013	0.00183604	0.00316964	0.000926457	-0.000918485	0.00190441	0.0019347	0.000601866	-0.000856944	0.000612097	0.0008229
		726	-0.00098013	0.00204953	0.00295833	0.00127939	-0.00087256	0.00176506	0.00232164	0.000752332	0	0.00139113	0.000587786
		726,5	-0.00138109	0.00162254	0.00346547	0.00154409	-0.000642939	0.00255469	0.00237001	0.00120373	-0.000267795	0.00217016	0.000881679
		727	-0.00160385	0.00209223	0.00367678	0.00127939	-0.000551091	0.00287984	0.00203144	0.000902799	-0.000803385	0.00150242	0.00170458
		727,5	-0.00129199	0.00192143	0.00316964	0.00119116	-0.000367394	0.00241535	0.00246675	0.000652021	-0.000856944	0.00127984	0.00158702
		728	-0.000668271	0.00123826	0.00274702	0.00172056	-0.00087256	0.00190441	0.00290206	0.00130404	5.3559e-05	0.00100161	0.00146946
		728,5	-0.000891027	0.00132365	0.00219762	0.00105881	-0.00105626	0.00241535	0.00222491	0.00165513	0.000160677	0.000834678	0.00176336
		729	-0.00111378	0.00179334	0.00223988	0.00149998	-0.000826636	0.00250824	0.00169287	0.00140435	-0.000267795	0.00166936	0.00146946
		729,5	-0.00133654	0.00175064	0.00215535	0.0018088	-0.000367394	0.002276	0.00227328	0.0013542	-0.000374913	0.00205887	0.00141069
		730	-0.00120289	0.00119556	0.00211309	0.00105881	-0.000505166	0.00311208	0.00333736	0.0013542	0	0.00122419	0.00170458
		730,5	-0.000668271	0.00106746	0.0023244	0.000794106	-0.000826636	0.00301918	0.00309553	0.00175544	-0.000107118	0.0011129	0.00141069
		731	-0.000579168	0.00145175	0.00211309	0.00136763	-0.00101033	0.00269404	0.00285369	0.00215669	-0.000374913	0.00155807	0.000764122
		731,5	-0.000400962	0.00145175	0.00202857	0.00163233	-0.00087256	0.0023689	0.00333736	0.0018056	-0.000267795	0.000556452	0.00123435
		732	-0.00129199	0.00128096	0.00181726	0.00123528	-0.000918485	0.00241535	0.00299879	0.00165513	-5.3559e-05	0	0.00158702
		732,5	-0.00182661	0.00128096	0.001775	0.00136763	-0.00165327	0.00320498	0.00207981	0.00190591	-0.000214236	0.000779033	0.0008229
		733	-0.00142564	0.00149445	0.00198631	0.0018088	-0.000964409	0.00399461	0.00198307	0.00150466	0.000321354	0.000612097	0.000293893
		733,5	-0.0016484	0.00149445	0.00245119	0.00136763	-0.000367394	0.00362302	0.00266022	0.000401244	0.00107118	-0.000556452	-5.87786e-05
		734	-0.00129199	0.00111016	0.00240893	0.00141174	-0.000597015	0.00329788	0.00324063	0.000802488	-0.000428472	5.56452e-05	-0.000587786
		734,5	-0.000222757	0.00123826	0.00219762	0.00211762	-0.000413318	0.00371592	0.00290206	0.00115358	-0.00101762	0.000612097	5.87786e-05
		735	-0.000534616	0.00123826	0.00270476	0.00247055	9.18485e-05	0.00418041	0.00251511	0.00115358	0.000642708	0.000779033	0.00117557
		735,5	-0.00129199	0.00222032	0.00270476	0.00255879	0.000137773	0.00418041	0.0034341	0.00255793	0.00171389	0.00150242	0.00193969
		736	-0.0014702	0.00320239	0.00219762	0.00317642	9.18485e-05	0.0043662	0.00464329	0.00265824	0.00241015	0.00189194	0.00229236
		736,5	-0.0015593	0.00243382	0.00160595	0.00322054	0.000597015	0.00506294	0.00503023	0.00255793	0.00187456	0.00250403	0.00193969
		737	-0.00098013	0.00179334	0.000929761	0.00238232	0.000137773	0.00501649	0.00415961	0.00245762	0.00133897	0.0023371	0.00182214
		737,5	-0.000757373	0.00264731	0.000760713	0.0023382	-0.000413318	0.00427331	0.0037243	0.00140435	0.00214236	0.00244839	0.00105801
		738	-0.000445514	0.00320239	0.00067619	0.00194115	-0.000137773	0.00394816	0.00396614	0.00110342	0.00192812	0.00217016	0.00111679
		738,5	-0.000579168	0.00273271	0.000633928	0.00145586	0.000275545	0.00422686	0.00348247	0.00115358	0.00101762	0.000945969	0.00258626
		739	-0.00151475	0.00234842	0.00101428	0.00158821	0.000505166	0.00418041	0.00285369	0.000952954	0.000160677	0.000445162	0.00158702
		739,5	-0.000712822	0.00162254	0.00114107	0.00163233	-0.000367394	0.00376237	0.00270859	0.000601866	5.3559e-05	-5.56452e-05	0.000117557
		740	8.91027e-05	0.00089667	0.000507142	0.00132351	-0.00114811	0.00315853	0.00232164	0.000902799	0.000589149	0.00011129	0.000646564
		740,5	0.000267308	0.000939368	-0.000169047	0.000352936	-0.000964409	0.00250824	0.00227328	-5.01555e-05	-0.000214236	0.000333871	-5.87786e-05
		741	0	0.000939368	-0.000295833	-0.000397053	-0.00110218	0.00269404	0.00246675	-0.000902799	-0.000696267	-5.56452e-05	-0.000940457
		741,5	-0.000846476	0.000811272	0.000126786	-0.000529404	-0.00160735	0.00339078	0.00207981	-0.000250777	-5.3559e-05	-0.000278226	-0.00146946
		742	-0.000222757	0.00089667	8.45237e-05	-0.00110292	-0.00215844	0.00283339	0.00237001	0.000100311	-0.000214236	-5.56452e-05	-0.000764122
		742,5	0.000490065	0.000683177	-0.00114107	-0.00123528	-0.00174512	0.00269404	0.00232164	0.000752332	-0.000107118	0.000166936	-5.87786e-05
		743	-0.000222757	0.000982067	-0.00147916	-0.00158821	-0.00179104	0.00287984	0.00227328	0.000802488	-0.000428472	-0.000667742	-5.87786e-05
		743,5	-0.000801925	0.000811272	-0.00122559	-0.00172056	-0.00243398	0.00260114	0.00203144	5.01555e-05	-0.00101762	-0.00139113	-0.000529007
		744	-0.00124744	0.00029889	-0.00160595	-0.0018088	-0.00211251	0.0020902	0.000532044	-0.000601866	-0.00144609	-0.00139113	-0.00041145
		744,5	-0.00236122	0.000341588	-0.00147916	-0.00185291	-0.0016992	0.00204375	0.000773881	-0.000702177	-0.00187456	-0.001725	-0.000705343
		745	-0.00213847	0	-0.00105655	-0.000970574	-0.00128588	0.00241535	0.00169287	0.000250777	-0.000964062	-0.00139113	-0.00235114
		745,5	-0.00160385	0.000469684	-0.00067619	-0.000264702	-0.000551091	0.00269404	0.00246675	-5.01555e-05	0.000267795	-0.000556452	-0.00158702
		746	-0.00120289	0.00157985	-0.000633928	0.000176468	-0.000597015	0.00353012	0.00309553	-0.000902799	0.000482031	-0.000278226	0.000764122
		746,5	-0.00098013	0.00145175	0	8.8234e-05	-0.00101033	0.00353012	0.00280532	-0.000652021	0.000267795	0.000278226	0.000176336
		747	-0.00138109	0.00166524	0.000760713	-0.000529404	-0.000688863	0.00339078	0.00280532	-0.00055171	0.000267795	0.000667742	-0.000646564
		747,5	-0.00102468	0.00213493	0.000760713	0	-0.000229621	0.00376237	0.00324063	0.000501555	0.00133897	0.00011129	5.87786e-05
		748	-0.000623719	0.00222032	0.00105655	0.000264702	0.000413318	0.00325143	0.00382104	0.00125389	0.00176745	0	0.000117557
		748,5	-0.000668271	0.00264731	0.00118333	4.4117e-05	0.00101033	0.00371592	0.00440145	0.00160498	0.00101762	0.000667742	0.000352671
		749	-0.000579168	0.0028608	0.000126786	-0.000308819	0.00110218	0.00394816	0.00449819	0.00240746	0.00155321	0.00144678	0.00146946
		749,5	-0.000400962	0.00217763	-0.000380357	-0.000926457	0.000551091	0.00362302	0.00425635	0.00165513	0.00149965	0.00194758	0.00158702
		750	-0.000846476	0.00149445	0.000338095	-0.00119116	-0.000459242	0.00371592	0.00382104	0.000852643	0	0.000500807	0.00111679

## Sheet: Supplementary Fig. 18b
Supplementary Fig. 18b
			Absorbance at certain pH, a.u.
		wavelength, nm	7.58	8.05	8.48	8.98	9.46	9.9	10.47	10.9	11.68	12.37	12.93
		250	0.36149	0.444147	0.456559	0.47069	0.491741	0.555268	0.756317	1.10438	1.82757	2.88761	2.98052
		250,5	0.361668	0.444861	0.454318	0.466187	0.487124	0.55085	0.747617	1.09275	1.8073	2.85419	2.94742
		251	0.3659	0.442897	0.452076	0.460404	0.48224	0.542594	0.733364	1.06968	1.76447	2.78273	2.87324
		251,5	0.374098	0.442139	0.454098	0.459875	0.482772	0.539649	0.725914	1.04958	1.72013	2.70306	2.79133
		252	0.384033	0.446557	0.455944	0.463185	0.483572	0.539917	0.716659	1.02842	1.67416	2.61905	2.70502
		252,5	0.395304	0.450797	0.458581	0.470072	0.486058	0.542327	0.705414	1.0073	1.62748	2.53369	2.61745
		253	0.403947	0.457134	0.462843	0.476428	0.491519	0.542237	0.701851	0.987999	1.5787	2.447	2.53342
		253,5	0.40965	0.463516	0.468996	0.479695	0.492985	0.540452	0.697594	0.967068	1.5309	2.35799	2.44459
		254	0.417669	0.467622	0.476467	0.48327	0.496759	0.542996	0.691902	0.943207	1.48324	2.26857	2.34795
		254,5	0.426802	0.470478	0.482356	0.487684	0.501998	0.54371	0.684035	0.92502	1.43188	2.17678	2.24992
		255	0.434554	0.474539	0.486618	0.491966	0.505417	0.542416	0.672744	0.9106	1.38497	2.08222	2.14995
		255,5	0.442841	0.481769	0.490486	0.495542	0.509857	0.545941	0.665942	0.889623	1.34106	1.98986	2.05037
		256	0.455137	0.490606	0.496726	0.502472	0.515807	0.550672	0.661083	0.869575	1.29476	1.90088	1.95632
		256,5	0.46917	0.498148	0.504417	0.511168	0.522023	0.552903	0.656964	0.853714	1.25098	1.81683	1.86538
		257	0.485699	0.506315	0.515843	0.519732	0.526685	0.55973	0.654095	0.836644	1.21081	1.73604	1.77794
		257,5	0.505257	0.517204	0.528192	0.531782	0.534855	0.567986	0.65391	0.823294	1.16999	1.65958	1.69525
		258	0.524147	0.53153	0.542079	0.543348	0.548486	0.576599	0.656363	0.816736	1.13385	1.59	1.62185
		258,5	0.544908	0.549471	0.556845	0.559239	0.565758	0.591325	0.664507	0.811433	1.10581	1.52051	1.55031
		259	0.562506	0.567457	0.571039	0.576631	0.580233	0.604445	0.672883	0.806177	1.08015	1.45679	1.47475
		259,5	0.573955	0.583969	0.585322	0.589565	0.592798	0.611852	0.674734	0.801247	1.0522	1.39677	1.40558
		260	0.585583	0.597849	0.597275	0.602278	0.60523	0.622607	0.676446	0.794456	1.02224	1.33184	1.34454
		260,5	0.597968	0.606462	0.609844	0.613975	0.61713	0.633852	0.67913	0.785804	0.994803	1.26794	1.2825
		261	0.610309	0.616548	0.62004	0.623687	0.626454	0.640368	0.683989	0.779525	0.970178	1.21651	1.22348
		261,5	0.624788	0.632169	0.629488	0.635075	0.63569	0.648266	0.688524	0.775431	0.947097	1.16994	1.16987
		262	0.640515	0.643013	0.640606	0.647038	0.645413	0.657013	0.689172	0.771106	0.928792	1.12338	1.11894
		262,5	0.655618	0.651805	0.652999	0.65644	0.654338	0.663885	0.691809	0.765059	0.911142	1.08093	1.07513
		263	0.670097	0.665015	0.667194	0.66677	0.665971	0.672721	0.697964	0.763431	0.894148	1.04102	1.03257
		263,5	0.684799	0.677735	0.681301	0.680586	0.680179	0.685216	0.707265	0.76478	0.883614	1.01046	0.995032
		264	0.703956	0.691614	0.6951	0.697537	0.693588	0.699049	0.719019	0.769478	0.877294	0.985164	0.967771
		264,5	0.722534	0.708484	0.711316	0.714355	0.70904	0.715159	0.732531	0.777245	0.872238	0.961123	0.942325
		265	0.736568	0.725443	0.729378	0.730158	0.727156	0.73176	0.746923	0.784316	0.869757	0.94222	0.917225
		265,5	0.748285	0.739724	0.742167	0.743003	0.740254	0.744745	0.755576	0.790967	0.867322	0.925328	0.894414
		266	0.757997	0.750078	0.752274	0.755805	0.749445	0.756214	0.759787	0.795339	0.862594	0.90513	0.871603
		266,5	0.769224	0.758781	0.761811	0.766929	0.758192	0.765273	0.766867	0.801247	0.854869	0.885334	0.853372
		267	0.782367	0.770607	0.774335	0.776949	0.770891	0.774644	0.777186	0.805851	0.849766	0.867057	0.836048
		267,5	0.799875	0.783818	0.787212	0.787102	0.784655	0.787184	0.789172	0.809247	0.850562	0.854768	0.818551
		268	0.817295	0.797697	0.799341	0.798579	0.798641	0.801508	0.801805	0.818317	0.854213	0.848825	0.810602
		268,5	0.832888	0.814299	0.815689	0.817163	0.814537	0.816011	0.814762	0.831108	0.862266	0.845205	0.802912
		269	0.84808	0.831526	0.832388	0.833495	0.82688	0.828819	0.82832	0.841714	0.864888	0.842658	0.793019
		269,5	0.857124	0.846387	0.845924	0.845369	0.839535	0.843947	0.841416	0.849295	0.864981	0.835508	0.786754
		270	0.866435	0.855402	0.856339	0.855831	0.852056	0.855058	0.852013	0.858505	0.869101	0.827956	0.779367
		270,5	0.876415	0.863569	0.86737	0.86413	0.862623	0.860815	0.859741	0.863854	0.872753	0.821655	0.771633
		271	0.884968	0.873745	0.878312	0.875563	0.872569	0.870186	0.868487	0.870506	0.876077	0.817589	0.767788
		271,5	0.897309	0.884366	0.885652	0.887614	0.882337	0.88335	0.87751	0.882832	0.880197	0.817365	0.764678
		272	0.909249	0.89655	0.892419	0.89578	0.894992	0.894864	0.886812	0.889809	0.885393	0.818259	0.761913
		272,5	0.921634	0.906949	0.905032	0.908758	0.907024	0.905618	0.898519	0.89646	0.89073	0.822147	0.762302
		273	0.935534	0.914491	0.916062	0.921206	0.916792	0.914186	0.908422	0.906135	0.898081	0.823175	0.761395
		273,5	0.947073	0.92663	0.925687	0.929681	0.926383	0.9232	0.917214	0.91581	0.907631	0.825454	0.763079
		274	0.957721	0.939662	0.938475	0.939657	0.937927	0.937748	0.928783	0.925811	0.914934	0.830235	0.767529
		274,5	0.968769	0.95015	0.949286	0.951046	0.94814	0.95002	0.94012	0.935485	0.919897	0.835687	0.771201
		275	0.976076	0.96153	0.959745	0.96164	0.957242	0.957785	0.950625	0.943253	0.928699	0.840468	0.77401
		275,5	0.981422	0.970813	0.969369	0.969763	0.968342	0.963898	0.961314	0.950835	0.937125	0.843596	0.776818
		276	0.985387	0.977552	0.976664	0.975678	0.976423	0.972957	0.969366	0.960138	0.942743	0.848288	0.783428
		276,5	0.986946	0.981791	0.982465	0.982784	0.982373	0.982239	0.975243	0.967161	0.948127	0.855215	0.790642
		277	0.991624	0.986567	0.987959	0.99201	0.987301	0.986925	0.982323	0.972278	0.954916	0.862454	0.795913
		277,5	0.997282	0.99402	0.993716	0.996689	0.99112	0.992146	0.988107	0.980604	0.963624	0.868844	0.800406
		278	0.999733	0.997724	0.997143	0.999161	0.996404	0.998661	0.990282	0.986511	0.970974	0.876307	0.807578
		278,5	1	0.999688	0.998989	0.999823	0.999334	0.999465	0.99329	0.989813	0.975702	0.884976	0.816737
		279	0.996124	1	1	0.999382	0.999334	0.999465	0.996807	0.993023	0.980337	0.893065	0.82447
		279,5	0.992738	0.997144	0.998813	1	1	1	1	0.994372	0.985908	0.901689	0.83324
		280	0.987169	0.993663	0.995386	0.998234	0.99738	0.998081	0.998427	0.997674	0.990543	0.911878	0.843565
		280,5	0.976521	0.990583	0.990683	0.992849	0.991075	0.994556	0.99528	1	0.994663	0.922737	0.854322
		281	0.964136	0.984782	0.983081	0.984815	0.983527	0.988085	0.992781	0.998093	0.996161	0.93364	0.864432
		281,5	0.948721	0.972642	0.972709	0.975854	0.97589	0.981347	0.985053	0.994046	0.996863	0.941818	0.876399
		282	0.935534	0.959566	0.960053	0.965083	0.966522	0.970458	0.977881	0.991162	1	0.949415	0.887718
		282,5	0.924084	0.947606	0.945067	0.950693	0.954311	0.957472	0.970245	0.985534	0.999672	0.958263	0.897352
		283	0.913437	0.935243	0.933509	0.939172	0.942856	0.949797	0.962379	0.978976	0.996816	0.964787	0.907418
		283,5	0.903145	0.922971	0.921731	0.927298	0.932866	0.940203	0.954697	0.97372	0.996067	0.968675	0.913855
		284	0.891072	0.910965	0.910042	0.914055	0.923763	0.928422	0.945997	0.968417	0.993165	0.974707	0.918391
		284,5	0.875791	0.900701	0.899495	0.903593	0.910221	0.917578	0.937436	0.959998	0.991199	0.978818	0.924007
		285	0.857926	0.886643	0.88653	0.889247	0.892372	0.904592	0.924618	0.948044	0.986189	0.980383	0.928716
		285,5	0.838635	0.870978	0.872555	0.873356	0.879274	0.891428	0.909903	0.937346	0.977715	0.982349	0.933296
		286	0.8148	0.854867	0.854889	0.857509	0.863112	0.874336	0.891393	0.924741	0.967275	0.982483	0.938178
		286,5	0.791232	0.83166	0.832784	0.834025	0.840511	0.850953	0.869829	0.906414	0.955197	0.980338	0.937962
		287	0.762096	0.805284	0.807471	0.808908	0.814048	0.825918	0.84683	0.884041	0.941386	0.977701	0.939387
		287,5	0.72886	0.777659	0.778159	0.782467	0.7839	0.799099	0.819482	0.85804	0.924579	0.975914	0.941288
		288	0.69665	0.745035	0.746825	0.749448	0.75353	0.768843	0.791439	0.832411	0.907022	0.976093	0.943967
		288,5	0.664751	0.711831	0.715623	0.717798	0.720806	0.734616	0.759602	0.808596	0.888436	0.977701	0.951354
		289	0.637842	0.680368	0.684465	0.687384	0.68937	0.701459	0.729662	0.784502	0.876451	0.979668	0.95602
		289,5	0.614898	0.6506	0.655065	0.657147	0.663618	0.675086	0.704951	0.760826	0.866667	0.982349	0.962933
		290	0.590306	0.625073	0.627379	0.630441	0.63791	0.651524	0.683295	0.744732	0.855337	0.988694	0.975072
		290,5	0.567852	0.601508	0.604439	0.60912	0.6134	0.629881	0.662101	0.729197	0.845272	0.994548	0.986737
		291	0.546645	0.580354	0.584707	0.588947	0.594885	0.610424	0.643776	0.712405	0.839747	0.997855	0.995291
		291,5	0.51586	0.558397	0.563129	0.564713	0.573839	0.588826	0.626192	0.699242	0.830899	1	1
		292	0.48365	0.531441	0.535838	0.538448	0.545955	0.565041	0.603563	0.679101	0.814045	0.997721	1.00013
		292,5	0.450281	0.501807	0.505999	0.510109	0.519314	0.538935	0.578019	0.654263	0.796161	0.989677	0.995248
		293	0.412278	0.468291	0.474225	0.477223	0.486413	0.507028	0.54609	0.628541	0.77514	0.977701	0.985959
		293,5	0.374944	0.429375	0.436871	0.440187	0.448539	0.470614	0.512355	0.600121	0.753979	0.962195	0.973992
		294	0.340907	0.393984	0.401406	0.404785	0.415061	0.435896	0.480426	0.568817	0.729822	0.94584	0.961896
		294,5	0.308696	0.36136	0.371215	0.372076	0.381627	0.403722	0.452198	0.541374	0.703137	0.931853	0.950102
		295	0.28152	0.331682	0.341815	0.342147	0.350635	0.37534	0.425636	0.516629	0.679448	0.91733	0.936709
		295,5	0.260403	0.304012	0.312679	0.315485	0.323772	0.349235	0.397779	0.491418	0.658895	0.90008	0.920724
		296	0.240622	0.27661	0.287761	0.290059	0.301039	0.324245	0.375613	0.469836	0.641292	0.881982	0.907807
		296,5	0.222133	0.255099	0.266623	0.269886	0.280925	0.304521	0.355993	0.45137	0.623689	0.865538	0.895494
		297	0.206095	0.236756	0.249879	0.252935	0.264231	0.288813	0.335863	0.433276	0.605571	0.852176	0.882317
		297,5	0.193086	0.220958	0.233399	0.235808	0.24909	0.273417	0.319852	0.418066	0.587687	0.838547	0.868925
		298	0.180166	0.206721	0.215162	0.220094	0.232484	0.258021	0.305831	0.4016	0.569616	0.823755	0.857131
		298,5	0.165018	0.191413	0.200439	0.206321	0.21792	0.243786	0.292318	0.385832	0.554026	0.808696	0.844904
		299	0.151519	0.177088	0.188926	0.194005	0.203534	0.229461	0.278667	0.373971	0.542416	0.793637	0.827969
		299,5	0.142921	0.167582	0.177456	0.182528	0.190347	0.216788	0.266451	0.363552	0.530758	0.780409	0.814144
		300	0.132763	0.158834	0.166293	0.173126	0.182444	0.208265	0.257936	0.354482	0.519991	0.765886	0.799715
		300,5	0.120957	0.146918	0.159086	0.162179	0.173564	0.200991	0.248404	0.342807	0.507257	0.752882	0.7836
		301	0.114096	0.138707	0.151439	0.154631	0.164062	0.19211	0.23901	0.334946	0.496067	0.739566	0.770726
		301,5	0.108215	0.130584	0.142211	0.147965	0.158334	0.185461	0.233503	0.327457	0.485768	0.723925	0.759234
		302	0.0992604	0.12206	0.135662	0.140284	0.15194	0.179392	0.228829	0.317317	0.473502	0.708642	0.745453
		302,5	0.0946271	0.116035	0.128455	0.133486	0.145014	0.172922	0.222582	0.309131	0.461938	0.692913	0.730159
		303	0.0915531	0.109296	0.121468	0.126821	0.138664	0.166496	0.21254	0.299316	0.449625	0.674234	0.712879
		303,5	0.0851822	0.101932	0.11615	0.120862	0.132004	0.157571	0.204118	0.290618	0.439092	0.65551	0.694777
		304	0.0817963	0.0955951	0.11114	0.114549	0.126499	0.153331	0.200093	0.284013	0.429588	0.640987	0.678014
		304,5	0.0795242	0.0925157	0.107844	0.109473	0.124456	0.150788	0.196252	0.279083	0.419195	0.62691	0.661166
		305	0.0758264	0.0903289	0.104065	0.106206	0.122636	0.147887	0.193059	0.275455	0.409036	0.61051	0.64436
		305,5	0.0716832	0.0876066	0.100374	0.105191	0.118196	0.146325	0.190051	0.269873	0.400421	0.594468	0.627338
		306	0.0682972	0.0850181	0.0953637	0.0996292	0.114821	0.140792	0.184729	0.261454	0.387219	0.573599	0.605651
		306,5	0.0673617	0.0827866	0.0898704	0.0963627	0.11229	0.136329	0.182369	0.256384	0.376217	0.550898	0.585173
		307	0.0650004	0.0789485	0.0873215	0.0975545	0.109937	0.134589	0.181259	0.255314	0.369569	0.535571	0.570268
		307,5	0.062862	0.0757799	0.0874973	0.0957888	0.108072	0.134366	0.178991	0.24964	0.361751	0.519483	0.551475
		308	0.0624165	0.0771634	0.0856515	0.0939348	0.106429	0.133919	0.175891	0.242569	0.352294	0.500804	0.531991
		308,5	0.0629511	0.0762708	0.085212	0.0917719	0.106651	0.132313	0.172513	0.242104	0.341199	0.484851	0.513803
		309	0.0624165	0.0739501	0.0863546	0.0908449	0.106873	0.132804	0.172605	0.241407	0.334129	0.468853	0.497257
		309,5	0.0609017	0.0720311	0.0829708	0.0900062	0.105319	0.131599	0.171819	0.237546	0.326498	0.452319	0.479803
		310	0.0582286	0.071317	0.0815205	0.0868721	0.104076	0.129948	0.168441	0.232662	0.317509	0.436366	0.459628
		310,5	0.0549318	0.0692641	0.0809932	0.0841794	0.101678	0.129859	0.166312	0.229964	0.310908	0.42086	0.444377
		311	0.0554665	0.0672558	0.0814327	0.0847974	0.103765	0.129591	0.168117	0.229778	0.306086	0.407186	0.429343
		311,5	0.0574713	0.0686393	0.0816963	0.0868721	0.105275	0.130483	0.168764	0.227499	0.301311	0.394495	0.414352
		312	0.0587633	0.0680145	0.0798066	0.0855478	0.103321	0.129368	0.167839	0.22522	0.293867	0.380642	0.40273
		312,5	0.0611245	0.0681483	0.0809053	0.0857244	0.103321	0.130126	0.167515	0.223964	0.287594	0.370051	0.391195
		313	0.0612136	0.0693087	0.0835421	0.0869162	0.102566	0.131867	0.168811	0.225359	0.285112	0.360309	0.382123
		313,5	0.060278	0.0711385	0.0838058	0.0874018	0.106252	0.134053	0.173161	0.227173	0.283989	0.353115	0.373612
		314	0.0628174	0.0702459	0.0836739	0.0903152	0.110115	0.135258	0.173716	0.227359	0.283193	0.348691	0.366484
		314,5	0.0634411	0.0699781	0.0847726	0.0921692	0.10896	0.136195	0.175474	0.227127	0.280337	0.341496	0.36009
		315	0.0635303	0.0727005	0.0859591	0.0913746	0.108383	0.138873	0.177557	0.225731	0.278886	0.337653	0.350845
		315,5	0.0593424	0.0740394	0.0823995	0.0883729	0.109893	0.137936	0.177233	0.22415	0.275843	0.333899	0.344191
		316	0.0514123	0.071317	0.0808174	0.0874901	0.108117	0.138337	0.177696	0.223917	0.271208	0.327643	0.338446
		316,5	0.0502094	0.0693087	0.0813887	0.0887261	0.108294	0.138784	0.180287	0.226615	0.266152	0.322594	0.333348
		317	0.0515459	0.0714955	0.0797627	0.0861658	0.111091	0.138159	0.181814	0.229918	0.265684	0.320404	0.329892
		317,5	0.0526152	0.070469	0.0804658	0.0853712	0.110914	0.138694	0.182647	0.23215	0.269522	0.321432	0.325485
		318	0.0526597	0.0707815	0.0813887	0.0881963	0.111136	0.140792	0.185423	0.232988	0.270552	0.319957	0.324491
		318,5	0.0567139	0.0729683	0.0822676	0.089344	0.110159	0.142844	0.187274	0.236662	0.272238	0.318125	0.324837
		319	0.0609908	0.0731022	0.0834102	0.0903152	0.110692	0.143335	0.192133	0.23936	0.273455	0.318393	0.324059
		319,5	0.0571594	0.0743071	0.0806856	0.0892999	0.112157	0.146325	0.19602	0.239825	0.278137	0.317857	0.324146
		320	0.0561347	0.0732807	0.0798945	0.0876666	0.115443	0.150431	0.198195	0.243453	0.282397	0.320493	0.326997
		320,5	0.0570703	0.0732807	0.0824874	0.0920809	0.120549	0.150743	0.201388	0.24964	0.285908	0.325185	0.32933
		321	0.0574713	0.0765832	0.085212	0.0971131	0.120504	0.151814	0.203008	0.255128	0.290777	0.32885	0.331144
		321,5	0.0569366	0.0783684	0.0881564	0.0977752	0.122192	0.155518	0.207358	0.259314	0.296629	0.332023	0.336242
		322	0.0578277	0.0782345	0.0895188	0.0983491	0.124278	0.157124	0.21342	0.263547	0.301592	0.336536	0.339785
		322,5	0.0605899	0.0784576	0.0912766	0.0975545	0.124856	0.159534	0.215224	0.265966	0.301966	0.340021	0.340822
		323	0.0605899	0.0788593	0.0907053	0.0972897	0.127209	0.161408	0.216983	0.269966	0.305899	0.343194	0.341729
		323,5	0.0615254	0.0793948	0.0903538	0.0982608	0.128097	0.163595	0.221379	0.273966	0.311564	0.347171	0.345833
		324	0.0621937	0.0785915	0.0923314	0.100159	0.128275	0.166897	0.225359	0.278478	0.314794	0.351506	0.353264
		324,5	0.0625056	0.0791717	0.0919358	0.101439	0.128763	0.168102	0.228644	0.284246	0.320412	0.358209	0.358405
		325	0.0630847	0.0804659	0.0922874	0.101704	0.131205	0.171137	0.232254	0.288106	0.32411	0.362141	0.359571
		325,5	0.0645549	0.0793948	0.0929466	0.101042	0.132759	0.17252	0.235909	0.291874	0.328418	0.367057	0.362466
		326	0.0666488	0.0797519	0.093474	0.0994968	0.132359	0.172163	0.237899	0.294665	0.333755	0.373537	0.367348
		326,5	0.0678963	0.0795287	0.0947045	0.101218	0.132537	0.175421	0.241277	0.297037	0.337266	0.37881	0.374908
		327	0.0702575	0.08118	0.0941332	0.103337	0.133336	0.178544	0.247293	0.30313	0.344007	0.385378	0.381129
		327,5	0.0703466	0.0838577	0.095056	0.106295	0.135068	0.182025	0.251735	0.3102	0.351826	0.391411	0.386573
		328	0.0701684	0.0856875	0.0974291	0.107487	0.138487	0.186755	0.255252	0.317038	0.359691	0.398829	0.391973
		328,5	0.0705248	0.0869817	0.0987036	0.10859	0.142172	0.18921	0.259278	0.322945	0.366807	0.4058	0.396682
		329	0.0704803	0.0864016	0.0992309	0.110753	0.142883	0.190593	0.264739	0.326713	0.371442	0.41009	0.40273
		329,5	0.0720841	0.0868479	0.0990112	0.110223	0.142661	0.19211	0.268487	0.330434	0.373642	0.415363	0.406316
		330	0.0721287	0.087919	0.0998022	0.111283	0.145591	0.193404	0.272143	0.337132	0.377528	0.421262	0.411846
		330,5	0.0758264	0.0904182	0.104197	0.114064	0.150075	0.196573	0.277742	0.345132	0.386938	0.428322	0.420573
		331	0.0781877	0.0932298	0.107053	0.117507	0.153628	0.201972	0.282092	0.350993	0.395318	0.438734	0.427788
		331,5	0.0766284	0.0949703	0.107625	0.119714	0.154116	0.20648	0.288478	0.357505	0.401217	0.447627	0.433361
		332	0.0779649	0.0973357	0.107669	0.120818	0.155581	0.208577	0.294077	0.363552	0.40735	0.451336	0.437076
		332,5	0.0807716	0.0974695	0.108416	0.123775	0.157712	0.211031	0.298889	0.368808	0.413764	0.455045	0.443081
		333	0.0846922	0.0996564	0.111536	0.123643	0.159533	0.215271	0.303008	0.37318	0.419522	0.462061	0.449864
		333,5	0.0860287	0.103316	0.112722	0.125629	0.162508	0.217904	0.306293	0.37918	0.426217	0.469926	0.45319
		334	0.086697	0.104209	0.113733	0.129999	0.164683	0.220715	0.312587	0.388716	0.432865	0.476629	0.459714
		334,5	0.0864297	0.104476	0.116897	0.130087	0.169168	0.224285	0.316381	0.392995	0.439513	0.482527	0.466972
		335	0.0864297	0.105101	0.118831	0.132427	0.172054	0.226561	0.320546	0.394623	0.448221	0.49075	0.472113
		335,5	0.0878553	0.107154	0.117557	0.134855	0.173741	0.228257	0.326238	0.400251	0.453137	0.497095	0.477772
		336	0.0914194	0.108805	0.119095	0.134722	0.175517	0.231782	0.33031	0.405833	0.457257	0.501787	0.482741
		336,5	0.0933351	0.108761	0.12261	0.135782	0.177116	0.234995	0.334197	0.410531	0.463109	0.507865	0.486283
		337	0.0935133	0.109073	0.122171	0.13715	0.178847	0.236467	0.337436	0.416066	0.467182	0.514076	0.489264
		337,5	0.0956518	0.109609	0.121644	0.138607	0.179735	0.240037	0.340074	0.422392	0.473408	0.521047	0.49501
		338	0.0963646	0.110323	0.122435	0.139446	0.182444	0.24392	0.342989	0.427322	0.480243	0.527214	0.50175
		338,5	0.0965874	0.11309	0.125379	0.140373	0.184309	0.246374	0.349607	0.43216	0.485112	0.533515	0.507928
		339	0.0986367	0.115187	0.128236	0.1428	0.187062	0.248382	0.354419	0.439648	0.493914	0.540531	0.515013
		339,5	0.102557	0.116348	0.128499	0.145714	0.19017	0.251729	0.359	0.445742	0.500421	0.545938	0.518771
		340	0.104027	0.118311	0.129598	0.147082	0.192612	0.254942	0.3646	0.450905	0.505805	0.552641	0.522487
		340,5	0.103136	0.11965	0.132235	0.147833	0.194565	0.257575	0.368024	0.456672	0.513249	0.55921	0.53022
		341	0.102825	0.120766	0.132938	0.149069	0.195542	0.260788	0.37205	0.461742	0.518165	0.565064	0.535059
		341,5	0.105854	0.12148	0.134344	0.151408	0.197407	0.264715	0.377788	0.465882	0.524391	0.571052	0.539811
		342	0.108928	0.122417	0.13764	0.153792	0.200737	0.266902	0.382184	0.472115	0.531507	0.578202	0.545168
		342,5	0.108973	0.126211	0.139706	0.155734	0.203712	0.270025	0.386118	0.478953	0.537266	0.586022	0.550784
		343	0.108661	0.12688	0.141112	0.156705	0.205266	0.275961	0.391717	0.484581	0.543493	0.591295	0.558604
		343,5	0.109596	0.126746	0.141156	0.158338	0.207442	0.279129	0.396992	0.489511	0.550281	0.598847	0.562665
		344	0.112537	0.127906	0.14076	0.161826	0.209173	0.280914	0.400879	0.493744	0.554307	0.605505	0.566726
		344,5	0.114675	0.129156	0.142914	0.163547	0.211305	0.283815	0.405137	0.498907	0.560815	0.611181	0.57204
		345	0.114363	0.132548	0.145375	0.16443	0.215789	0.287161	0.410458	0.506303	0.569382	0.61775	0.57865
		345,5	0.115878	0.13469	0.148011	0.165975	0.218586	0.290731	0.415826	0.511884	0.575281	0.624408	0.584439
		346	0.11815	0.135493	0.150472	0.168624	0.220407	0.294703	0.422073	0.51728	0.581039	0.631737	0.58958
		346,5	0.119932	0.136832	0.151923	0.170478	0.223382	0.297871	0.426747	0.524769	0.587313	0.63835	0.595887
		347	0.121135	0.139644	0.153988	0.172552	0.224447	0.300951	0.431513	0.530443	0.592509	0.644517	0.599559
		347,5	0.123185	0.141875	0.154603	0.175731	0.22498	0.301308	0.4354	0.534071	0.598502	0.647958	0.60375
		348	0.125902	0.140983	0.153549	0.176525	0.227111	0.303271	0.437159	0.538165	0.603605	0.65265	0.607033
		348,5	0.127016	0.141875	0.154735	0.176084	0.228887	0.306484	0.439658	0.542909	0.605899	0.65837	0.610662
		349	0.127061	0.145446	0.156537	0.177187	0.229953	0.307555	0.442758	0.545235	0.610487	0.663375	0.616019
		349,5	0.125278	0.146874	0.158559	0.179792	0.232351	0.31117	0.446923	0.549421	0.618446	0.669095	0.618741
		350	0.126927	0.147856	0.160668	0.182396	0.236302	0.31465	0.452846	0.555933	0.625234	0.675351	0.624573
		350,5	0.130313	0.149284	0.162602	0.183985	0.239943	0.319559	0.459371	0.563468	0.629448	0.682188	0.630103
		351	0.130536	0.150935	0.165678	0.186501	0.241364	0.322594	0.46298	0.568166	0.635019	0.687729	0.633689
		351,5	0.132585	0.152408	0.166601	0.186545	0.24132	0.323531	0.465525	0.570027	0.638717	0.691438	0.63654
		352	0.135258	0.153702	0.165414	0.186369	0.243096	0.32536	0.468163	0.573329	0.640824	0.694432	0.63788
		352,5	0.136283	0.155576	0.165414	0.188973	0.245449	0.326788	0.471032	0.577701	0.646208	0.697203	0.641336
		353	0.138644	0.156469	0.167612	0.190651	0.247758	0.328618	0.475659	0.581376	0.650468	0.701448	0.646002
		353,5	0.140961	0.156603	0.169413	0.193343	0.24909	0.330403	0.478112	0.582911	0.653184	0.705782	0.647989
		354	0.14252	0.158209	0.170644	0.195021	0.250866	0.334285	0.478528	0.586306	0.656976	0.710921	0.650451
		354,5	0.143411	0.159593	0.170732	0.19405	0.253219	0.337364	0.481629	0.590167	0.659691	0.71606	0.653821
		355	0.143678	0.161289	0.172006	0.195065	0.254329	0.338659	0.485932	0.593469	0.662828	0.717535	0.656716
		355,5	0.144035	0.163208	0.174643	0.198199	0.255839	0.341336	0.487783	0.597284	0.667041	0.720663	0.660993
		356	0.144124	0.165261	0.175917	0.199656	0.257348	0.343255	0.490791	0.600493	0.670178	0.724685	0.664751
		356,5	0.146485	0.168028	0.177895	0.201245	0.260323	0.345709	0.495234	0.604168	0.672378	0.72759	0.668467
		357	0.149826	0.168876	0.180092	0.203673	0.263387	0.347271	0.498843	0.607703	0.677434	0.73112	0.671145
		357,5	0.151386	0.169233	0.181235	0.205218	0.264541	0.349101	0.501712	0.609796	0.681133	0.734516	0.672312
		358	0.152366	0.170572	0.182509	0.206542	0.266273	0.3516	0.504905	0.611796	0.682631	0.737421	0.673565
		358,5	0.152767	0.172669	0.182993	0.209146	0.267649	0.352537	0.505969	0.615982	0.685861	0.740862	0.675638
		359	0.153925	0.174945	0.183652	0.211309	0.269425	0.354857	0.506849	0.619424	0.688296	0.744839	0.678662
		359,5	0.154593	0.175927	0.185322	0.211265	0.271379	0.358249	0.510828	0.621517	0.69176	0.74828	0.681471
		360	0.155573	0.176954	0.18664	0.213075	0.273022	0.360391	0.513929	0.623936	0.696816	0.750827	0.68402
		360,5	0.158024	0.177757	0.188266	0.215061	0.274132	0.361507	0.516752	0.626215	0.697706	0.751318	0.686136
		361	0.158959	0.177534	0.189497	0.214664	0.272889	0.362131	0.51777	0.627518	0.697519	0.752614	0.68618
		361,5	0.158959	0.179051	0.188969	0.214797	0.272933	0.361908	0.517261	0.627378	0.7	0.755295	0.685704
		362	0.160118	0.180033	0.189541	0.215194	0.27502	0.363381	0.519158	0.62868	0.700749	0.757128	0.686007
		362,5	0.162078	0.179855	0.190859	0.216695	0.276663	0.364764	0.521888	0.630262	0.702528	0.757887	0.687173
		363	0.162746	0.181015	0.191518	0.218063	0.276396	0.365746	0.523137	0.632355	0.705009	0.759496	0.689722
		363,5	0.161766	0.181104	0.192573	0.218416	0.277329	0.367263	0.523832	0.633704	0.705384	0.759987	0.690716
		364	0.163281	0.181907	0.192178	0.219167	0.279238	0.368691	0.525127	0.63389	0.706461	0.760077	0.691623
		364,5	0.165776	0.183737	0.193144	0.221021	0.280481	0.36945	0.526978	0.63482	0.707163	0.76173	0.693178
		365	0.170008	0.185478	0.195605	0.22336	0.281769	0.370833	0.528644	0.637658	0.710066	0.763562	0.693913
		365,5	0.171255	0.188022	0.198022	0.22389	0.283501	0.372797	0.530032	0.639146	0.714841	0.765663	0.695166
		366	0.168449	0.189896	0.200352	0.224861	0.285055	0.373645	0.530773	0.639565	0.716058	0.765752	0.696678
		366,5	0.168582	0.191637	0.200703	0.225611	0.285099	0.373957	0.530912	0.64096	0.715262	0.765841	0.695987
		367	0.169874	0.191413	0.199561	0.225391	0.285499	0.372663	0.529894	0.640169	0.713998	0.765663	0.694302
		367,5	0.170899	0.190967	0.198638	0.225656	0.28541	0.373064	0.529847	0.639006	0.71264	0.762937	0.692487
		368	0.172191	0.19186	0.197847	0.225347	0.2839	0.372975	0.530403	0.638169	0.71161	0.760792	0.690197
		368,5	0.173394	0.192618	0.198286	0.225876	0.285365	0.37186	0.527672	0.637285	0.709925	0.759451	0.690068
		369	0.174641	0.194671	0.200088	0.225391	0.287585	0.3736	0.527904	0.637239	0.709551	0.759138	0.689117
		369,5	0.175889	0.196055	0.200791	0.22592	0.286919	0.374939	0.528876	0.637518	0.709082	0.757843	0.687692
		370	0.175889	0.194448	0.201362	0.22773	0.287275	0.373645	0.527996	0.635704	0.707818	0.755966	0.686482
		370,5	0.174552	0.194314	0.202505	0.227112	0.28652	0.373734	0.528274	0.634913	0.706461	0.754893	0.685272
		371	0.175711	0.195653	0.202944	0.227598	0.284744	0.374671	0.528043	0.634169	0.703652	0.751944	0.683501
		371,5	0.176557	0.196724	0.202329	0.228745	0.286742	0.374671	0.527811	0.631936	0.702247	0.750067	0.680347
		372	0.175844	0.196947	0.202988	0.230114	0.28763	0.373555	0.52633	0.630587	0.70014	0.74752	0.677539
		372,5	0.176201	0.197171	0.205142	0.230158	0.285543	0.372529	0.525174	0.627006	0.696442	0.744124	0.675898
		373	0.174864	0.198509	0.204263	0.230026	0.285543	0.372618	0.523646	0.625006	0.694616	0.740996	0.673262
		373,5	0.175221	0.199223	0.203911	0.230158	0.287053	0.371726	0.520592	0.624355	0.69265	0.736884	0.66972
		374	0.176913	0.199447	0.205361	0.230423	0.286253	0.370521	0.518186	0.620215	0.687547	0.73389	0.665831
		374,5	0.178072	0.198911	0.205054	0.230335	0.284833	0.368111	0.51541	0.61575	0.683193	0.728617	0.661382
		375	0.177938	0.198242	0.205142	0.229408	0.285898	0.366862	0.512864	0.614075	0.681086	0.723478	0.656889
		375,5	0.178116	0.199313	0.206284	0.229584	0.286165	0.367754	0.5118	0.612261	0.676639	0.720216	0.653692
		376	0.180077	0.200741	0.207559	0.231262	0.284655	0.367933	0.509718	0.609098	0.672331	0.716016	0.649631
		376,5	0.179809	0.20199	0.207559	0.231747	0.284255	0.36704	0.50708	0.60561	0.66662	0.710162	0.644187
		377	0.179319	0.202035	0.206021	0.231394	0.284566	0.364809	0.504396	0.599144	0.660534	0.70252	0.639176
		377,5	0.181057	0.201321	0.205801	0.229981	0.283856	0.362444	0.500833	0.594028	0.657537	0.697426	0.632782
		378	0.181502	0.202392	0.207339	0.229319	0.28279	0.360926	0.498056	0.591981	0.654588	0.694253	0.628159
		378,5	0.181101	0.203017	0.209229	0.231747	0.282701	0.360926	0.495789	0.587423	0.650187	0.689651	0.624357
		379	0.182215	0.204668	0.210327	0.232542	0.283101	0.361551	0.49366	0.583329	0.646021	0.683618	0.619735
		379,5	0.183819	0.205605	0.209932	0.232939	0.2839	0.361462	0.491439	0.581422	0.641479	0.677362	0.615242
		380	0.184042	0.205204	0.211031	0.232498	0.285055	0.360257	0.488339	0.577004	0.63633	0.671776	0.611181
		380,5	0.184398	0.205605	0.211822	0.231747	0.283945	0.357312	0.48459	0.571701	0.631882	0.666994	0.606126
		381	0.184398	0.205873	0.212525	0.232807	0.282479	0.355214	0.48149	0.56705	0.625983	0.660872	0.598998
		381,5	0.184086	0.207524	0.213623	0.23316	0.281769	0.354054	0.478436	0.561514	0.619522	0.65408	0.592993
		382	0.184398	0.207792	0.212657	0.233027	0.280126	0.352983	0.473994	0.555747	0.613717	0.646528	0.586858
		382,5	0.185913	0.207212	0.212481	0.233425	0.279549	0.350886	0.468255	0.550863	0.607116	0.638842	0.579946
		383	0.187472	0.208015	0.211734	0.232144	0.278128	0.348164	0.465248	0.54556	0.601264	0.632094	0.574113
		383,5	0.18716	0.207792	0.211162	0.230908	0.276707	0.345799	0.462379	0.539746	0.595833	0.624944	0.567201
		384	0.186982	0.208015	0.212437	0.230908	0.276219	0.343255	0.457288	0.533978	0.588343	0.61842	0.560202
		384,5	0.187428	0.20864	0.212964	0.23082	0.274887	0.340533	0.45354	0.527792	0.581882	0.611091	0.553376
		385	0.187784	0.209176	0.212657	0.230467	0.274709	0.338302	0.450301	0.52235	0.576217	0.60336	0.546291
		385,5	0.186938	0.20989	0.212305	0.231085	0.274088	0.336784	0.44572	0.518768	0.569897	0.596613	0.540459
		386	0.186938	0.210024	0.212217	0.230644	0.273422	0.334865	0.440583	0.512908	0.562875	0.58915	0.53346
		386,5	0.188274	0.209399	0.212173	0.229452	0.272267	0.3325	0.436094	0.505465	0.555243	0.580704	0.526116
		387	0.188363	0.207167	0.210987	0.228657	0.269825	0.329377	0.430541	0.499605	0.548736	0.573063	0.518339
		387,5	0.186581	0.206676	0.210327	0.227245	0.268093	0.326967	0.426701	0.493232	0.542182	0.566047	0.51052
		388	0.186581	0.208462	0.210196	0.226583	0.266362	0.325494	0.422258	0.488023	0.533521	0.557288	0.504385
		388,5	0.187428	0.207167	0.21002	0.226715	0.265696	0.322594	0.417261	0.482488	0.526685	0.548619	0.497473
		389	0.187294	0.206186	0.209405	0.226671	0.264719	0.321076	0.413559	0.47551	0.520131	0.540486	0.490128
		389,5	0.187339	0.206676	0.209273	0.226583	0.262898	0.319291	0.408468	0.468626	0.512032	0.532443	0.48205
		390	0.186136	0.206632	0.209844	0.224684	0.261211	0.314829	0.403563	0.46351	0.505337	0.52565	0.473323
		390,5	0.185289	0.206855	0.209185	0.222257	0.258458	0.311928	0.397686	0.458068	0.499485	0.51783	0.466238
		391	0.184977	0.206096	0.20813	0.222742	0.257526	0.310099	0.39329	0.449974	0.492182	0.509786	0.459541
		391,5	0.184799	0.20565	0.207866	0.222919	0.257437	0.307555	0.389496	0.443369	0.483989	0.501698	0.452715
		392	0.185512	0.205873	0.20791	0.221727	0.255839	0.305368	0.383896	0.439137	0.477762	0.492984	0.445198
		392,5	0.186537	0.205695	0.208086	0.221197	0.253929	0.301352	0.37751	0.432625	0.469991	0.484762	0.437206
		393	0.186403	0.205248	0.207603	0.221639	0.251487	0.298407	0.372975	0.424624	0.46236	0.47721	0.429732
		393,5	0.185601	0.204757	0.207515	0.220535	0.251177	0.296488	0.369273	0.417461	0.454494	0.469077	0.422906
		394	0.185289	0.204891	0.207031	0.219431	0.250599	0.293721	0.364276	0.410996	0.446489	0.460184	0.416296
		394,5	0.184354	0.20507	0.205361	0.218372	0.246914	0.290508	0.359371	0.40467	0.439841	0.451336	0.407958
		395	0.183552	0.202972	0.204219	0.216077	0.243229	0.286403	0.353216	0.397181	0.430758	0.441684	0.39962
		395,5	0.184042	0.20208	0.202373	0.214488	0.240298	0.28252	0.347524	0.389646	0.422378	0.431227	0.390763
		396	0.183062	0.202214	0.202022	0.214267	0.239588	0.279397	0.342018	0.383088	0.41559	0.422826	0.382512
		396,5	0.182304	0.201455	0.201802	0.213119	0.238123	0.276987	0.336881	0.37639	0.407725	0.415765	0.375902
		397	0.182482	0.201678	0.200791	0.211177	0.235858	0.274354	0.332624	0.370296	0.400796	0.408213	0.369249
		397,5	0.182037	0.200741	0.201406	0.210338	0.234926	0.271766	0.327487	0.364668	0.39471	0.400706	0.362466
		398	0.182616	0.20083	0.201143	0.20972	0.234304	0.268999	0.322119	0.357877	0.386751	0.393556	0.355078
		398,5	0.182393	0.201723	0.200659	0.209853	0.232972	0.266188	0.317446	0.35104	0.37809	0.386674	0.347864
		399	0.182393	0.200428	0.200088	0.210029	0.230219	0.263778	0.312309	0.344202	0.370646	0.377648	0.340735
		399,5	0.182661	0.198688	0.198813	0.20791	0.228132	0.260877	0.306432	0.337178	0.36236	0.36728	0.332224
		400	0.182883	0.197483	0.196924	0.20535	0.227067	0.256906	0.300833	0.331039	0.353839	0.358656	0.32393
		400,5	0.183284	0.197929	0.196265	0.205085	0.225024	0.254987	0.296761	0.324899	0.347004	0.350791	0.31719
		401	0.18226	0.199313	0.197627	0.204997	0.223692	0.252711	0.292318	0.31834	0.340122	0.342524	0.309889
		401,5	0.181725	0.198822	0.197407	0.204644	0.222627	0.249498	0.288015	0.313084	0.333287	0.334346	0.302631
		402	0.182304	0.19784	0.19644	0.204379	0.22125	0.246597	0.283572	0.30727	0.326592	0.327152	0.295546
		402,5	0.182349	0.197528	0.19666	0.203452	0.219785	0.243295	0.278251	0.30127	0.320037	0.320359	0.288158
		403	0.182438	0.19668	0.195693	0.202437	0.217876	0.241064	0.273623	0.295549	0.31264	0.31169	0.280641
		403,5	0.183507	0.197081	0.195342	0.202304	0.21721	0.238252	0.268024	0.288432	0.305009	0.303334	0.273513
		404	0.183908	0.198822	0.195166	0.203011	0.215523	0.236244	0.263813	0.282292	0.298408	0.296139	0.267162
		404,5	0.18324	0.199447	0.194858	0.202437	0.214901	0.235307	0.260481	0.27699	0.291948	0.288364	0.260595
		405	0.183641	0.199268	0.196001	0.201951	0.21499	0.232942	0.255854	0.271641	0.285721	0.281303	0.253467
		405,5	0.183641	0.19909	0.196484	0.202128	0.213303	0.230577	0.251458	0.266896	0.277856	0.274734	0.246555
		406	0.183863	0.198599	0.196572	0.201598	0.212015	0.228123	0.24845	0.262245	0.272285	0.267495	0.240766
		406,5	0.1852	0.198866	0.196924	0.201775	0.211615	0.226382	0.245164	0.25671	0.267416	0.260032	0.23476
		407	0.185824	0.199625	0.197319	0.20226	0.210683	0.225713	0.241092	0.251779	0.260487	0.252927	0.228583
		407,5	0.186047	0.200161	0.197978	0.202172	0.210194	0.223348	0.235956	0.246663	0.254728	0.246492	0.221886
		408	0.186938	0.201455	0.197759	0.202172	0.209928	0.221697	0.231745	0.242197	0.249251	0.239387	0.215881
		408,5	0.188185	0.202169	0.196704	0.202525	0.208774	0.219822	0.228876	0.236802	0.243399	0.23331	0.210006
		409	0.188942	0.201678	0.196352	0.202393	0.207131	0.217413	0.224433	0.229499	0.237032	0.226428	0.203309
		409,5	0.189833	0.20141	0.196133	0.201112	0.206243	0.215048	0.220176	0.224569	0.230243	0.219367	0.196959
		410	0.19068	0.201321	0.1971	0.200406	0.205666	0.212593	0.216566	0.219778	0.22397	0.212441	0.190781
		410,5	0.191482	0.201857	0.196968	0.200494	0.2042	0.211076	0.212818	0.215219	0.21779	0.205112	0.18443
		411	0.192506	0.204267	0.197451	0.200185	0.203312	0.209023	0.20944	0.210382	0.212172	0.199214	0.178727
		411,5	0.193353	0.205293	0.198638	0.20045	0.203357	0.208041	0.205923	0.205498	0.207397	0.192555	0.174105
		412	0.193754	0.205293	0.199033	0.201289	0.203446	0.207104	0.203286	0.201916	0.20309	0.18688	0.168748
		412,5	0.195224	0.205605	0.200308	0.20173	0.202913	0.205587	0.200648	0.197125	0.198455	0.182233	0.163391
		413	0.196739	0.206721	0.201011	0.202525	0.202824	0.204962	0.19727	0.192241	0.194054	0.176289	0.157515
		413,5	0.197585	0.207614	0.201802	0.20279	0.203623	0.20407	0.193799	0.188986	0.1897	0.169944	0.152676
		414	0.198744	0.207881	0.202769	0.203717	0.203446	0.202508	0.190838	0.185962	0.184129	0.165073	0.148788
		414,5	0.200258	0.209756	0.203691	0.204909	0.202691	0.201303	0.188755	0.181729	0.179588	0.160247	0.143258
		415	0.201016	0.210738	0.204702	0.20407	0.202957	0.200634	0.185932	0.177869	0.175234	0.154482	0.138679
		415,5	0.201194	0.211139	0.204966	0.204026	0.202557	0.199161	0.183387	0.174334	0.171301	0.149164	0.134575
		416	0.20213	0.212434	0.205098	0.206189	0.202113	0.198135	0.180565	0.170659	0.167697	0.144159	0.130211
		416,5	0.203466	0.213237	0.206021	0.206056	0.201758	0.197555	0.177742	0.166985	0.162453	0.138797	0.125113
		417	0.205248	0.213103	0.206812	0.205571	0.201225	0.196082	0.175613	0.163077	0.156929	0.133435	0.12075
		417,5	0.207164	0.213728	0.208042	0.207248	0.20198	0.195368	0.172883	0.1601	0.153464	0.129681	0.115955
		418	0.208144	0.214933	0.209405	0.208219	0.203046	0.194475	0.171402	0.157356	0.150562	0.125302	0.11103
		418,5	0.208456	0.216004	0.209976	0.208572	0.202824	0.193404	0.169921	0.153635	0.14588	0.11976	0.107444
		419	0.208634	0.216495	0.209976	0.209014	0.202113	0.19269	0.16733	0.150565	0.14176	0.115694	0.103037
		419,5	0.209436	0.217477	0.209976	0.20919	0.20198	0.192289	0.165201	0.147914	0.138717	0.112208	0.0993649
		420	0.211664	0.219351	0.211602	0.210338	0.202513	0.192869	0.163397	0.146007	0.136985	0.108365	0.096816
		420,5	0.213668	0.221092	0.213843	0.21228	0.204112	0.192869	0.162517	0.144007	0.134785	0.104656	0.0943535
		421	0.215183	0.222921	0.215337	0.212898	0.204467	0.192958	0.16099	0.141867	0.132022	0.102288	0.0916317
		421,5	0.216386	0.22484	0.2167	0.213737	0.205	0.192824	0.159139	0.140611	0.129588	0.098579	0.0880892
		422	0.217589	0.226402	0.217974	0.214752	0.206154	0.192333	0.157473	0.138518	0.126498	0.095004	0.084633
		422,5	0.219638	0.227607	0.218765	0.21515	0.206154	0.192512	0.155761	0.135495	0.124251	0.0925463	0.0824729
		423	0.220797	0.228455	0.219864	0.215812	0.206509	0.191887	0.154789	0.132704	0.121348	0.0886585	0.0791463
		423,5	0.221376	0.229437	0.221226	0.216827	0.206687	0.191084	0.153447	0.13089	0.117884	0.0843686	0.0754309
		424	0.222445	0.231178	0.221973	0.217577	0.20611	0.191575	0.151134	0.12875	0.114466	0.0806596	0.0726228
		424,5	0.224806	0.232427	0.22272	0.218284	0.207175	0.191441	0.149977	0.126471	0.112219	0.0779337	0.0701603
		425	0.22739	0.232383	0.223731	0.219696	0.207619	0.190281	0.148959	0.12489	0.110815	0.075029	0.0675249
		425,5	0.22935	0.233677	0.224478	0.220712	0.207974	0.189611	0.147802	0.12261	0.108099	0.0714541	0.064544
		426	0.231043	0.235418	0.225269	0.221418	0.209395	0.189433	0.146691	0.121587	0.10632	0.069041	0.0614334
		426,5	0.231934	0.237158	0.226939	0.222654	0.210239	0.189165	0.145488	0.121029	0.104167	0.0664939	0.0587117
		427	0.233672	0.239389	0.229049	0.223757	0.21166	0.189522	0.145164	0.119447	0.101966	0.0640808	0.056854
		427,5	0.235499	0.240684	0.230806	0.224861	0.21237	0.190281	0.144054	0.117773	0.100936	0.0619358	0.0542619
		428	0.237459	0.241978	0.231202	0.22645	0.212592	0.190772	0.142851	0.115029	0.0985487	0.0593887	0.051929
		428,5	0.239553	0.243094	0.231817	0.227598	0.213214	0.190593	0.141925	0.113168	0.0958801	0.0565734	0.0497257
		429	0.241602	0.245325	0.23296	0.228878	0.213924	0.190593	0.141046	0.111959	0.0937734	0.0529985	0.0465287
		429,5	0.24383	0.248003	0.235025	0.230776	0.215345	0.191307	0.140953	0.111075	0.0924157	0.0509429	0.0447574
		430	0.245656	0.249342	0.237179	0.232718	0.216677	0.192601	0.140167	0.110563	0.0911985	0.0494235	0.0435046
		430,5	0.248864	0.251484	0.239332	0.234572	0.218053	0.193851	0.14012	0.110005	0.0898876	0.0481276	0.0423381
		431	0.251448	0.253581	0.241705	0.236559	0.219696	0.194029	0.140583	0.109726	0.0894195	0.046072	0.0412148
		431,5	0.252784	0.255054	0.243287	0.238413	0.22165	0.194475	0.139611	0.108889	0.0876873	0.0440164	0.0384931
		432	0.254878	0.257241	0.245397	0.239384	0.223071	0.195502	0.139241	0.107865	0.0859082	0.042229	0.0365058
		432,5	0.256883	0.259071	0.247242	0.241414	0.223604	0.196127	0.138177	0.106889	0.0856273	0.0404415	0.0346913
		433	0.259022	0.261168	0.249	0.243842	0.224847	0.196484	0.137899	0.106098	0.0846442	0.0391456	0.0330064
		433,5	0.261784	0.263489	0.250363	0.245166	0.225557	0.196974	0.138269	0.105819	0.0830056	0.0368666	0.0313648
		434	0.264947	0.265944	0.25234	0.246976	0.226667	0.197599	0.137807	0.104982	0.0815075	0.0351238	0.0293343
		434,5	0.267754	0.268309	0.254494	0.249316	0.22982	0.198269	0.138408	0.104237	0.0807584	0.0336044	0.0281246
		435	0.270293	0.27054	0.256955	0.252008	0.232129	0.200009	0.138871	0.104656	0.0799625	0.0328894	0.0272606
		435,5	0.272877	0.273397	0.259943	0.254436	0.232972	0.201839	0.138593	0.103912	0.0790262	0.0319957	0.0265693
		436	0.275818	0.27603	0.262492	0.256334	0.234393	0.203088	0.138825	0.103168	0.0791199	0.0306998	0.0255325
		436,5	0.27956	0.278217	0.264777	0.2581	0.236569	0.204025	0.139241	0.103447	0.0785581	0.0294486	0.0237612
		437	0.282545	0.281073	0.266007	0.260219	0.23799	0.204025	0.139287	0.103168	0.0764513	0.0269461	0.0220763
		437,5	0.284639	0.283483	0.268337	0.262338	0.239366	0.205007	0.139102	0.102795	0.0750468	0.0253821	0.0206938
		438	0.286599	0.285223	0.271193	0.26428	0.240876	0.206747	0.139472	0.102144	0.075	0.0244883	0.0191818
		438,5	0.289138	0.287723	0.272995	0.266487	0.243051	0.208666	0.140167	0.10233	0.0748596	0.0233265	0.0179289
		439	0.292881	0.291025	0.275676	0.269268	0.24576	0.210094	0.140907	0.103121	0.0742509	0.0224327	0.0173241
		439,5	0.296846	0.295086	0.279279	0.272137	0.248113	0.211299	0.141879	0.103121	0.0735487	0.0217178	0.0162008
		440	0.301034	0.298166	0.281828	0.274962	0.250022	0.213396	0.142527	0.103121	0.0735487	0.0211368	0.0151207
		440,5	0.30433	0.300397	0.284509	0.278229	0.251621	0.214601	0.143128	0.103865	0.0742509	0.0200643	0.0152504
		441	0.307716	0.302896	0.287146	0.280613	0.253929	0.215538	0.144146	0.104237	0.0739232	0.0189919	0.0140407
		441,5	0.311459	0.305797	0.289651	0.28335	0.256771	0.217725	0.144933	0.103912	0.0733614	0.018545	0.0124854
		442	0.315245	0.309769	0.293518	0.28666	0.260012	0.220269	0.145118	0.104098	0.0735019	0.0175619	0.0115782
		442,5	0.319522	0.313295	0.296726	0.289176	0.262676	0.222009	0.146136	0.105075	0.0729869	0.0168469	0.0110597
		443	0.322686	0.316865	0.299231	0.291825	0.264763	0.22366	0.147339	0.105633	0.0726124	0.0163553	0.0108437
		443,5	0.326428	0.320436	0.302791	0.294871	0.26685	0.225891	0.149051	0.106005	0.0733146	0.015551	0.00967728
		444	0.330883	0.323203	0.306922	0.298446	0.269115	0.22839	0.150578	0.106191	0.0731742	0.014836	0.00894284
		444,5	0.335427	0.326327	0.30969	0.302596	0.272001	0.230309	0.151134	0.106424	0.0732678	0.0140316	0.00825161
		445	0.34015	0.330299	0.312371	0.305332	0.274887	0.232183	0.152337	0.107819	0.0735955	0.0130038	0.00738757
		445,5	0.343892	0.334449	0.316282	0.308113	0.27835	0.234638	0.153771	0.109214	0.0734551	0.0121548	0.00717156
		446	0.34759	0.33851	0.31993	0.312616	0.282213	0.237003	0.155113	0.110238	0.0738296	0.012691	0.00682594
		446,5	0.351198	0.342839	0.324192	0.316633	0.285499	0.240082	0.156455	0.111168	0.0752809	0.0124229	0.00669633
		447	0.356055	0.347615	0.328499	0.319458	0.287941	0.242536	0.158121	0.112191	0.0762172	0.0114398	0.00622111
		447,5	0.361401	0.352702	0.331795	0.322901	0.290871	0.245214	0.159648	0.113029	0.0752809	0.0108589	0.00496825
		448	0.366212	0.355916	0.336234	0.327404	0.295267	0.248248	0.161222	0.11368	0.075	0.0103673	0.00453622
		448,5	0.37187	0.360021	0.340716	0.331332	0.299219	0.250435	0.16372	0.114796	0.0754213	0.00987577	0.00479544
		449	0.376771	0.364841	0.345331	0.335482	0.302504	0.25347	0.165155	0.116517	0.0773876	0.00947359	0.00505465
		449,5	0.381761	0.36917	0.349462	0.339808	0.306412	0.256727	0.166451	0.117633	0.0785581	0.00925016	0.00462263
		450	0.387151	0.374392	0.352846	0.343648	0.310452	0.259628	0.16807	0.118564	0.078839	0.00862454	0.00358578
		450,5	0.392943	0.378676	0.358031	0.348327	0.314226	0.262127	0.169412	0.120471	0.079588	0.00853517	0.00349937
		451	0.397977	0.383228	0.362953	0.352874	0.317379	0.264938	0.17205	0.121448	0.0800562	0.00866923	0.00280814
		451,5	0.402655	0.388316	0.367612	0.357553	0.320797	0.268597	0.173808	0.121866	0.0807584	0.00822236	0.00263533
		452	0.408536	0.393582	0.371962	0.362099	0.32546	0.271855	0.175335	0.123262	0.0812266	0.00777549	0.0021169
		452,5	0.413793	0.399206	0.376928	0.365763	0.328967	0.275514	0.177927	0.124936	0.0825375	0.00714988	0.00138247
		453	0.419718	0.403579	0.382377	0.370619	0.332653	0.27895	0.180657	0.126983	0.083661	0.00759675	0.00237612
		453,5	0.42551	0.409247	0.386684	0.376048	0.336693	0.281985	0.182462	0.128239	0.0838951	0.007418	0.0020737
		454	0.430589	0.415317	0.39187	0.380639	0.340556	0.2856	0.183896	0.129448	0.0852996	0.00670301	0.00116646
		454,5	0.436336	0.41911	0.397012	0.384612	0.344952	0.288679	0.186071	0.13089	0.0861423	0.00670301	0.000345617
		455	0.443152	0.423885	0.402241	0.388982	0.348726	0.291892	0.188663	0.132285	0.0866105	0.00589865	0.000345617
		455,5	0.449702	0.429732	0.407207	0.393749	0.352633	0.295194	0.190745	0.134332	0.0878277	0.00603271	0.000648032
		456	0.45527	0.434819	0.411514	0.398738	0.356407	0.298675	0.192272	0.135634	0.088015	0.00531772	8.64043e-05
		456,5	0.461329	0.440487	0.41648	0.403946	0.360936	0.302557	0.194216	0.136983	0.0891854	0.00469211	-0.000172809
		457	0.466586	0.4462	0.421534	0.408493	0.365642	0.30577	0.196807	0.138332	0.0901217	0.0047368	-0.000820841
		457,5	0.472066	0.451064	0.42584	0.413128	0.369328	0.309295	0.199491	0.139448	0.0900749	0.00415587	-0.00108005
		458	0.478214	0.456197	0.430762	0.418955	0.373901	0.312865	0.201573	0.140472	0.0914794	0.00446867	-0.000907245
		458,5	0.484674	0.461597	0.436915	0.423457	0.379007	0.316525	0.204165	0.141634	0.0933989	0.00428993	-0.00159848
		459	0.491446	0.467979	0.443199	0.428931	0.38358	0.320273	0.207173	0.144472	0.0944757	0.00428993	-0.00129606
		459,5	0.497772	0.4732	0.448297	0.434934	0.388021	0.32362	0.209903	0.146891	0.0953652	0.00464742	-0.000777639
		460	0.503564	0.478243	0.453043	0.43926	0.392061	0.327725	0.211893	0.147635	0.096676	0.0047368	-0.000864043
		460,5	0.509133	0.484358	0.458668	0.443674	0.396501	0.331385	0.213697	0.14917	0.0973315	0.00500492	-0.000907245
		461	0.515014	0.489847	0.464162	0.448089	0.400941	0.33433	0.216428	0.150658	0.0984082	0.00487086	-0.00155528
		461,5	0.520583	0.495381	0.469303	0.453386	0.404982	0.337141	0.218926	0.15224	0.0993914	0.0047368	-0.00172809
		462	0.52682	0.500736	0.47405	0.458109	0.409155	0.340667	0.220639	0.153914	0.100281	0.00446867	-0.00146887
		462,5	0.533013	0.506494	0.478884	0.462523	0.413063	0.344772	0.22249	0.154705	0.101077	0.00424524	-0.00138247
		463	0.538537	0.511938	0.484421	0.467688	0.417947	0.34861	0.224572	0.157031	0.101685	0.00424524	-0.0019441
		463,5	0.54415	0.517428	0.490178	0.472411	0.422209	0.352715	0.227719	0.158845	0.103979	0.00446867	-0.00185769
		464	0.550298	0.523274	0.495671	0.478105	0.426072	0.356152	0.230865	0.160333	0.105103	0.00527304	-0.00155528
		464,5	0.556714	0.528317	0.500461	0.483049	0.431134	0.359365	0.232716	0.161915	0.105665	0.00482617	-0.00155528
		465	0.561704	0.533003	0.504592	0.487331	0.435041	0.362667	0.23503	0.162612	0.106695	0.00415587	-0.00168488
		465,5	0.566693	0.537912	0.508635	0.491613	0.438149	0.365523	0.237251	0.16424	0.107163	0.00402181	-0.00302415
		466	0.571594	0.543089	0.512942	0.49563	0.441524	0.368513	0.238732	0.165589	0.108427	0.00375369	-0.00276494
		466,5	0.577118	0.547641	0.518523	0.500795	0.446008	0.372127	0.240629	0.167078	0.109129	0.00420055	-0.0019873
		467	0.583356	0.552818	0.523929	0.505606	0.450582	0.375831	0.242989	0.168799	0.110019	0.0047368	-0.00220331
		467,5	0.588746	0.559111	0.529202	0.510241	0.454489	0.379	0.245997	0.169636	0.111002	0.00487086	-0.00177129
		468	0.594271	0.563976	0.534036	0.515494	0.459329	0.381588	0.24845	0.170845	0.11236	0.00464742	-0.00142567
		468,5	0.599216	0.568349	0.538343	0.519776	0.463369	0.385247	0.249745	0.172938	0.113858	0.0054071	-0.00125286
		469	0.604696	0.573437	0.543221	0.524676	0.466921	0.389129	0.251967	0.175124	0.11456	0.00522835	-0.00142567
		469,5	0.610354	0.578391	0.547836	0.529487	0.471228	0.392119	0.254651	0.176985	0.115824	0.00522835	-0.00172809
		470	0.615789	0.583434	0.552977	0.53346	0.475224	0.395778	0.257057	0.178659	0.115918	0.00554116	-0.00168488
		470,5	0.621581	0.588075	0.557372	0.537918	0.478599	0.398277	0.258815	0.179404	0.11662	0.00469211	-0.00241932
		471	0.626481	0.593029	0.561723	0.542023	0.481929	0.401133	0.260944	0.180055	0.117931	0.0047368	-0.0019873
		471,5	0.631248	0.597849	0.566469	0.546703	0.486324	0.405105	0.263119	0.181776	0.118212	0.00482617	-0.00112326
		472	0.636416	0.602178	0.570776	0.550852	0.490232	0.408497	0.264646	0.182474	0.119148	0.00491554	-0.00116646
		472,5	0.641584	0.607266	0.575654	0.555531	0.494006	0.411843	0.266867	0.184102	0.119803	0.00518366	-0.000993649
		473	0.646708	0.612576	0.580048	0.560961	0.498579	0.41461	0.269135	0.186474	0.12074	0.00522835	-0.00112326
		473,5	0.651252	0.6182	0.584487	0.565728	0.502309	0.4176	0.271587	0.188427	0.122051	0.00580928	-0.00129606
		474	0.656687	0.623064	0.589541	0.570098	0.506127	0.421125	0.273901	0.190055	0.12294	0.00545178	-0.00181449
		474,5	0.662256	0.62659	0.59376	0.573365	0.509591	0.423981	0.275567	0.190055	0.123361	0.0047368	-0.00220331
		475	0.667469	0.630651	0.597847	0.576719	0.512565	0.426614	0.277094	0.190241	0.124064	0.00469211	-0.00267853
		475,5	0.672904	0.634936	0.601758	0.581354	0.516295	0.429158	0.278852	0.191451	0.124766	0.00460273	-0.00293775
		476	0.678517	0.64038	0.605889	0.58621	0.520469	0.432059	0.281583	0.193218	0.124906	0.00496023	-0.00272173
		476,5	0.683552	0.646003	0.610811	0.591198	0.52482	0.435896	0.284313	0.195963	0.126919	0.00513898	-0.00280814
		477	0.688051	0.650957	0.61604	0.59495	0.528727	0.439288	0.286256	0.197777	0.128418	0.00518366	-0.00233292
		477,5	0.693843	0.655643	0.620655	0.598746	0.532768	0.442501	0.288107	0.198753	0.128652	0.0057199	-0.00177129
		478	0.699011	0.659794	0.624522	0.603381	0.537519	0.445803	0.290329	0.200149	0.129728	0.00594334	-0.00168488
		478,5	0.703644	0.663989	0.628873	0.607796	0.541426	0.448748	0.291763	0.201172	0.130337	0.00563053	-0.0019441
		479	0.7085	0.668898	0.633531	0.612166	0.5452	0.452363	0.29366	0.203312	0.131507	0.00496023	-0.0020305
		479,5	0.713134	0.673495	0.637794	0.616094	0.548752	0.45571	0.296668	0.204847	0.132959	0.00491554	-0.00103685
		480	0.718302	0.677958	0.641661	0.620641	0.552127	0.458834	0.299121	0.205963	0.133895	0.00527304	-0.000907245
		480,5	0.722757	0.682822	0.646583	0.625143	0.555856	0.46227	0.301249	0.207917	0.13427	0.00531772	-0.00138247
		481	0.728058	0.687285	0.651241	0.62969	0.559853	0.465572	0.303563	0.209312	0.134831	0.00585396	-0.00125286
		481,5	0.733182	0.691748	0.655065	0.633663	0.564381	0.468606	0.304813	0.210568	0.13661	0.00589865	-0.00129606
		482	0.738216	0.696613	0.659416	0.637018	0.568378	0.471373	0.306849	0.212196	0.13736	0.00594334	-0.000993649
		482,5	0.744008	0.702191	0.663415	0.641079	0.571974	0.474854	0.310319	0.214243	0.137875	0.00630083	-0.00103685
		483	0.74873	0.706788	0.667633	0.645272	0.575926	0.478111	0.312679	0.215871	0.138811	0.00661364	-0.00129606
		483,5	0.753765	0.710492	0.67216	0.650349	0.579744	0.480967	0.314623	0.217033	0.139419	0.0063902	-0.00125286
		484	0.759022	0.715089	0.676203	0.655293	0.583252	0.484582	0.316428	0.218522	0.140684	0.00621146	-0.00138247
		484,5	0.763744	0.719909	0.68051	0.65825	0.58747	0.488107	0.318417	0.220057	0.141573	0.00706051	-0.00125286
		485	0.767843	0.724684	0.685344	0.661782	0.591466	0.491097	0.321518	0.22108	0.142556	0.00750737	-0.00133927
		485,5	0.772966	0.729683	0.690178	0.666505	0.594752	0.494578	0.323739	0.221917	0.143399	0.00688176	-0.00142567
		486	0.778669	0.733744	0.694353	0.670963	0.598526	0.497657	0.325405	0.223499	0.143773	0.00688176	-0.00146887
		486,5	0.783792	0.737537	0.698484	0.674715	0.602877	0.500245	0.328228	0.224987	0.145084	0.00728394	-0.00129606
		487	0.788737	0.742357	0.702922	0.678203	0.605941	0.503503	0.330217	0.226057	0.14574	0.00755206	-0.00103685
		487,5	0.793148	0.746731	0.706702	0.682043	0.609449	0.507162	0.331698	0.227406	0.146676	0.00719457	-0.00120966
		488	0.797425	0.750837	0.710525	0.685751	0.613134	0.510108	0.333272	0.229685	0.147706	0.00697113	-0.00142567
		488,5	0.802103	0.75521	0.71514	0.689635	0.617041	0.512607	0.336048	0.231499	0.148268	0.00755206	-0.00172809
		489	0.807226	0.760253	0.719227	0.693652	0.621659	0.516623	0.339565	0.232802	0.149251	0.00782018	-0.00142567
		489,5	0.812661	0.765207	0.723445	0.698022	0.625389	0.520193	0.341694	0.234523	0.150328	0.00799893	-0.000518426
		490	0.817963	0.770072	0.728631	0.702966	0.628585	0.523049	0.343406	0.236104	0.151826	0.00777549	-0.000993649
		490,5	0.822997	0.774535	0.733201	0.706895	0.632004	0.526485	0.345303	0.237267	0.152107	0.00773081	-0.00103685
		491	0.827764	0.77806	0.737113	0.710206	0.635379	0.529341	0.346691	0.238151	0.152434	0.00755206	-0.000907245
		491,5	0.831997	0.782122	0.740936	0.713693	0.638753	0.532643	0.348357	0.239593	0.153605	0.00737331	-0.00159848
		492	0.835427	0.786272	0.744847	0.717489	0.642572	0.535588	0.350764	0.240755	0.154213	0.00755206	-0.00185769
		492,5	0.840061	0.790958	0.748934	0.72155	0.646257	0.53782	0.353031	0.241918	0.155478	0.00759675	-0.0020737
		493	0.84563	0.795733	0.752846	0.725435	0.649631	0.540497	0.35553	0.243732	0.156976	0.00817767	-0.00164168
		493,5	0.850352	0.799482	0.757372	0.729981	0.653805	0.543889	0.357427	0.245081	0.157818	0.00840111	-0.00116646
		494	0.855386	0.803901	0.762074	0.734263	0.657846	0.548039	0.359463	0.24643	0.158661	0.00849048	-0.000777639
		494,5	0.860153	0.808453	0.766161	0.737795	0.661087	0.550984	0.361453	0.247639	0.159925	0.00880329	-0.000820841
		495	0.864697	0.812737	0.770204	0.742121	0.664461	0.553171	0.363397	0.248802	0.160861	0.00822236	-0.000820841
		495,5	0.869554	0.817155	0.774643	0.74627	0.667436	0.55616	0.365525	0.250709	0.161189	0.00822236	-0.000432021
		496	0.8749	0.820993	0.778466	0.749581	0.671033	0.559597	0.3677	0.252151	0.161985	0.00840111	-0.000734436
		496,5	0.879533	0.825456	0.781586	0.753421	0.675384	0.562408	0.369783	0.253128	0.16264	0.00862454	-0.00125286
		497	0.884345	0.830098	0.785805	0.757394	0.679336	0.565041	0.371402	0.254151	0.16367	0.00857986	-0.00125286
		497,5	0.888933	0.83407	0.790068	0.761764	0.682533	0.568254	0.373392	0.254942	0.165169	0.00849048	-0.00103685
		498	0.892319	0.838086	0.794023	0.76609	0.686085	0.571645	0.375382	0.256477	0.16573	0.00889266	-0.000691234
		498,5	0.896908	0.842192	0.797231	0.769798	0.690036	0.574501	0.377094	0.258291	0.166667	0.00871392	-0.000820841
		499	0.901942	0.846432	0.800879	0.773241	0.693411	0.576866	0.379176	0.259221	0.167322	0.00902672	-0.000561628
		499,5	0.905952	0.850493	0.805318	0.776507	0.696563	0.57941	0.380935	0.259826	0.168212	0.00889266	-0.000345617
		500	0.909739	0.853751	0.809141	0.78026	0.699227	0.582221	0.382462	0.261128	0.16971	0.00866923	-0.000777639
		500,5	0.913526	0.857098	0.812788	0.784012	0.701669	0.584587	0.38422	0.26257	0.169897	0.00893735	-0.000907245
		501	0.917936	0.860847	0.816128	0.786793	0.704778	0.586639	0.386349	0.262989	0.170225	0.00880329	-0.000777639
		501,5	0.921812	0.864908	0.820215	0.789927	0.708241	0.589495	0.388385	0.264198	0.171161	0.00862454	-0.000648032
		502	0.925733	0.869059	0.823951	0.794253	0.711527	0.592441	0.389542	0.265315	0.172238	0.00880329	-0.000864043
		502,5	0.92952	0.872272	0.826983	0.798005	0.714679	0.594761	0.390791	0.266617	0.17294	0.00880329	-0.000734436
		503	0.933217	0.875173	0.830411	0.800697	0.717521	0.597617	0.391902	0.268012	0.174017	0.00898204	-0.000777639
		503,5	0.93647	0.878431	0.833575	0.803832	0.719918	0.600027	0.392966	0.268896	0.17514	0.00969702	-0.000950447
		504	0.938831	0.882001	0.836519	0.807054	0.722671	0.601856	0.394678	0.26978	0.175375	0.0102333	-0.000216011
		504,5	0.942395	0.885036	0.839552	0.809349	0.725957	0.603731	0.396391	0.26992	0.175562	0.0100992	0.000216011
		505	0.945469	0.887357	0.842057	0.811998	0.728488	0.605828	0.397547	0.270803	0.175936	0.00969702	4.32021e-05
		505,5	0.949345	0.890391	0.844781	0.814823	0.730175	0.608015	0.398889	0.271827	0.1772	0.0097864	-0.000518426
[truncated: 489 more rows]

[truncated: 10 more sheets: Supplementary Fig. 18c, Supplementary Fig. 18d, Supplementary Fig. 18e, Supplementary Fig. 18f, Supplementary Fig. 19, Supplementary Fig. 20, Supplementary Fig. 21, Supplementary Fig. 22a, Supplementary Fig. 22b, Supplementary Fig. 23a]
